# Supplementary material for: Plant-type pentatricopeptide repeat proteins with a DYW domain drive C-to-U RNA editing in Escherichia coli
Source: Commun Biol. 2019 Mar 1;2:85. doi: 10.1038/s42003-019-0328-3 (PMC6397227; doi:10.1038/s42003-019-0328-3)
Supplement: Supplementary file 4 — Supplementary Data 1 [file 42003_2019_328_MOESM4_ESM.xlsx]

## Sheet: Editing_efficiencies
DYW	Target	Protein	Expr. Time			Editing efficiency (%) in biological replicates
						with s.d. of technical replicates (number in brackets)
				Mean	s.d.	1	2	3	4	5	6
PPR65	ccmFCeU103PS
	native	native	20h	96	4.24264	100 ± 0 (2)	100 ± 0 (3)	90 ± 14 (3)	94 ± 11 (21)
	-1: u > c	native	20h	0	0	0	0
	-1: u > g	native	20h	0	0	0	0
	-2: u > c	native	20h	49.3333	5.79272	57	48	43
	-2: u > g	native	20h	0	0	0	0
	-6: g > a	native	20h	0	0	0	0	0
	-6: g > c	native	20h	0	0	0	0
	-7: a > g	native	20h	0	0	0	0	0
	-7: a > u	native	20h	0	0	0	0	0
	-8: g > a	native	20h	0	0	0	0	0
	-8: g > c	native	20h	0	0	0	0
	-9: a > g	native	20h	43.3333	16.5193	54	20	56
	-10: u > c	native	20h	63.3333	2.86744	63	60	67
	-11: g > a	native	20h	100	0	100	100	100
	-11: g > c	native	20h	100	0	100	100	100
	-12: a > g	native	20h	0	0	0	0	0
	-13: a > g	native	20h	50.3333	5.79272	58	49	44
	-15: g > a	native	20h	0	0	0	0	0
	-15: g > c	native	20h	0	0	0	0
	-16: g > c	native	20h	71.3333	7.58654	61	74	79
	native	E1 C-term truncated	20h	0	0	0	0	0	0
	native	HSER > ASER	20h	0	0	0	0	0
	native	HSER > HSAR	20h	0	0	0	0	0
	native	HSER > HSEK	20h	47.3333	9.97775	58	50	34
	native	CGDCH >AGDCH	20h	0	0	0	0	0
	native	CGDCH > CGDAH	20h	0	0	0	0
	native	DFW > DAW	20h	0	0	0	0	0
	native	DFW > DFA	20h	0	0	0	0	0
	native	DFW > DYW	20h	100	0	100	100	100	100
	native	P-6TD > TN	20h	100	0	100	100	100	100
	native	S-4SN > NN	20h	0	0	0	0	0
	native	P-3TD > TN	20h	0	0	0	0	0
	-6: g > a	P-3TD > TN	20h	39.6667	8.25967	28	45	46
	-7: a > u	S-4SN > NN	20h	0	0	0	0	0
PPR56	nad3eU230SL
	native	native	20h	69.5	12.9711	76 ±0 (2)	84 ± 14 (5)	69 ± 5 (2)	49 ± 2 (2)
	native	native	8h	55.6667	1.69967	55 ± 1 (2)	54 ± 2 (2)	58 ± 3 (2)
	native	native	4h	31.6667	1.69967	31 ± 4 (2)	34 ± 3 (2)	30 ± 1 (2)
	-6: c > u	native	20h	96.8	6.4	84±17 (2)	90	100	100	100
	-6: c > u	native	8h	91.3333	12.2565	100	100	74
	-9: u > g	native	20h	0	0	0	0
	-12: a > g	native	20h	0	0	0	0
	-16: u > a	native	20h	43.5	9.01388	28±2 (2)	47	49	50
PPR56	nad4eU272SL
	native	native	20h	100	0	100 ± 0 (2)	100 ± 0 (2)	100
	native	native	8h	100	0	100	100±0 (2)	100
	native	native	4h	80.6667	13.8884	68±1 (2)	74±1 (2)	100
	-6: u > c	native	20h	96.2	7.6	81±19 (2)	100	100	100	100
	-6: u > c	native	8h	68.6667	11.7851	52	77	77
	-9: g > u	native	20h	96	8.94427	76±24 (2)	100	100	100	100	100
	-9: g > u	native	8h	100	0	100	100	100
	-12: a > g	native	20h	0	0	0	0	0
	-16: a > u	native	20h	97.6	4.8	88±13 (2)	100	100	100	100
	-16: a > u	native	8h	100	0	100	100	100
	-6: u > c/-9: g > u/-16: a > u	native	20h	54.3333	4.49691	48±7 (2)	57	58
	-9: g > u/-16: a > c	native	20h	95.2	9.6	76±21 (2)	100	100	100	100
	-9: g > u/-16: a>c	native	8h	90.25	16.8875	61	100	100	100
PPR56	AJH09430eU-5
	native	native	20h	37.3333	7.13364	30	35	47
