# Supplementary material for: Plant-type pentatricopeptide repeat proteins with a DYW domain drive C-to-U RNA editing in Escherichia coli
Source: Commun Biol. 2019 Mar 1;2:85. doi: 10.1038/s42003-019-0328-3 (PMC6397227; doi:10.1038/s42003-019-0328-3)
Supplement: Supplementary file 5 — Supplementary Data 2 [file 42003_2019_328_MOESM5_ESM.xlsx]

## Sheet: Sheet1
	4h			8h			20h
PPR56+nad3	Editing	OD	Cell number	Editing	OD	Cell number	Editing	OD	Cell number
1-1	34	0.717	573600000	55	1.079	863200000	76	1.861	1488800000
1-2	27	0.697	557600000	54	1.1	8.8e+08	76	1.934	1547200000
2-1	31	0.745	596000000	55	1.097	877600000	100	1.854	1483200000
2-2	36	0.814	651200000	52	1.166	9.328e+08	100	1.972	1577600000
3-1	31	0.722	577600000	61	1.084	8.672e+08	64	1.855	1484000000
3-2	29	0.772	617600000	55	1.085	868000000	74	1.835	1468000000
Mean	31.3333	0.7445	595600000	55.3333	1.10183	8.81467e+08	81.6667	1.88517	1.50813e+09
s.d.	2.98142	0.0389562	3.11649e+07	2.74874	0.0296278	2.37022e+07	13.5851	0.0498445	3.98756e+07
PPR56+nad4
1-1	68	0.766	612800000	100	1.081	864800000	100	1.96	1568000000
2-1	75	0.845	676000000	100	1.109	887200000	100	1.925	1540000000
2-2	73	0.749	599200000	100	1.065	852000000	100	1.938	1550400000
3-1	100	0.847	677600000	100	1.141	912800000	100	1.934	1547200000
Mean	79	0.80175	641400000	100	1.099	879200000	100	1.93925	1551400000
s.d.	12.3895	0.0446619	3.57295e+07	0	0.0289137	2.31309e+07	0	0.012872	1.02976e+07
