# Supplementary material for: Plant-type pentatricopeptide repeat proteins with a DYW domain drive C-to-U RNA editing in Escherichia coli
Source: Commun Biol. 2019 Mar 1;2:85. doi: 10.1038/s42003-019-0328-3 (PMC6397227; doi:10.1038/s42003-019-0328-3)
Supplement: Supplementary file 9 — Supplementary Data 6 [file 42003_2019_328_MOESM9_ESM.xlsx]

## Sheet: Tabelle1
#	Oligonucleotide	Sequence	Category
1	Gw_PPR56_-n_for	GGGGACAAGTTTGTACAAAAAAGCAGGCTTAGAGAATCTTTATTTTCAGGGCGTGGTTCTGATGAACCGTC	C
2	Gw_PPR56_-n_rev	GGGGACCACTTTGTACAAGAAAGCTGGGTCTCACCAGTAATCACCACATG	C
3	Gw_PPR65_-n_for	GGGGACAAGTTTGTACAAAAAAGCAGGCTTAGAGAATCTTTATTTTCAGGGCTCTCACGATCAGATGCCAGGG	C
4	Gw_PPR65_-n_rev	GGGGACCACTTTGTACAAGAAAGCTGGGTCTCACCAAAAATCCCCACAAGAACATAC	C
5	Gw_PPR65_trunc_-n_rev	GGGGACCACTTTGTACAAGAAAGCTGGGTCTCACCTGCAAGCGCTGAGCAATGC	C
6	PPR65_ccmFC_for	AGCTTATACTATTTCAATGGTTGGTAAGTAGAGATGTTCCCACATT	T
7	PPR65_ccmFC_rev	CGAATGTGGGAACATCTCTACTTACCAACCATTGAAATAGTATA	T
8	PPR56_nad3_for	TCTATTTTATTTATTATATTTGATTTGGAAGTCACCTTTTCATTTC	T
9	PPR56_nad3_rev	CGCGGAAATGAAAAGGTGACTTCCAAATCAAATATAATAAATAAAATAGA	T
10	PPR56_nad4_for	TCAAACATCAATTTTTATATAGGTATAGACGGTATCTCTTCATTTT	T
11	PPR56_nad4_rev	CGCGAAAATGAAGAGATACCGTCTATACCTATATAAAAATTGATGTTTGA	T
12	PPR65_ccmFC_-1u-c_for	AGCTTATACTATTTCAATGGTTGGTAAGTAGAGATGTcCCCACATT	M
13	PPR65_ccmFC_-1u-c_rev	CGAATGTGGGGACATCTCTACTTACCAACCATTGAAATAGTATAAGCT	M
14	PPR56_nad3_-6c-u_for	AAATTTATTTATTATATTTG ATTTGGAAGTCATCTTTTCATTTCGG	M
15	PPR56_nad3_-6c-u_rev	CGCGCCGAAATGAAAAGATGACTTCCAAATCAAATATAATAAATAAATTT	M
16	PPR56_nad4_-6u-c_for	AAATATCAATTTTTATATAG GTATAGACGGTACCTCTTCATTTTGG	M
17	PPR56_nad4_-6u-c_rev	CGCGCCAAAATGAAGAGGTACCGTCTATACCTATATAAAAATTGATATTT	M
18	PPR56_int_for	TTGAATGCATGTGCAAGTGC	E
19	PPR65_int_for	ATGGAAATTGTTGAAGCTGGACTGG	E
20	petG_41K_seqrev	GGTTATGCTAGTTATTGCTCAGC	E
21	petG_41K_seqfor	GATGTCCGCTTTCTGGTATGC	CV
22	petG_41K_MCS_for	TCGAATTTAAATAAGCTTGGCGCGCCTTCGAA	V
23	petG_41K_MCS_rev	TCGATTCGAAGGCGCGCCAAGCTTATTTAAAT	V
24	PPR65-6TN_for	GCAAGGAATAAAACCCAACAAGGTAACCTTCAC	P
25	PPR65-6TN_rev	GTGAAGGTTACCTTGTTGGGTTTTATTCCTTGC	P
26	PPR65-7NN_for	GGATGTCTATCTACAAAATGCCCTTGTTAGTATG	P
27	PPR65-7NN_rev	CATACTAACAAGGGCATTTTGTAGATAGACATCC	P
28	PPR65-9TN_for	GCAAGGCATCAAACCGAATAAGATGACTTTTAC	P
29	PPR65-9TN_rev	GTAAAAGTCATCTTATTCGGTTTGATGCCTTGC	P
30	PPR65_DAW_for	GTTCTTGTGGGGATGCTTGGTGAGACCCAGCTTTC	P
31	PPR65_DAW_rev	GAAAGCTGGGTCTCACCAAGCATCCCCACAAGAAC	P
32	PPR56_ AJH09430_for	AAATTCCCCTTCGACCTACGTAACAGATGGAATCCTCTCTCTGAGG	O
33	PPR56_ AJH09430_rev	CGCGCCTCAGAGAGAGGATTCCATCTGTTACGTAGGTCGAAGGGGAATTT	O
