# Supplementary material for: Plant-type pentatricopeptide repeat proteins with a DYW domain drive C-to-U RNA editing in Escherichia coli
Source: Commun Biol. 2019 Mar 1;2:85. doi: 10.1038/s42003-019-0328-3 (PMC6397227; doi:10.1038/s42003-019-0328-3)
Supplement: Supplementary file 10 — Supplementary Data 7 [file 42003_2019_328_MOESM10_ESM.xls]

## Sheet: 7-1_PPR65_2
##fileformat=VCFv4.0
##fileDate=20180811
##source=jacusa-1.2.0
##FILTER=<ID=H,Description="Filter non-homozygous pileup/BAM in sample 1 or 2 (MUST be set to H:1 or H:2). Default: none"
##FILTER=<ID=M,Description="Max allowed alleles per parallel pileup. Default: 2"
##FILTER=<ID=B,Description="Filter distance to Read Start/End. Default: 6:0.5 (F:distance:min_ratio)"
##FILTER=<ID=Y,Description="Filter wrong variant calls in the vicinity of homopolymers. Default: 7 (Y:length)"
##FORMAT=<ID=DP,Number=1,Type=Integer,Description="Read Depth">
##FORMAT=<ID=BC,Number=4,Type=Integer,Description="Base counts A,C,G,T">
#CHROM	POS	ID	REF	ALT	QUAL	FILTER	INFO	FORMAT	DNA_cov	A	C	G	T	RNA_cov	A	C	G	T
gi|753774531|gb|CP010816.1|	3729	.	C	A,T	.	H;M	*	DP:BC	79	4	75	0	0	161	0	160	0	1
gi|753774531|gb|CP010816.1|	5119	.	C	T	.	*	*	DP:BC	152	0	152	0	0	153	0	145	0	8
gi|753774531|gb|CP010816.1|	6912	.	G	C	.	H	*	DP:BC	151	0	5	146	0	22	0	0	22	0
gi|753774531|gb|CP010816.1|	6914	.	A	C	.	H	*	DP:BC	153	142	11	0	0	21	21	0	0	0
gi|753774531|gb|CP010816.1|	6933	.	A	C	.	H	*	DP:BC	145	132	13	0	0	22	22	0	0	0
gi|753774531|gb|CP010816.1|	12433	.	C	A,T	.	H;M	*	DP:BC	132	3	129	0	0	6979	1	6977	0	1
gi|753774531|gb|CP010816.1|	12484	.	G	A,T	.	H;M	*	DP:BC	112	3	0	109	0	7138	0	0	7137	1
gi|753774531|gb|CP010816.1|	12491	.	G	A,C	.	H;M	*	DP:BC	124	2	1	121	0	6896	2	0	6894	0
gi|753774531|gb|CP010816.1|	15389	.	A	C,T	.	H;M	*	DP:BC	124	119	4	0	1	1083	1083	0	0	0
gi|753774531|gb|CP010816.1|	15540	.	G	A,C	.	B;H;M	*	DP:BC	74	0	4	70	0	525	2	0	523	0
gi|753774531|gb|CP010816.1|	15565	.	A	C,G	.	B;H;M	*	DP:BC	82	79	3	0	0	314	313	0	1	0
gi|753774531|gb|CP010816.1|	15568	.	T	C	.	B	*	DP:BC	67	0	0	0	67	270	0	7	0	263
gi|753774531|gb|CP010816.1|	16734	.	T	C	.	H	*	DP:BC	106	0	10	0	96	123	0	1	0	122
gi|753774531|gb|CP010816.1|	16981	.	T	A	.	H	*	DP:BC	117	5	0	0	112	29	0	0	0	29
gi|753774531|gb|CP010816.1|	18484	.	A	G	.	H	*	DP:BC	142	136	0	6	0	80	80	0	0	0
gi|753774531|gb|CP010816.1|	18505	.	A	T	.	H	*	DP:BC	180	174	0	0	6	69	69	0	0	0
gi|753774531|gb|CP010816.1|	18520	.	A	T	.	H	*	DP:BC	171	166	0	0	5	84	84	0	0	0
gi|753774531|gb|CP010816.1|	18532	.	G	A	.	*	*	DP:BC	180	0	0	180	0	79	6	0	73	0
gi|753774531|gb|CP010816.1|	25062	.	G	A	.	*	*	DP:BC	234	0	0	234	0	575	8	0	567	0
gi|753774531|gb|CP010816.1|	30040	.	T	G	.	H	*	DP:BC	155	0	0	3	152	1138	0	0	1	1137
gi|753774531|gb|CP010816.1|	30055	.	T	G	.	H	*	DP:BC	139	0	0	5	134	1183	0	0	0	1183
gi|753774531|gb|CP010816.1|	30067	.	T	G	.	H	*	DP:BC	116	0	0	4	112	1203	0	0	1	1202
gi|753774531|gb|CP010816.1|	30078	.	A	C	.	H	*	DP:BC	122	117	5	0	0	1220	1220	0	0	0
gi|753774531|gb|CP010816.1|	30081	.	A	C	.	H	*	DP:BC	130	122	8	0	0	1197	1197	0	0	0
gi|753774531|gb|CP010816.1|	30120	.	T	A,C	.	H;M	*	DP:BC	122	1	3	0	118	1140	0	0	0	1140
gi|753774531|gb|CP010816.1|	30452	.	T	C	.	B	*	DP:BC	209	0	0	0	209	1070	0	14	0	1056
gi|753774531|gb|CP010816.1|	35875	.	T	G	.	H	*	DP:BC	107	0	0	7	100	86	0	0	0	86
gi|753774531|gb|CP010816.1|	37416	.	A	C	.	H	*	DP:BC	144	132	12	0	0	101	101	0	0	0
gi|753774531|gb|CP010816.1|	37509	.	T	G	.	H	*	DP:BC	92	0	0	5	87	98	0	0	0	98
gi|753774531|gb|CP010816.1|	37535	.	G	T	.	H	*	DP:BC	88	0	0	79	9	83	0	0	83	0
gi|753774531|gb|CP010816.1|	41537	.	A	C,G	.	B;H;M	*	DP:BC	142	139	3	0	0	7	5	0	2	0
gi|753774531|gb|CP010816.1|	43137	.	T	G	.	H	*	DP:BC	88	0	0	6	82	7	0	0	0	7
gi|753774531|gb|CP010816.1|	43204	.	A	C	.	H	*	DP:BC	121	116	5	0	0	9	9	0	0	0
gi|753774531|gb|CP010816.1|	52774	.	T	G	.	H	*	DP:BC	109	0	0	5	104	9	0	0	0	9
gi|753774531|gb|CP010816.1|	54598	.	A	C	.	H	*	DP:BC	149	144	5	0	0	30	30	0	0	0
gi|753774531|gb|CP010816.1|	62282	.	T	G	.	H	*	DP:BC	158	0	0	6	152	29	0	0	0	29
gi|753774531|gb|CP010816.1|	68512	.	A	C	.	H	*	DP:BC	121	115	6	0	0	12	12	0	0	0
gi|753774531|gb|CP010816.1|	68561	.	T	G	.	H	*	DP:BC	153	0	0	7	146	7	0	0	0	7
gi|753774531|gb|CP010816.1|	68572	.	C	A	.	H	*	DP:BC	155	5	150	0	0	7	0	7	0	0
gi|753774531|gb|CP010816.1|	74293	.	A	G	.	H	*	DP:BC	71	65	0	6	0	81	81	0	0	0
gi|753774531|gb|CP010816.1|	74345	.	A	G	.	H	*	DP:BC	62	56	0	6	0	63	63	0	0	0
gi|753774531|gb|CP010816.1|	74365	.	C	G	.	H	*	DP:BC	74	0	69	5	0	75	0	75	0	0
gi|753774531|gb|CP010816.1|	74393	.	G	C	.	H	*	DP:BC	87	0	81	6	0	90	0	90	0	0
gi|753774531|gb|CP010816.1|	74399	.	A	G,T	.	H;M	*	DP:BC	94	85	0	1	8	93	93	0	0	0
gi|753774531|gb|CP010816.1|	74779	.	A	T	.	H	*	DP:BC	108	103	0	0	5	24	24	0	0	0
gi|753774531|gb|CP010816.1|	76177	.	T	C	.	H	*	DP:BC	103	0	6	0	97	15	0	0	0	15
gi|753774531|gb|CP010816.1|	77884	.	C	T	.	H	*	DP:BC	60	0	47	0	13	5	0	5	0	0
gi|753774531|gb|CP010816.1|	77893	.	C	T	.	H	*	DP:BC	57	0	49	0	8	5	0	5	0	0
gi|753774531|gb|CP010816.1|	78925	.	T	C,G	.	H;M	*	DP:BC	185	0	1	0	184	28	0	0	2	26
gi|753774531|gb|CP010816.1|	81309	.	A	T	.	H	*	DP:BC	138	133	0	0	5	25	25	0	0	0
gi|753774531|gb|CP010816.1|	83276	.	C	G,T	.	M	*	DP:BC	165	0	165	0	0	54	0	50	1	3
gi|753774531|gb|CP010816.1|	92836	.	T	C	.	B	*	DP:BC	167	0	0	0	167	439	0	7	0	432
gi|753774531|gb|CP010816.1|	95863	.	T	C,G	.	H;M	*	DP:BC	91	0	0	4	87	173	0	1	0	172
gi|753774531|gb|CP010816.1|	96099	.	T	C,G	.	H;M	*	DP:BC	120	0	0	5	115	316	0	1	0	315
gi|753774531|gb|CP010816.1|	96182	.	C	G,T	.	H;M	*	DP:BC	139	0	134	4	1	344	0	344	0	0
gi|753774531|gb|CP010816.1|	96192	.	T	G	.	H	*	DP:BC	145	0	0	5	140	349	0	0	0	349
gi|753774531|gb|CP010816.1|	97263	.	A	G	.	H	*	DP:BC	134	128	0	6	0	363	363	0	0	0
gi|753774531|gb|CP010816.1|	100286	.	T	G	.	H	*	DP:BC	146	0	0	5	141	438	0	0	0	438
gi|753774531|gb|CP010816.1|	100499	.	T	A,G	.	*	*	DP:BC	151	151	0	0	0	381	374	0	7	0
gi|753774531|gb|CP010816.1|	102547	.	T	G	.	H	*	DP:BC	128	0	0	6	122	672	0	0	0	672
gi|753774531|gb|CP010816.1|	102569	.	A	G	.	H	*	DP:BC	121	115	0	6	0	739	739	0	0	0
gi|753774531|gb|CP010816.1|	103209	.	C	G,T	.	H;M	*	DP:BC	96	0	93	2	1	499	0	499	0	0
gi|753774531|gb|CP010816.1|	105794	.	T	C	.	B	*	DP:BC	190	0	0	0	190	852	0	8	0	844
gi|753774531|gb|CP010816.1|	108949	.	C	A	.	H	*	DP:BC	160	5	155	0	0	925	1	924	0	0
gi|753774531|gb|CP010816.1|	111064	.	G	A,C	.	B;M	*	DP:BC	153	0	0	153	0	83	2	2	79	0
gi|753774531|gb|CP010816.1|	112693	.	A	T	.	H	*	DP:BC	133	5	0	0	128	104	0	0	0	104
gi|753774531|gb|CP010816.1|	117680	.	C	T	.	*	*	DP:BC	198	0	198	0	0	9	0	5	0	4
gi|753774531|gb|CP010816.1|	118597	.	G	T	.	H	*	DP:BC	123	0	0	114	9	7	0	0	7	0
gi|753774531|gb|CP010816.1|	121987	.	C	A	.	H	*	DP:BC	167	5	162	0	0	76	0	76	0	0
gi|753774531|gb|CP010816.1|	122057	.	T	G	.	H	*	DP:BC	194	0	0	6	188	49	0	0	0	49
gi|753774531|gb|CP010816.1|	122253	.	A	T	.	H;Y	*	DP:BC	154	149	0	0	5	28	28	0	0	0
gi|753774531|gb|CP010816.1|	122274	.	A	G	.	H	*	DP:BC	174	169	0	5	0	32	32	0	0	0
gi|753774531|gb|CP010816.1|	123034	.	A	C	.	H	*	DP:BC	193	187	6	0	0	40	40	0	0	0
gi|753774531|gb|CP010816.1|	123564	.	C	A	.	H	*	DP:BC	144	8	136	0	0	27	0	27	0	0
gi|753774531|gb|CP010816.1|	123570	.	T	G	.	H	*	DP:BC	128	0	0	6	122	22	0	0	0	22
gi|753774531|gb|CP010816.1|	123601	.	C	A	.	H	*	DP:BC	163	5	158	0	0	24	0	24	0	0
gi|753774531|gb|CP010816.1|	123629	.	T	G	.	H	*	DP:BC	173	0	0	5	168	21	0	0	0	21
gi|753774531|gb|CP010816.1|	124361	.	C	A	.	H	*	DP:BC	157	5	152	0	0	14	0	14	0	0
gi|753774531|gb|CP010816.1|	128693	.	C	A	.	H	*	DP:BC	95	6	89	0	0	149	0	149	0	0
gi|753774531|gb|CP010816.1|	129004	.	T	A,G	.	H;M	*	DP:BC	101	3	0	1	97	167	0	0	0	167
gi|753774531|gb|CP010816.1|	129099	.	T	A,G	.	H;M	*	DP:BC	76	3	0	0	73	169	0	0	1	168
gi|753774531|gb|CP010816.1|	129147	.	T	C,G	.	H;M	*	DP:BC	54	0	3	1	50	134	0	0	0	134
gi|753774531|gb|CP010816.1|	129165	.	T	C	.	H	*	DP:BC	59	0	4	0	55	149	0	1	0	148
gi|753774531|gb|CP010816.1|	129169	.	G	A	.	H	*	DP:BC	56	4	0	52	0	159	1	0	158	0
gi|753774531|gb|CP010816.1|	129171	.	G	C	.	H	*	DP:BC	57	0	4	53	0	159	0	1	158	0
gi|753774531|gb|CP010816.1|	129172	.	A	C	.	H	*	DP:BC	49	45	4	0	0	159	158	1	0	0
gi|753774531|gb|CP010816.1|	129183	.	G	C,T	.	B;H;M	*	DP:BC	56	0	0	51	5	163	0	1	161	1
gi|753774531|gb|CP010816.1|	129197	.	C	A,G	.	H;M	*	DP:BC	46	4	41	1	0	169	2	167	0	0
gi|753774531|gb|CP010816.1|	129198	.	C	A	.	H	*	DP:BC	55	5	50	0	0	173	2	171	0	0
gi|753774531|gb|CP010816.1|	129210	.	A	G	.	H	*	DP:BC	62	57	0	5	0	180	178	0	2	0
gi|753774531|gb|CP010816.1|	129269	.	T	C	.	H	*	DP:BC	70	0	4	0	66	201	0	1	0	200
gi|753774531|gb|CP010816.1|	129276	.	G	A	.	H	*	DP:BC	80	5	0	75	0	204	0	0	204	0
gi|753774531|gb|CP010816.1|	129282	.	G	C	.	H	*	DP:BC	89	0	5	84	0	216	0	0	216	0
gi|753774531|gb|CP010816.1|	129308	.	A	C,G	.	H;M	*	DP:BC	93	89	4	0	0	208	207	0	1	0
gi|753774531|gb|CP010816.1|	129312	.	T	C	.	H	*	DP:BC	94	0	5	0	89	213	0	0	0	213
gi|753774531|gb|CP010816.1|	140871	.	G	A	.	*	*	DP:BC	122	0	0	122	0	96	6	0	90	0
gi|753774531|gb|CP010816.1|	144544	.	T	C	.	B	*	DP:BC	166	0	0	0	166	142	0	5	0	137
gi|753774531|gb|CP010816.1|	146988	.	T	G	.	H	*	DP:BC	142	0	0	5	137	59	0	0	0	59
gi|753774531|gb|CP010816.1|	148291	.	T	C	.	B	*	DP:BC	171	0	0	0	171	35	0	4	0	31
gi|753774531|gb|CP010816.1|	151707	.	G	A	.	H	*	DP:BC	97	5	0	92	0	52	0	0	52	0
gi|753774531|gb|CP010816.1|	151710	.	A	T	.	H	*	DP:BC	86	81	0	0	5	50	50	0	0	0
gi|753774531|gb|CP010816.1|	161265	.	C	G,T	.	H;M	*	DP:BC	220	0	219	0	1	45	0	41	4	0
gi|753774531|gb|CP010816.1|	162967	.	C	T	.	H	*	DP:BC	147	0	141	0	6	11	0	11	0	0
gi|753774531|gb|CP010816.1|	163080	.	A	C,G	.	H;M	*	DP:BC	187	180	6	1	0	502	501	1	0	0
gi|753774531|gb|CP010816.1|	175842	.	C	T	.	H	*	DP:BC	108	0	101	0	7	10	0	10	0	0
gi|753774531|gb|CP010816.1|	175916	.	A	C	.	H	*	DP:BC	80	75	5	0	0	9	9	0	0	0
gi|753774531|gb|CP010816.1|	176802	.	A	C	.	H	*	DP:BC	118	109	9	0	0	99	99	0	0	0
gi|753774531|gb|CP010816.1|	176838	.	A	C	.	H	*	DP:BC	97	89	8	0	0	113	113	0	0	0
gi|753774531|gb|CP010816.1|	176916	.	T	C	.	H	*	DP:BC	70	0	6	0	64	107	0	0	0	107
gi|753774531|gb|CP010816.1|	178537	.	T	G	.	H	*	DP:BC	109	0	0	7	102	30	0	0	0	30
gi|753774531|gb|CP010816.1|	178543	.	G	T	.	H;Y	*	DP:BC	121	0	0	116	5	34	0	0	34	0
gi|753774531|gb|CP010816.1|	179128	.	A	G,T	.	H;M	*	DP:BC	86	77	0	9	0	58	57	0	0	1
gi|753774531|gb|CP010816.1|	179386	.	T	G	.	H	*	DP:BC	172	0	0	7	165	107	0	0	0	107
gi|753774531|gb|CP010816.1|	179962	.	G	A	.	H	*	DP:BC	106	6	0	100	0	24	0	0	24	0
gi|753774531|gb|CP010816.1|	186532	.	A	G,T	.	B;M	*	DP:BC	177	177	0	0	0	203	171	0	31	1
gi|753774531|gb|CP010816.1|	187011	.	G	A	.	*	*	DP:BC	190	0	0	190	0	580	7	0	573	0
gi|753774531|gb|CP010816.1|	188652	.	C	T	.	Y	*	DP:BC	164	0	164	0	0	859	0	837	0	22
gi|753774531|gb|CP010816.1|	201900	.	T	C	.	B	*	DP:BC	232	0	0	0	232	749	0	9	0	740
gi|753774531|gb|CP010816.1|	202911	.	C	G,T	.	H;M	*	DP:BC	176	0	172	3	1	838	0	838	0	0
gi|753774531|gb|CP010816.1|	206602	.	A	C,G	.	B;M	*	DP:BC	170	170	0	0	0	29	27	1	1	0
gi|753774531|gb|CP010816.1|	207175	.	C	A,T	.	H;M	*	DP:BC	133	1	132	0	0	85	0	81	0	4
gi|753774531|gb|CP010816.1|	209791	.	G	T	.	H	*	DP:BC	131	0	0	7	124	67	0	0	0	67
gi|753774531|gb|CP010816.1|	210316	.	T	G	.	H	*	DP:BC	115	0	0	5	110	70	0	0	0	70
gi|753774531|gb|CP010816.1|	210324	.	G	T	.	H	*	DP:BC	130	0	0	124	6	71	0	0	71	0
gi|753774531|gb|CP010816.1|	210601	.	T	G	.	H	*	DP:BC	117	0	0	6	111	109	0	0	0	109
gi|753774531|gb|CP010816.1|	210607	.	A	G	.	H	*	DP:BC	129	121	0	8	0	115	115	0	0	0
gi|753774531|gb|CP010816.1|	214664	.	C	A	.	H	*	DP:BC	156	6	150	0	0	62	0	62	0	0
gi|753774531|gb|CP010816.1|	215252	.	G	C	.	H	*	DP:BC	102	0	6	96	0	33	0	0	33	0
gi|753774531|gb|CP010816.1|	215282	.	A	G	.	H	*	DP:BC	104	97	0	7	0	28	28	0	0	0
gi|753774531|gb|CP010816.1|	216184	.	A	G	.	H	*	DP:BC	90	83	0	7	0	55	55	0	0	0
gi|753774531|gb|CP010816.1|	221885	.	G	T	.	H	*	DP:BC	138	0	0	133	5	32	0	0	32	0
gi|753774531|gb|CP010816.1|	234615	.	A	G	.	H	*	DP:BC	104	96	0	8	0	445	443	0	2	0
gi|753774531|gb|CP010816.1|	234621	.	C	T	.	H	*	DP:BC	114	0	99	0	15	439	0	438	0	1
gi|753774531|gb|CP010816.1|	234648	.	C	A	.	H	*	DP:BC	118	8	110	0	0	390	0	390	0	0
gi|753774531|gb|CP010816.1|	234671	.	A	G	.	H	*	DP:BC	141	128	0	13	0	329	329	0	0	0
gi|753774531|gb|CP010816.1|	234747	.	C	T	.	H	*	DP:BC	154	0	149	0	5	323	0	323	0	0
gi|753774531|gb|CP010816.1|	235468	.	G	A	.	B	*	DP:BC	210	0	0	210	0	227	6	0	221	0
gi|753774531|gb|CP010816.1|	236041	.	G	A	.	H	*	DP:BC	142	5	0	137	0	227	0	0	227	0
gi|753774531|gb|CP010816.1|	241256	.	A	G	.	B	*	DP:BC	181	181	0	0	0	33	4	0	29	0
gi|753774531|gb|CP010816.1|	241258	.	T	C	.	B	*	DP:BC	187	0	0	0	187	33	0	29	0	4
gi|753774531|gb|CP010816.1|	246796	.	T	G	.	H	*	DP:BC	121	0	0	5	116	32	0	0	0	32
gi|753774531|gb|CP010816.1|	248280	.	C	G,T	.	H;M	*	DP:BC	123	0	117	1	5	204	0	204	0	0
gi|753774531|gb|CP010816.1|	248283	.	A	C	.	H	*	DP:BC	126	121	5	0	0	200	200	0	0	0
gi|753774531|gb|CP010816.1|	248303	.	G	T	.	H	*	DP:BC	130	0	0	124	6	193	0	0	193	0
gi|753774531|gb|CP010816.1|	249137	.	C	T	.	*	*	DP:BC	177	0	177	0	0	43	0	39	0	4
gi|753774531|gb|CP010816.1|	250789	.	A	G	.	B	*	DP:BC	176	176	0	0	0	146	139	0	7	0
gi|753774531|gb|CP010816.1|	254104	.	T	G	.	H	*	DP:BC	67	0	0	6	61	15	0	0	0	15
gi|753774531|gb|CP010816.1|	255890	.	G	T	.	H	*	DP:BC	157	0	0	156	1	6	0	0	4	2
gi|753774531|gb|CP010816.1|	261045	.	A	C	.	H	*	DP:BC	157	150	7	0	0	16	16	0	0	0
gi|753774531|gb|CP010816.1|	261056	.	A	C	.	H	*	DP:BC	179	155	24	0	0	15	15	0	0	0
gi|753774531|gb|CP010816.1|	261061	.	G	T	.	H	*	DP:BC	173	0	0	168	5	19	0	0	19	0
gi|753774531|gb|CP010816.1|	261065	.	T	A	.	H	*	DP:BC	169	8	0	0	161	18	0	0	0	18
gi|753774531|gb|CP010816.1|	261078	.	A	C	.	H	*	DP:BC	157	145	12	0	0	19	19	0	0	0
gi|753774531|gb|CP010816.1|	261097	.	G	T	.	H	*	DP:BC	142	0	0	137	5	22	0	0	22	0
gi|753774531|gb|CP010816.1|	261098	.	C	T	.	H	*	DP:BC	136	0	128	0	8	22	0	22	0	0
gi|753774531|gb|CP010816.1|	261111	.	G	A,C	.	B;H;M	*	DP:BC	119	0	2	117	0	26	2	0	24	0
gi|753774531|gb|CP010816.1|	266761	.	C	A,T	.	M	*	DP:BC	226	0	226	0	0	104	1	100	0	3
gi|753774531|gb|CP010816.1|	267388	.	A	G	.	B	*	DP:BC	227	227	0	0	0	35	31	0	4	0
gi|753774531|gb|CP010816.1|	267401	.	T	C	.	*	*	DP:BC	226	0	0	0	226	35	0	10	0	25
gi|753774531|gb|CP010816.1|	268687	.	C	A,T	.	B;H;M	*	DP:BC	165	1	164	0	0	8	0	6	0	2
gi|753774531|gb|CP010816.1|	269100	.	G	A	.	H	*	DP:BC	134	6	0	128	0	5	0	0	5	0
gi|753774531|gb|CP010816.1|	269107	.	A	C	.	H	*	DP:BC	130	123	7	0	0	5	5	0	0	0
gi|753774531|gb|CP010816.1|	269114	.	G	T	.	H	*	DP:BC	132	0	0	126	6	5	0	0	5	0
gi|753774531|gb|CP010816.1|	269147	.	A	C	.	H	*	DP:BC	126	110	16	0	0	8	8	0	0	0
gi|753774531|gb|CP010816.1|	278006	.	G	T	.	H	*	DP:BC	101	0	0	94	7	7	0	0	7	0
gi|753774531|gb|CP010816.1|	278028	.	A	C	.	H	*	DP:BC	98	93	5	0	0	10	10	0	0	0
gi|753774531|gb|CP010816.1|	278122	.	C	T	.	H	*	DP:BC	109	0	104	0	5	17	0	17	0	0
gi|753774531|gb|CP010816.1|	279499	.	A	C,G	.	B;H;M	*	DP:BC	194	193	1	0	0	6	5	0	1	0
gi|753774531|gb|CP010816.1|	279547	.	T	C	.	H	*	DP:BC	201	0	1	0	200	8	0	2	0	6
gi|753774531|gb|CP010816.1|	279569	.	C	A,T	.	H;M	*	DP:BC	206	1	205	0	0	8	0	6	0	2
gi|753774531|gb|CP010816.1|	292975	.	A	T	.	H	*	DP:BC	122	117	0	0	5	11	11	0	0	0
gi|753774531|gb|CP010816.1|	293675	.	T	C	.	B	*	DP:BC	170	0	0	0	170	10	0	4	0	6
gi|753774531|gb|CP010816.1|	296327	.	A	C	.	H	*	DP:BC	154	149	5	0	0	27	27	0	0	0
gi|753774531|gb|CP010816.1|	296419	.	C	G	.	H	*	DP:BC	117	0	110	7	0	30	0	30	0	0
gi|753774531|gb|CP010816.1|	296425	.	T	G	.	H	*	DP:BC	115	0	0	5	110	32	0	0	0	32
gi|753774531|gb|CP010816.1|	297950	.	T	G	.	H	*	DP:BC	113	0	0	9	104	99	0	0	0	99
gi|753774531|gb|CP010816.1|	300548	.	C	T	.	H	*	DP:BC	116	0	109	0	7	24	0	24	0	0
gi|753774531|gb|CP010816.1|	300937	.	G	C	.	B	*	DP:BC	206	0	0	206	0	46	0	4	42	0
gi|753774531|gb|CP010816.1|	302709	.	C	A	.	H	*	DP:BC	146	5	141	0	0	53	0	53	0	0
gi|753774531|gb|CP010816.1|	302985	.	A	T	.	*	*	DP:BC	154	154	0	0	0	55	51	0	0	4
gi|753774531|gb|CP010816.1|	307140	.	C	A	.	H	*	DP:BC	75	5	70	0	0	7	0	7	0	0
gi|753774531|gb|CP010816.1|	309447	.	A	C,G	.	H;M	*	DP:BC	173	172	1	0	0	5	4	0	1	0
gi|753774531|gb|CP010816.1|	310367	.	C	A,T	.	H;M	*	DP:BC	162	1	161	0	0	5	0	4	0	1
gi|753774531|gb|CP010816.1|	311468	.	C	G	.	B;H;Y	*	DP:BC	55	0	49	6	0	27	0	27	0	0
gi|753774531|gb|CP010816.1|	312132	.	T	G	.	H	*	DP:BC	179	0	0	6	173	18	0	0	0	18
gi|753774531|gb|CP010816.1|	313066	.	T	G	.	H	*	DP:BC	133	0	0	5	128	7	0	0	0	7
gi|753774531|gb|CP010816.1|	313072	.	A	G	.	H	*	DP:BC	122	112	0	10	0	8	8	0	0	0
gi|753774531|gb|CP010816.1|	313082	.	A	G	.	H	*	DP:BC	121	115	0	6	0	6	6	0	0	0
gi|753774531|gb|CP010816.1|	313092	.	C	G	.	H	*	DP:BC	126	0	121	5	0	6	0	6	0	0
gi|753774531|gb|CP010816.1|	313107	.	C	G	.	H	*	DP:BC	134	0	128	6	0	5	0	5	0	0
gi|753774531|gb|CP010816.1|	314929	.	G	A	.	H	*	DP:BC	146	6	0	140	0	5	0	0	5	0
gi|753774531|gb|CP010816.1|	314933	.	G	A	.	H	*	DP:BC	162	27	0	135	0	6	0	0	6	0
gi|753774531|gb|CP010816.1|	314952	.	C	A	.	H	*	DP:BC	127	14	113	0	0	6	0	6	0	0
gi|753774531|gb|CP010816.1|	314957	.	C	A	.	H	*	DP:BC	116	15	101	0	0	6	0	6	0	0
gi|753774531|gb|CP010816.1|	323292	.	A	G	.	H	*	DP:BC	80	75	0	5	0	5	5	0	0	0
gi|753774531|gb|CP010816.1|	323911	.	T	G	.	B;H	*	DP:BC	67	0	0	6	61	6	0	0	0	6
gi|753774531|gb|CP010816.1|	323917	.	T	G	.	H	*	DP:BC	71	0	0	9	62	6	0	0	0	6
gi|753774531|gb|CP010816.1|	323944	.	C	G	.	H;Y	*	DP:BC	71	0	66	5	0	5	0	5	0	0
gi|753774531|gb|CP010816.1|	323947	.	T	G	.	H;Y	*	DP:BC	72	0	0	7	65	5	0	0	0	5
gi|753774531|gb|CP010816.1|	327341	.	T	C	.	H	*	DP:BC	85	0	13	0	72	6	0	0	0	6
gi|753774531|gb|CP010816.1|	327351	.	A	C	.	H	*	DP:BC	78	73	5	0	0	5	5	0	0	0
gi|753774531|gb|CP010816.1|	327415	.	T	C	.	H	*	DP:BC	65	0	14	0	51	7	0	0	0	7
gi|753774531|gb|CP010816.1|	327425	.	C	A	.	H;Y	*	DP:BC	48	7	41	0	0	7	0	7	0	0
gi|753774531|gb|CP010816.1|	331218	.	C	T	.	H	*	DP:BC	106	0	92	0	14	135	0	135	0	0
gi|753774531|gb|CP010816.1|	333974	.	G	T	.	H	*	DP:BC	148	0	0	142	6	964	0	0	964	0
gi|753774531|gb|CP010816.1|	334059	.	G	A,C	.	H;M	*	DP:BC	99	1	2	96	0	870	1	0	869	0
gi|753774531|gb|CP010816.1|	334061	.	C	A	.	H	*	DP:BC	111	12	99	0	0	867	0	867	0	0
gi|753774531|gb|CP010816.1|	334068	.	A	C	.	H	*	DP:BC	114	110	4	0	0	782	781	1	0	0
gi|753774531|gb|CP010816.1|	334947	.	G	T	.	H	*	DP:BC	154	0	0	148	6	821	0	0	821	0
gi|753774531|gb|CP010816.1|	334970	.	T	G	.	H	*	DP:BC	152	0	0	5	147	821	0	0	0	821
gi|753774531|gb|CP010816.1|	334986	.	A	C	.	H	*	DP:BC	123	119	4	0	0	783	781	2	0	0
gi|753774531|gb|CP010816.1|	335049	.	A	C,G	.	H;M	*	DP:BC	128	124	3	1	0	769	769	0	0	0
gi|753774531|gb|CP010816.1|	335916	.	C	G	.	B	*	DP:BC	320	0	320	0	0	18	0	13	5	0
gi|753774531|gb|CP010816.1|	335944	.	C	G,T	.	H;M	*	DP:BC	318	0	167	0	151	13687	0	0	1	13686
gi|753774531|gb|CP010816.1|	336047	.	C	A,G,T	.	H;M	*	DP:BC	205	197	2	4	2	28866	28844	11	5	6
gi|753774531|gb|CP010816.1|	336050	.	G	A,C,T	.	H;M	*	DP:BC	188	0	0	183	5	30264	3	2	30253	6
gi|753774531|gb|CP010816.1|	336053	.	C	A,G,T	.	H;M	*	DP:BC	185	0	174	10	1	30594	2	30579	3	10
gi|753774531|gb|CP010816.1|	336057	.	A	C,G	.	H;M	*	DP:BC	180	171	5	4	0	29732	29711	13	8	0
gi|753774531|gb|CP010816.1|	336061	.	T	A,C,G	.	H;M	*	DP:BC	208	0	0	26	182	29087	2	7	29	29049
gi|753774531|gb|CP010816.1|	336064	.	T	A,C,G	.	H;M	*	DP:BC	208	0	0	11	197	29357	1	11	41	29304
gi|753774531|gb|CP010816.1|	336069	.	C	A,G,T	.	H;M	*	DP:BC	202	0	191	0	11	34539	5	34526	3	5
gi|753774531|gb|CP010816.1|	336074	.	C	A,G,T	.	H;M	*	DP:BC	198	0	178	0	20	34410	7	34393	2	8
gi|753774531|gb|CP010816.1|	336105	.	T	C,G	.	H;M	*	DP:BC	215	0	3	0	212	41371	0	10	16	41345
gi|753774531|gb|CP010816.1|	336111	.	G	A,C,T	.	H;M	*	DP:BC	231	0	4	227	0	42094	39	3	42050	2
gi|753774531|gb|CP010816.1|	336144	.	A	C,G,T	.	H;M	*	DP:BC	247	244	3	0	0	42643	42619	18	3	3
gi|753774531|gb|CP010816.1|	336159	.	A	C,G	.	H;M	*	DP:BC	242	237	5	0	0	42325	42300	22	3	0
gi|753774531|gb|CP010816.1|	336184	.	T	C,G	.	H;M	*	DP:BC	253	0	0	4	249	46782	0	8	16	46758
gi|753774531|gb|CP010816.1|	336314	.	A	C,G,T	.	H;M	*	DP:BC	309	305	3	1	0	52147	52112	21	9	5
gi|753774531|gb|CP010816.1|	337124	.	A	C	.	*	*	DP:BC	209	209	0	0	0	14	8	6	0	0
gi|753774531|gb|CP010816.1|	337125	.	A	C,G	.	H;M	*	DP:BC	214	213	1	0	0	15	9	0	6	0
gi|753774531|gb|CP010816.1|	337126	.	C	G	.	*	*	DP:BC	221	0	221	0	0	16	0	9	7	0
gi|753774531|gb|CP010816.1|	344637	.	A	T	.	H	*	DP:BC	136	131	0	0	5	5	5	0	0	0
gi|753774531|gb|CP010816.1|	351661	.	C	A	.	H	*	DP:BC	107	6	101	0	0	83	0	83	0	0
gi|753774531|gb|CP010816.1|	351705	.	T	G	.	H	*	DP:BC	107	0	0	5	102	79	0	0	0	79
gi|753774531|gb|CP010816.1|	351718	.	T	G	.	H	*	DP:BC	115	0	0	10	105	80	0	0	0	80
gi|753774531|gb|CP010816.1|	354074	.	T	G	.	H	*	DP:BC	128	0	0	7	121	58	0	0	0	58
gi|753774531|gb|CP010816.1|	354167	.	C	A,T	.	M	*	DP:BC	179	0	179	0	0	48	1	45	0	2
gi|753774531|gb|CP010816.1|	357765	.	C	T	.	H	*	DP:BC	218	0	217	0	1	27	0	23	0	4
gi|753774531|gb|CP010816.1|	366963	.	G	A	.	H	*	DP:BC	126	5	0	121	0	14	0	0	14	0
gi|753774531|gb|CP010816.1|	367049	.	T	G	.	H	*	DP:BC	89	0	0	9	80	24	0	0	0	24
gi|753774531|gb|CP010816.1|	367060	.	C	A	.	H	*	DP:BC	85	9	76	0	0	24	0	24	0	0
gi|753774531|gb|CP010816.1|	367065	.	A	C	.	H	*	DP:BC	90	83	7	0	0	25	25	0	0	0
gi|753774531|gb|CP010816.1|	370287	.	G	C,T	.	H;M	*	DP:BC	143	0	0	142	1	32	0	2	30	0
gi|753774531|gb|CP010816.1|	379585	.	T	C	.	H	*	DP:BC	102	0	6	0	96	20	0	0	0	20
gi|753774531|gb|CP010816.1|	379939	.	A	T	.	H	*	DP:BC	77	72	0	0	5	11	11	0	0	0
gi|753774531|gb|CP010816.1|	379976	.	G	T	.	H	*	DP:BC	61	0	0	54	7	14	0	0	14	0
gi|753774531|gb|CP010816.1|	382929	.	A	G	.	H	*	DP:BC	113	108	0	5	0	40	40	0	0	0
gi|753774531|gb|CP010816.1|	382990	.	C	G	.	H	*	DP:BC	148	0	143	5	0	35	0	35	0	0
gi|753774531|gb|CP010816.1|	384451	.	C	T	.	*	*	DP:BC	184	0	184	0	0	32	0	27	0	5
gi|753774531|gb|CP010816.1|	386418	.	C	T	.	H	*	DP:BC	119	0	114	0	5	47	0	47	0	0
gi|753774531|gb|CP010816.1|	387620	.	C	T	.	H	*	DP:BC	100	0	88	0	12	36	0	36	0	0
gi|753774531|gb|CP010816.1|	388158	.	G	A,C	.	H;M	*	DP:BC	210	1	0	209	0	19	0	2	17	0
gi|753774531|gb|CP010816.1|	388463	.	A	G	.	H	*	DP:BC	120	113	0	7	0	19	19	0	0	0
gi|753774531|gb|CP010816.1|	389539	.	C	A	.	H	*	DP:BC	99	7	92	0	0	22	0	22	0	0
gi|753774531|gb|CP010816.1|	395762	.	G	C	.	*	*	DP:BC	217	0	0	217	0	191	0	6	185	0
gi|753774531|gb|CP010816.1|	398539	.	T	A,G	.	H;M	*	DP:BC	52	1	0	2	49	163	0	0	0	163
gi|753774531|gb|CP010816.1|	398542	.	T	G	.	H	*	DP:BC	46	0	0	4	42	153	0	0	0	153
gi|753774531|gb|CP010816.1|	399035	.	T	C,G	.	H;M	*	DP:BC	64	0	1	6	57	133	0	0	0	133
gi|753774531|gb|CP010816.1|	399050	.	T	G	.	H	*	DP:BC	60	0	0	5	55	144	0	0	0	144
gi|753774531|gb|CP010816.1|	399851	.	A	G	.	H	*	DP:BC	114	109	0	5	0	55	55	0	0	0
gi|753774531|gb|CP010816.1|	401814	.	T	G	.	H	*	DP:BC	150	0	0	6	144	21	0	0	0	21
gi|753774531|gb|CP010816.1|	401901	.	G	T	.	H	*	DP:BC	124	0	0	115	9	22	0	0	22	0
gi|753774531|gb|CP010816.1|	401917	.	C	A	.	H	*	DP:BC	112	6	106	0	0	17	0	17	0	0
gi|753774531|gb|CP010816.1|	403590	.	A	C,G	.	H;M	*	DP:BC	183	182	1	0	0	19	16	0	3	0
gi|753774531|gb|CP010816.1|	404603	.	C	A	.	H	*	DP:BC	86	5	81	0	0	38	0	38	0	0
gi|753774531|gb|CP010816.1|	404989	.	G	A,T	.	H;M	*	DP:BC	196	0	0	195	1	22	2	0	20	0
gi|753774531|gb|CP010816.1|	406046	.	C	A,T	.	H;M	*	DP:BC	202	1	201	0	0	30	0	26	0	4
gi|753774531|gb|CP010816.1|	409590	.	A	G	.	H	*	DP:BC	121	116	0	5	0	29	29	0	0	0
gi|753774531|gb|CP010816.1|	410709	.	C	G,T	.	B;H;M	*	DP:BC	154	0	153	1	0	30	0	28	0	2
gi|753774531|gb|CP010816.1|	414099	.	A	G	.	B	*	DP:BC	204	204	0	0	0	532	522	0	10	0
gi|753774531|gb|CP010816.1|	415354	.	G	T	.	H	*	DP:BC	133	0	0	124	9	262	0	0	262	0
gi|753774531|gb|CP010816.1|	415359	.	G	T	.	H	*	DP:BC	143	0	0	132	11	270	0	0	270	0
gi|753774531|gb|CP010816.1|	415370	.	G	T	.	H	*	DP:BC	129	0	0	120	9	263	0	0	263	0
gi|753774531|gb|CP010816.1|	415378	.	T	A	.	H	*	DP:BC	128	7	0	0	121	269	0	0	0	269
gi|753774531|gb|CP010816.1|	415384	.	T	A,C	.	H;M	*	DP:BC	126	2	2	0	122	252	0	0	0	252
gi|753774531|gb|CP010816.1|	417138	.	T	C	.	*	*	DP:BC	112	0	0	0	112	82	0	9	0	73
gi|753774531|gb|CP010816.1|	418039	.	T	G	.	H	*	DP:BC	97	0	0	7	90	231	0	0	0	231
gi|753774531|gb|CP010816.1|	420111	.	A	C	.	H	*	DP:BC	83	74	9	0	0	24	24	0	0	0
gi|753774531|gb|CP010816.1|	420231	.	G	C	.	H	*	DP:BC	94	0	5	89	0	29	0	0	29	0
gi|753774531|gb|CP010816.1|	425627	.	T	C	.	B	*	DP:BC	169	0	0	0	169	1529	0	13	0	1516
gi|753774531|gb|CP010816.1|	425799	.	T	C	.	B	*	DP:BC	161	0	0	0	161	1911	0	17	0	1894
gi|753774531|gb|CP010816.1|	425868	.	T	C,G	.	H;M	*	DP:BC	86	0	0	2	84	2027	0	1	0	2026
gi|753774531|gb|CP010816.1|	425873	.	A	G,T	.	H;M	*	DP:BC	101	93	0	5	3	2110	2110	0	0	0
gi|753774531|gb|CP010816.1|	425878	.	G	A,C,T	.	H;M	*	DP:BC	111	4	1	106	0	2193	0	0	2192	1
gi|753774531|gb|CP010816.1|	425885	.	C	T	.	H	*	DP:BC	103	0	88	0	15	2207	0	2207	0	0
gi|753774531|gb|CP010816.1|	436178	.	G	A,T	.	H;M	*	DP:BC	124	0	0	123	1	54	4	0	50	0
gi|753774531|gb|CP010816.1|	452776	.	A	C	.	H	*	DP:BC	142	136	6	0	0	106	106	0	0	0
gi|753774531|gb|CP010816.1|	453255	.	G	A	.	*	*	DP:BC	240	0	0	240	0	57	57	0	0	0
gi|753774531|gb|CP010816.1|	455677	.	T	C	.	*	*	DP:BC	189	0	0	0	189	85	0	5	0	80
gi|753774531|gb|CP010816.1|	457742	.	C	A,T	.	H;M	*	DP:BC	191	1	190	0	0	20	0	16	0	4
gi|753774531|gb|CP010816.1|	468113	.	T	G	.	H	*	DP:BC	125	0	0	5	120	17	0	0	0	17
gi|753774531|gb|CP010816.1|	470517	.	A	C	.	H	*	DP:BC	166	161	5	0	0	30	30	0	0	0
gi|753774531|gb|CP010816.1|	470606	.	G	T	.	H	*	DP:BC	129	0	0	122	7	81	0	0	81	0
gi|753774531|gb|CP010816.1|	470610	.	A	C	.	H	*	DP:BC	133	117	16	0	0	78	78	0	0	0
gi|753774531|gb|CP010816.1|	470618	.	A	C	.	H;Y	*	DP:BC	104	97	7	0	0	91	91	0	0	0
gi|753774531|gb|CP010816.1|	470621	.	A	C	.	H;Y	*	DP:BC	106	91	15	0	0	88	88	0	0	0
gi|753774531|gb|CP010816.1|	472849	.	G	C	.	H	*	DP:BC	103	0	6	97	0	13	0	0	13	0
gi|753774531|gb|CP010816.1|	472866	.	T	C	.	H	*	DP:BC	100	0	10	0	90	14	0	0	0	14
gi|753774531|gb|CP010816.1|	473608	.	C	A	.	H	*	DP:BC	108	6	102	0	0	27	0	27	0	0
gi|753774531|gb|CP010816.1|	473686	.	C	T	.	H	*	DP:BC	69	0	64	0	5	23	0	23	0	0
gi|753774531|gb|CP010816.1|	474486	.	C	A	.	H	*	DP:BC	90	5	85	0	0	46	0	46	0	0
gi|753774531|gb|CP010816.1|	476481	.	A	C,G	.	M	*	DP:BC	161	161	0	0	0	21	19	1	1	0
gi|753774531|gb|CP010816.1|	478503	.	T	C	.	H	*	DP:BC	132	0	5	0	127	80	0	0	0	80
gi|753774531|gb|CP010816.1|	483834	.	A	C	.	H	*	DP:BC	73	67	6	0	0	119	119	0	0	0
gi|753774531|gb|CP010816.1|	490832	.	A	G	.	H	*	DP:BC	83	78	0	5	0	28	28	0	0	0
gi|753774531|gb|CP010816.1|	491455	.	A	C	.	H	*	DP:BC	117	110	7	0	0	33	33	0	0	0
gi|753774531|gb|CP010816.1|	492533	.	A	G	.	H	*	DP:BC	86	78	0	8	0	11	11	0	0	0
gi|753774531|gb|CP010816.1|	495304	.	T	G	.	H	*	DP:BC	74	0	0	13	61	12	0	0	0	12
gi|753774531|gb|CP010816.1|	499774	.	T	G	.	B	*	DP:BC	153	0	0	0	153	21	0	0	7	14
gi|753774531|gb|CP010816.1|	526508	.	G	T	.	H	*	DP:BC	125	0	0	120	5	145	0	0	145	0
gi|753774531|gb|CP010816.1|	529991	.	A	C	.	H	*	DP:BC	123	117	6	0	0	7	7	0	0	0
gi|753774531|gb|CP010816.1|	531038	.	T	C	.	*	*	DP:BC	206	0	0	0	206	5	0	3	0	2
gi|753774531|gb|CP010816.1|	533618	.	A	C	.	B	*	DP:BC	237	237	0	0	0	44	2	42	0	0
gi|753774531|gb|CP010816.1|	533689	.	A	G,T	.	H;M	*	DP:BC	217	216	0	0	1	22444	8	0	22436	0
gi|753774531|gb|CP010816.1|	533936	.	C	G,T	.	M	*	DP:BC	221	0	221	0	0	2327	0	44	2	2281
gi|753774531|gb|CP010816.1|	535641	.	G	A	.	H	*	DP:BC	232	42	0	190	0	13	11	0	2	0
gi|753774531|gb|CP010816.1|	535669	.	G	A	.	H	*	DP:BC	231	49	0	182	0	19	17	0	2	0
gi|753774531|gb|CP010816.1|	535692	.	G	C	.	H	*	DP:BC	256	0	64	192	0	24	0	24	0	0
gi|753774531|gb|CP010816.1|	535729	.	A	G	.	H	*	DP:BC	291	217	0	74	0	37	2	0	35	0
gi|753774531|gb|CP010816.1|	535743	.	A	G	.	H	*	DP:BC	287	209	0	78	0	42	2	0	40	0
gi|753774531|gb|CP010816.1|	535746	.	A	G	.	H	*	DP:BC	289	207	0	82	0	42	2	0	40	0
gi|753774531|gb|CP010816.1|	535764	.	A	G	.	H	*	DP:BC	297	215	0	82	0	45	2	0	43	0
gi|753774531|gb|CP010816.1|	535782	.	G	T	.	H	*	DP:BC	294	0	0	209	85	50	0	0	2	48
gi|753774531|gb|CP010816.1|	535818	.	C	T	.	H	*	DP:BC	311	0	219	0	92	58	0	4	0	54
gi|753774531|gb|CP010816.1|	535833	.	T	C	.	H	*	DP:BC	289	0	77	0	212	69	0	66	0	3
gi|753774531|gb|CP010816.1|	535919	.	C	T	.	H	*	DP:BC	289	0	208	0	81	71	0	4	0	67
gi|753774531|gb|CP010816.1|	535949	.	C	T	.	H	*	DP:BC	312	0	220	0	92	73	0	5	0	68
gi|753774531|gb|CP010816.1|	536093	.	T	A	.	H	*	DP:BC	284	73	0	0	211	44	40	0	0	4
gi|753774531|gb|CP010816.1|	536620	.	T	C,G	.	H;M	*	DP:BC	257	0	9	1	247	15	0	4	0	11
gi|753774531|gb|CP010816.1|	536626	.	C	A	.	H	*	DP:BC	281	12	269	0	0	16	4	12	0	0
gi|753774531|gb|CP010816.1|	536647	.	T	C	.	H	*	DP:BC	282	0	12	0	270	18	0	4	0	14
gi|753774531|gb|CP010816.1|	536662	.	G	A	.	H	*	DP:BC	297	11	0	286	0	21	5	0	16	0
gi|753774531|gb|CP010816.1|	536671	.	A	T	.	H	*	DP:BC	299	288	0	0	11	22	16	0	0	6
gi|753774531|gb|CP010816.1|	536672	.	A	C	.	H	*	DP:BC	302	290	12	0	0	23	17	6	0	0
gi|753774531|gb|CP010816.1|	536674	.	C	T	.	H	*	DP:BC	299	0	288	0	11	22	0	16	0	6
gi|753774531|gb|CP010816.1|	536680	.	C	T	.	H	*	DP:BC	296	0	284	0	12	23	0	18	0	5
gi|753774531|gb|CP010816.1|	536681	.	G	A	.	H	*	DP:BC	308	12	0	296	0	24	6	0	18	0
gi|753774531|gb|CP010816.1|	536683	.	T	C	.	H	*	DP:BC	311	0	12	0	299	22	0	6	0	16
gi|753774531|gb|CP010816.1|	536686	.	T	A	.	H	*	DP:BC	299	12	0	0	287	23	5	0	0	18
gi|753774531|gb|CP010816.1|	536728	.	A	G	.	H	*	DP:BC	278	266	0	12	0	22	18	0	4	0
gi|753774531|gb|CP010816.1|	540799	.	C	T	.	*	*	DP:BC	215	0	215	0	0	45	0	41	0	4
gi|753774531|gb|CP010816.1|	541896	.	C	A	.	H	*	DP:BC	170	5	165	0	0	6	0	6	0	0
gi|753774531|gb|CP010816.1|	541934	.	G	T	.	H	*	DP:BC	152	0	0	144	8	5	0	0	5	0
gi|753774531|gb|CP010816.1|	544574	.	C	A,G	.	H;M	*	DP:BC	207	1	206	0	0	6	0	5	1	0
gi|753774531|gb|CP010816.1|	546285	.	A	G	.	H	*	DP:BC	264	201	0	63	0	31	10	0	21	0
gi|753774531|gb|CP010816.1|	546292	.	A	C	.	H	*	DP:BC	265	197	68	0	0	34	10	24	0	0
gi|753774531|gb|CP010816.1|	546451	.	C	T	.	H	*	DP:BC	294	0	187	0	107	53	0	6	0	47
gi|753774531|gb|CP010816.1|	546469	.	A	G	.	H	*	DP:BC	304	198	0	106	0	49	6	0	43	0
gi|753774531|gb|CP010816.1|	546472	.	G	C	.	H	*	DP:BC	302	0	103	199	0	51	0	45	6	0
gi|753774531|gb|CP010816.1|	546477	.	A	C	.	H	*	DP:BC	311	206	105	0	0	54	6	48	0	0
gi|753774531|gb|CP010816.1|	546500	.	A	G	.	H	*	DP:BC	346	209	0	137	0	60	7	0	53	0
gi|753774531|gb|CP010816.1|	546505	.	G	T	.	H	*	DP:BC	344	0	0	205	139	63	0	0	8	55
gi|753774531|gb|CP010816.1|	546748	.	C	A	.	H	*	DP:BC	340	107	233	0	0	116	105	11	0	0
gi|753774531|gb|CP010816.1|	546779	.	G	T	.	H	*	DP:BC	344	0	0	247	97	124	0	0	13	111
gi|753774531|gb|CP010816.1|	546903	.	G	A	.	H	*	DP:BC	417	139	0	278	0	113	81	0	32	0
gi|753774531|gb|CP010816.1|	546912	.	A	G	.	H	*	DP:BC	411	274	0	137	0	113	31	0	82	0
gi|753774531|gb|CP010816.1|	546923	.	C	T	.	H	*	DP:BC	401	0	272	0	129	126	0	43	0	83
gi|753774531|gb|CP010816.1|	546927	.	T	C	.	H	*	DP:BC	387	0	123	0	264	112	0	73	0	39
gi|753774531|gb|CP010816.1|	546936	.	C	A	.	H	*	DP:BC	393	123	270	0	0	124	87	37	0	0
gi|753774531|gb|CP010816.1|	546948	.	G	A	.	H	*	DP:BC	410	123	0	287	0	111	79	0	32	0
gi|753774531|gb|CP010816.1|	546974	.	T	C	.	H	*	DP:BC	364	0	103	0	261	97	0	72	0	25
gi|753774531|gb|CP010816.1|	546983	.	T	C	.	H	*	DP:BC	325	0	95	0	230	97	0	72	0	25
gi|753774531|gb|CP010816.1|	546994	.	C	T	.	H	*	DP:BC	340	0	243	0	97	89	0	23	0	66
gi|753774531|gb|CP010816.1|	546995	.	C	G	.	H	*	DP:BC	341	0	244	97	0	89	0	23	66	0
gi|753774531|gb|CP010816.1|	547034	.	T	G	.	H	*	DP:BC	219	0	0	1	218	23	0	0	5	18
gi|753774531|gb|CP010816.1|	547035	.	T	G	.	*	*	DP:BC	215	0	0	0	215	25	0	0	5	20
gi|753774531|gb|CP010816.1|	547041	.	A	C	.	*	*	DP:BC	208	208	0	0	0	22	17	5	0	0
gi|753774531|gb|CP010816.1|	547044	.	G	A	.	H	*	DP:BC	209	1	0	208	0	22	5	0	17	0
gi|753774531|gb|CP010816.1|	547046	.	C	T	.	*	*	DP:BC	212	0	212	0	0	21	0	16	0	5
gi|753774531|gb|CP010816.1|	547049	.	A	C	.	*	*	DP:BC	212	212	0	0	0	21	16	5	0	0
gi|753774531|gb|CP010816.1|	547050	.	A	G	.	*	*	DP:BC	209	209	0	0	0	22	17	0	5	0
gi|753774531|gb|CP010816.1|	547052	.	A	G	.	*	*	DP:BC	211	211	0	0	0	21	16	0	5	0
gi|753774531|gb|CP010816.1|	547053	.	C	T	.	*	*	DP:BC	214	0	214	0	0	21	0	16	0	5
gi|753774531|gb|CP010816.1|	547055	.	A	G	.	*	*	DP:BC	207	207	0	0	0	22	17	0	5	0
gi|753774531|gb|CP010816.1|	547068	.	C	G	.	*	*	DP:BC	202	0	202	0	0	8	0	3	5	0
gi|753774531|gb|CP010816.1|	547069	.	T	G	.	*	*	DP:BC	207	0	0	0	207	9	0	0	5	4
gi|753774531|gb|CP010816.1|	547071	.	A	G	.	*	*	DP:BC	215	215	0	0	0	8	3	0	5	0
gi|753774531|gb|CP010816.1|	547076	.	C	T	.	*	*	DP:BC	203	0	203	0	0	5	0	0	0	5
gi|753774531|gb|CP010816.1|	547078	.	T	C	.	*	*	DP:BC	206	0	0	0	206	5	0	5	0	0
gi|753774531|gb|CP010816.1|	547079	.	G	C	.	*	*	DP:BC	207	0	0	207	0	5	0	5	0	0
gi|753774531|gb|CP010816.1|	547080	.	C	G	.	*	*	DP:BC	202	0	202	0	0	5	0	0	5	0
gi|753774531|gb|CP010816.1|	547084	.	G	T	.	*	*	DP:BC	207	0	0	207	0	5	0	0	0	5
gi|753774531|gb|CP010816.1|	547087	.	A	G	.	*	*	DP:BC	202	202	0	0	0	5	0	0	5	0
gi|753774531|gb|CP010816.1|	547090	.	A	G	.	*	*	DP:BC	193	193	0	0	0	5	0	0	5	0
gi|753774531|gb|CP010816.1|	547091	.	A	T	.	*	*	DP:BC	197	197	0	0	0	5	0	0	0	5
gi|753774531|gb|CP010816.1|	547092	.	C	T	.	*	*	DP:BC	195	0	195	0	0	5	0	0	0	5
gi|753774531|gb|CP010816.1|	547093	.	G	C	.	*	*	DP:BC	192	0	0	192	0	5	0	5	0	0
gi|753774531|gb|CP010816.1|	547418	.	A	C	.	H	*	DP:BC	252	197	55	0	0	8	3	5	0	0
gi|753774531|gb|CP010816.1|	547419	.	C	G	.	H	*	DP:BC	255	0	198	57	0	8	0	3	5	0
gi|753774531|gb|CP010816.1|	547429	.	T	C	.	H	*	DP:BC	264	0	61	0	203	11	0	8	0	3
gi|753774531|gb|CP010816.1|	547434	.	A	T	.	H	*	DP:BC	256	195	0	0	61	16	3	0	0	13
gi|753774531|gb|CP010816.1|	547443	.	C	T	.	H	*	DP:BC	264	0	200	0	64	16	0	3	0	13
gi|753774531|gb|CP010816.1|	547445	.	G	T	.	H	*	DP:BC	272	0	0	207	65	16	0	0	3	13
gi|753774531|gb|CP010816.1|	547446	.	G	A	.	H	*	DP:BC	264	62	0	202	0	16	13	0	3	0
gi|753774531|gb|CP010816.1|	547521	.	A	G	.	H	*	DP:BC	322	228	0	94	0	30	1	0	29	0
gi|753774531|gb|CP010816.1|	547614	.	A	C	.	H	*	DP:BC	325	221	104	0	0	51	1	50	0	0
gi|753774531|gb|CP010816.1|	547746	.	G	C	.	H	*	DP:BC	276	0	105	171	0	46	0	43	3	0
gi|753774531|gb|CP010816.1|	547748	.	A	C	.	H	*	DP:BC	277	170	107	0	0	46	3	43	0	0
gi|753774531|gb|CP010816.1|	547749	.	G	C	.	H	*	DP:BC	279	0	106	173	0	45	0	42	3	0
gi|753774531|gb|CP010816.1|	547751	.	T	C	.	H	*	DP:BC	282	0	108	0	174	46	0	43	0	3
gi|753774531|gb|CP010816.1|	547763	.	C	T	.	H	*	DP:BC	297	0	172	0	125	46	0	3	0	43
gi|753774531|gb|CP010816.1|	547778	.	T	C	.	H	*	DP:BC	259	0	112	0	147	49	0	46	0	3
gi|753774531|gb|CP010816.1|	547786	.	T	C	.	H	*	DP:BC	257	0	111	0	146	46	0	42	0	4
gi|753774531|gb|CP010816.1|	547790	.	G	A	.	H	*	DP:BC	261	115	0	146	0	49	45	0	4	0
gi|753774531|gb|CP010816.1|	547805	.	C	T	.	H	*	DP:BC	247	0	130	0	117	52	0	4	0	48
gi|753774531|gb|CP010816.1|	547875	.	A	G	.	H	*	DP:BC	288	159	0	129	0	27	2	0	25	0
gi|753774531|gb|CP010816.1|	547894	.	A	G	.	H	*	DP:BC	300	130	0	170	0	23	21	0	2	0
gi|753774531|gb|CP010816.1|	547923	.	C	G,T	.	H;M	*	DP:BC	315	0	173	1	141	8	0	1	0	7
gi|753774531|gb|CP010816.1|	547996	.	G	T	.	H	*	DP:BC	276	0	0	157	119	6	0	0	0	6
gi|753774531|gb|CP010816.1|	548148	.	T	C	.	H	*	DP:BC	254	0	109	0	145	152	0	138	0	14
gi|753774531|gb|CP010816.1|	548153	.	G	A,C	.	H;M	*	DP:BC	268	113	1	154	0	130	117	0	13	0
gi|753774531|gb|CP010816.1|	548205	.	A	G	.	H	*	DP:BC	246	138	0	108	0	172	31	0	141	0
gi|753774531|gb|CP010816.1|	548233	.	A	G	.	H	*	DP:BC	237	135	0	102	0	169	36	0	133	0
gi|753774531|gb|CP010816.1|	548250	.	G	A	.	H	*	DP:BC	237	99	0	138	0	184	141	0	43	0
gi|753774531|gb|CP010816.1|	548304	.	G	A	.	H	*	DP:BC	233	98	0	135	0	166	120	0	46	0
gi|753774531|gb|CP010816.1|	548310	.	A	G	.	H	*	DP:BC	234	135	0	99	0	158	45	0	113	0
gi|753774531|gb|CP010816.1|	548404	.	A	C	.	H	*	DP:BC	187	109	78	0	0	115	41	74	0	0
gi|753774531|gb|CP010816.1|	548596	.	T	G	.	H	*	DP:BC	155	0	0	23	132	71	0	0	34	37
gi|753774531|gb|CP010816.1|	548605	.	C	T	.	H	*	DP:BC	161	0	138	0	23	75	0	40	0	35
gi|753774531|gb|CP010816.1|	548677	.	G	A	.	H	*	DP:BC	135	14	0	121	0	66	17	0	49	0
gi|753774531|gb|CP010816.1|	548690	.	G	A,C	.	B;H;M	*	DP:BC	132	16	1	115	0	70	23	0	47	0
gi|753774531|gb|CP010816.1|	548707	.	T	C	.	H	*	DP:BC	129	0	21	0	108	73	0	29	0	44
gi|753774531|gb|CP010816.1|	548718	.	C	A	.	H	*	DP:BC	132	22	110	0	0	77	30	47	0	0
gi|753774531|gb|CP010816.1|	548787	.	A	G	.	H	*	DP:BC	153	114	0	39	0	95	49	0	46	0
gi|753774531|gb|CP010816.1|	548835	.	C	A	.	H	*	DP:BC	158	46	112	0	0	126	79	47	0	0
gi|753774531|gb|CP010816.1|	548841	.	C	T	.	H	*	DP:BC	158	0	111	0	47	120	0	46	0	74
gi|753774531|gb|CP010816.1|	548850	.	A	G	.	H	*	DP:BC	173	118	0	55	0	135	49	0	86	0
gi|753774531|gb|CP010816.1|	548898	.	C	T	.	H	*	DP:BC	191	0	129	0	62	157	0	57	0	100
gi|753774531|gb|CP010816.1|	548916	.	C	T	.	H	*	DP:BC	190	0	125	0	65	153	0	51	0	102
gi|753774531|gb|CP010816.1|	548928	.	C	A,G	.	H;M	*	DP:BC	185	1	120	64	0	169	0	54	115	0
gi|753774531|gb|CP010816.1|	548931	.	C	A	.	H	*	DP:BC	185	62	123	0	0	149	95	54	0	0
gi|753774531|gb|CP010816.1|	548937	.	T	C	.	H	*	DP:BC	180	0	65	0	115	169	0	113	0	56
gi|753774531|gb|CP010816.1|	548940	.	G	A	.	H	*	DP:BC	194	66	0	128	0	166	112	0	54	0
gi|753774531|gb|CP010816.1|	548964	.	C	T	.	H	*	DP:BC	194	0	130	0	64	165	0	48	0	117
gi|753774531|gb|CP010816.1|	548973	.	T	C	.	H	*	DP:BC	185	0	65	0	120	169	0	123	0	46
gi|753774531|gb|CP010816.1|	548976	.	C	T	.	H	*	DP:BC	198	0	127	0	71	167	0	46	0	121
gi|753774531|gb|CP010816.1|	548985	.	G	A	.	H	*	DP:BC	188	64	0	124	0	171	125	0	46	0
gi|753774531|gb|CP010816.1|	548986	.	G	A	.	H	*	DP:BC	188	64	0	124	0	169	123	0	46	0
gi|753774531|gb|CP010816.1|	548994	.	T	C	.	H	*	DP:BC	182	0	65	0	117	165	0	125	0	40
gi|753774531|gb|CP010816.1|	549001	.	C	A	.	H	*	DP:BC	172	58	114	0	0	167	126	41	0	0
gi|753774531|gb|CP010816.1|	549009	.	A	G	.	H	*	DP:BC	170	104	0	66	0	155	38	0	117	0
gi|753774531|gb|CP010816.1|	549042	.	A	T	.	H	*	DP:BC	168	57	0	0	111	148	119	0	0	29
gi|753774531|gb|CP010816.1|	549054	.	A	G	.	H	*	DP:BC	170	111	0	59	0	149	32	0	117	0
gi|753774531|gb|CP010816.1|	549063	.	T	G	.	H	*	DP:BC	158	0	0	54	104	146	0	0	116	30
gi|753774531|gb|CP010816.1|	549093	.	G	A	.	H	*	DP:BC	161	101	0	60	0	133	27	0	106	0
gi|753774531|gb|CP010816.1|	549103	.	T	C,G	.	B;H;M	*	DP:BC	137	0	0	5	132	134	0	1	0	133
gi|753774531|gb|CP010816.1|	549120	.	G	T	.	H	*	DP:BC	147	0	0	102	45	107	0	0	23	84
gi|753774531|gb|CP010816.1|	549159	.	G	A,C	.	H;M	*	DP:BC	126	35	3	88	0	116	90	0	26	0
gi|753774531|gb|CP010816.1|	549166	.	C	A	.	H	*	DP:BC	108	28	80	0	0	117	90	27	0	0
gi|753774531|gb|CP010816.1|	549167	.	A	G	.	H	*	DP:BC	137	89	0	48	0	117	27	0	90	0
gi|753774531|gb|CP010816.1|	549180	.	A	C,G	.	H;M	*	DP:BC	118	82	3	33	0	115	26	0	89	0
gi|753774531|gb|CP010816.1|	549182	.	C	G	.	H	*	DP:BC	125	0	120	5	0	119	0	119	0	0
gi|753774531|gb|CP010816.1|	549186	.	G	C,T	.	H;M	*	DP:BC	129	0	32	91	6	111	0	85	26	0
gi|753774531|gb|CP010816.1|	549188	.	A	G,T	.	B;H;M	*	DP:BC	113	104	0	1	8	110	110	0	0	0
gi|753774531|gb|CP010816.1|	549194	.	A	G	.	*	*	DP:BC	147	147	0	0	0	111	105	0	6	0
gi|753774531|gb|CP010816.1|	549195	.	G	A	.	H	*	DP:BC	131	5	0	126	0	110	0	0	110	0
gi|753774531|gb|CP010816.1|	549199	.	A	C	.	H	*	DP:BC	123	117	6	0	0	102	102	0	0	0
gi|753774531|gb|CP010816.1|	549219	.	G	A,C	.	H;M	*	DP:BC	246	1	77	168	0	97	0	79	18	0
gi|753774531|gb|CP010816.1|	549228	.	T	C	.	H	*	DP:BC	249	0	80	0	169	90	0	72	0	18
gi|753774531|gb|CP010816.1|	549266	.	G	A	.	H	*	DP:BC	268	83	0	185	0	91	66	0	25	0
gi|753774531|gb|CP010816.1|	549282	.	G	A	.	H	*	DP:BC	261	77	0	184	0	89	60	0	29	0
gi|753774531|gb|CP010816.1|	549296	.	C	G	.	H	*	DP:BC	249	0	179	70	0	75	0	32	43	0
gi|753774531|gb|CP010816.1|	549297	.	A	C	.	H	*	DP:BC	252	180	72	0	0	76	32	44	0	0
gi|753774531|gb|CP010816.1|	549298	.	G	A	.	H	*	DP:BC	251	71	0	180	0	76	43	0	33	0
gi|753774531|gb|CP010816.1|	549300	.	A	C,G	.	H;M	*	DP:BC	244	172	1	71	0	75	31	0	44	0
gi|753774531|gb|CP010816.1|	549303	.	C	T	.	H	*	DP:BC	248	0	173	0	75	79	0	36	0	43
gi|753774531|gb|CP010816.1|	549312	.	C	T	.	H	*	DP:BC	266	0	186	0	80	88	0	31	0	57
gi|753774531|gb|CP010816.1|	549369	.	T	C	.	H	*	DP:BC	265	0	45	0	220	84	0	48	0	36
gi|753774531|gb|CP010816.1|	549375	.	C	T	.	H	*	DP:BC	256	0	218	0	38	85	0	38	0	47
gi|753774531|gb|CP010816.1|	549420	.	T	C	.	H	*	DP:BC	236	0	26	0	210	52	0	21	0	31
gi|753774531|gb|CP010816.1|	549423	.	T	C,G	.	H;M	*	DP:BC	241	0	26	0	215	51	0	21	1	29
gi|753774531|gb|CP010816.1|	549426	.	C	G,T	.	H;M	*	DP:BC	237	0	211	0	26	50	0	29	1	20
gi|753774531|gb|CP010816.1|	549428	.	A	G	.	H	*	DP:BC	233	207	0	26	0	50	29	0	21	0
gi|753774531|gb|CP010816.1|	549430	.	C	A,G	.	H;M	*	DP:BC	234	1	207	26	0	50	0	29	21	0
gi|753774531|gb|CP010816.1|	549435	.	T	C	.	H	*	DP:BC	234	0	26	0	208	47	0	21	0	26
gi|753774531|gb|CP010816.1|	549856	.	G	A,C	.	H;M	*	DP:BC	232	13	1	218	0	24	5	0	19	0
gi|753774531|gb|CP010816.1|	549858	.	T	C	.	H	*	DP:BC	233	0	14	0	219	22	0	5	0	17
gi|753774531|gb|CP010816.1|	549876	.	A	C	.	H	*	DP:BC	231	217	14	0	0	24	16	8	0	0
gi|753774531|gb|CP010816.1|	549888	.	A	G	.	H	*	DP:BC	233	219	0	14	0	27	19	0	8	0
gi|753774531|gb|CP010816.1|	549889	.	T	C	.	H	*	DP:BC	232	0	14	0	218	27	0	8	0	19
gi|753774531|gb|CP010816.1|	549890	.	A	G	.	H	*	DP:BC	232	219	0	13	0	27	19	0	8	0
gi|753774531|gb|CP010816.1|	549891	.	T	C,G	.	H;M	*	DP:BC	242	0	14	1	227	27	0	8	0	19
gi|753774531|gb|CP010816.1|	549900	.	T	C	.	H	*	DP:BC	231	0	15	0	216	28	0	9	0	19
gi|753774531|gb|CP010816.1|	549921	.	T	C,G	.	H;M	*	DP:BC	177	0	14	1	162	33	0	10	0	23
gi|753774531|gb|CP010816.1|	549933	.	A	C	.	H	*	DP:BC	144	130	14	0	0	33	24	9	0	0
gi|753774531|gb|CP010816.1|	549954	.	G	A	.	H	*	DP:BC	208	11	0	197	0	29	7	0	22	0
gi|753774531|gb|CP010816.1|	549955	.	C	A	.	H	*	DP:BC	157	12	145	0	0	29	7	22	0	0
gi|753774531|gb|CP010816.1|	549956	.	G	A	.	H	*	DP:BC	185	12	0	173	0	28	7	0	21	0
gi|753774531|gb|CP010816.1|	549963	.	G	C	.	H	*	DP:BC	179	0	12	167	0	31	0	7	24	0
gi|753774531|gb|CP010816.1|	549966	.	G	T	.	H	*	DP:BC	189	0	0	177	12	30	0	0	23	7
gi|753774531|gb|CP010816.1|	549975	.	C	G	.	H	*	DP:BC	201	0	190	11	0	32	0	25	7	0
gi|753774531|gb|CP010816.1|	550570	.	T	A,G	.	H;M	*	DP:BC	215	24	0	2	189	7	7	0	0	0
gi|753774531|gb|CP010816.1|	550573	.	G	C	.	H	*	DP:BC	234	0	24	210	0	8	0	8	0	0
gi|753774531|gb|CP010816.1|	550582	.	T	C	.	H	*	DP:BC	225	0	25	0	200	8	0	8	0	0
gi|753774531|gb|CP010816.1|	550585	.	T	C	.	H	*	DP:BC	215	0	24	0	191	8	0	8	0	0
gi|753774531|gb|CP010816.1|	550586	.	G	A	.	H	*	DP:BC	221	24	0	197	0	8	8	0	0	0
gi|753774531|gb|CP010816.1|	550588	.	G	A	.	H	*	DP:BC	238	25	0	213	0	8	8	0	0	0
gi|753774531|gb|CP010816.1|	550597	.	A	C,G	.	H;M	*	DP:BC	247	216	1	30	0	12	0	0	12	0
gi|753774531|gb|CP010816.1|	550598	.	A	G	.	H	*	DP:BC	259	230	0	29	0	12	0	0	12	0
gi|753774531|gb|CP010816.1|	550612	.	T	C	.	H	*	DP:BC	247	0	31	0	216	14	0	14	0	0
gi|753774531|gb|CP010816.1|	550618	.	A	G	.	H	*	DP:BC	248	216	0	32	0	14	0	0	14	0
gi|753774531|gb|CP010816.1|	550624	.	G	A	.	H	*	DP:BC	241	31	0	210	0	14	14	0	0	0
gi|753774531|gb|CP010816.1|	550627	.	A	C	.	H	*	DP:BC	245	213	32	0	0	15	1	14	0	0
gi|753774531|gb|CP010816.1|	550629	.	A	G	.	H	*	DP:BC	244	212	0	32	0	15	1	0	14	0
gi|753774531|gb|CP010816.1|	550630	.	G	A	.	H	*	DP:BC	241	32	0	209	0	14	13	0	1	0
gi|753774531|gb|CP010816.1|	550648	.	A	G	.	H	*	DP:BC	257	217	0	40	0	19	1	0	18	0
gi|753774531|gb|CP010816.1|	550649	.	C	G	.	H	*	DP:BC	256	0	216	40	0	18	0	1	17	0
gi|753774531|gb|CP010816.1|	550665	.	C	G	.	H	*	DP:BC	245	0	206	39	0	24	0	1	23	0
gi|753774531|gb|CP010816.1|	550669	.	T	A	.	H	*	DP:BC	241	41	0	0	200	24	23	0	0	1
gi|753774531|gb|CP010816.1|	550672	.	A	G	.	H	*	DP:BC	245	204	0	41	0	25	1	0	24	0
gi|753774531|gb|CP010816.1|	550708	.	T	G	.	H	*	DP:BC	256	0	0	48	208	24	0	0	22	2
gi|753774531|gb|CP010816.1|	550712	.	C	T	.	H	*	DP:BC	245	0	203	0	42	20	0	2	0	18
gi|753774531|gb|CP010816.1|	550714	.	T	C	.	H	*	DP:BC	241	0	43	0	198	21	0	19	0	2
gi|753774531|gb|CP010816.1|	550717	.	C	T	.	H	*	DP:BC	249	0	207	0	42	20	0	2	0	18
gi|753774531|gb|CP010816.1|	550726	.	C	T	.	H	*	DP:BC	235	0	196	0	39	19	0	2	0	17
gi|753774531|gb|CP010816.1|	550731	.	C	A,T	.	H;M	*	DP:BC	228	2	190	0	36	19	0	2	0	17
gi|753774531|gb|CP010816.1|	550737	.	T	A	.	H	*	DP:BC	222	36	0	0	186	18	16	0	0	2
gi|753774531|gb|CP010816.1|	550744	.	A	C	.	H	*	DP:BC	220	187	33	0	0	18	2	16	0	0
gi|753774531|gb|CP010816.1|	550753	.	G	A	.	H	*	DP:BC	208	27	0	181	0	13	11	0	2	0
gi|753774531|gb|CP010816.1|	550756	.	T	A	.	H	*	DP:BC	209	27	0	0	182	14	12	0	0	2
gi|753774531|gb|CP010816.1|	550759	.	A	G	.	H	*	DP:BC	212	185	0	27	0	14	2	0	12	0
gi|753774531|gb|CP010816.1|	550762	.	T	C	.	H	*	DP:BC	223	0	28	0	195	13	0	11	0	2
gi|753774531|gb|CP010816.1|	550768	.	A	G	.	H	*	DP:BC	215	187	0	28	0	14	2	0	12	0
gi|753774531|gb|CP010816.1|	550774	.	T	C	.	H	*	DP:BC	221	0	26	0	195	14	0	12	0	2
gi|753774531|gb|CP010816.1|	550780	.	C	G	.	H	*	DP:BC	222	0	199	23	0	11	0	1	10	0
gi|753774531|gb|CP010816.1|	550788	.	G	A	.	H	*	DP:BC	211	22	0	189	0	11	10	0	1	0
gi|753774531|gb|CP010816.1|	550792	.	C	A	.	H	*	DP:BC	213	23	190	0	0	5	4	1	0	0
gi|753774531|gb|CP010816.1|	550793	.	A	C	.	H	*	DP:BC	211	188	23	0	0	5	1	4	0	0
gi|753774531|gb|CP010816.1|	550794	.	G	A	.	H	*	DP:BC	221	23	0	198	0	5	4	0	1	0
gi|753774531|gb|CP010816.1|	550798	.	A	G	.	H	*	DP:BC	204	181	0	23	0	5	1	0	4	0
gi|753774531|gb|CP010816.1|	550801	.	T	G	.	H	*	DP:BC	207	0	0	23	184	6	0	0	4	2
gi|753774531|gb|CP010816.1|	556746	.	C	T	.	H	*	DP:BC	104	0	99	0	5	1164	0	1164	0	0
gi|753774531|gb|CP010816.1|	558253	.	C	G,T	.	B;H;M;Y	*	DP:BC	89	0	83	4	2	863	0	863	0	0
gi|753774531|gb|CP010816.1|	558258	.	T	G	.	H	*	DP:BC	133	0	0	36	97	744	0	0	1	743
gi|753774531|gb|CP010816.1|	558261	.	T	G	.	H;Y	*	DP:BC	110	0	0	13	97	829	0	0	0	829
gi|753774531|gb|CP010816.1|	558263	.	A	C,G	.	H;M;Y	*	DP:BC	100	94	0	6	0	849	847	2	0	0
gi|753774531|gb|CP010816.1|	558283	.	C	A,T	.	H;M	*	DP:BC	111	5	106	0	0	853	0	852	0	1
gi|753774531|gb|CP010816.1|	559555	.	T	C	.	B	*	DP:BC	76	0	0	0	76	920	0	9	0	911
gi|753774531|gb|CP010816.1|	565120	.	G	T	.	H	*	DP:BC	133	0	0	132	1	9	0	0	7	2
gi|753774531|gb|CP010816.1|	565266	.	A	G	.	H	*	DP:BC	89	84	0	5	0	9	9	0	0	0
gi|753774531|gb|CP010816.1|	565268	.	T	G	.	H;Y	*	DP:BC	90	0	0	5	85	6	0	0	0	6
gi|753774531|gb|CP010816.1|	565288	.	T	C	.	H	*	DP:BC	81	0	7	0	74	8	0	0	0	8
gi|753774531|gb|CP010816.1|	565372	.	A	C,T	.	H;M	*	DP:BC	191	190	0	0	1	6	5	1	0	0
gi|753774531|gb|CP010816.1|	568185	.	A	G	.	*	*	DP:BC	201	201	0	0	0	13	9	0	4	0
gi|753774531|gb|CP010816.1|	585663	.	T	C	.	H	*	DP:BC	53	0	4	0	49	18	0	0	0	18
gi|753774531|gb|CP010816.1|	585672	.	G	A	.	H	*	DP:BC	51	5	0	46	0	19	0	0	19	0
gi|753774531|gb|CP010816.1|	585949	.	G	A,C	.	H;M	*	DP:BC	127	0	1	126	0	8	2	0	6	0
gi|753774531|gb|CP010816.1|	588775	.	C	G	.	H	*	DP:BC	125	0	120	5	0	15	0	15	0	0
gi|753774531|gb|CP010816.1|	589139	.	T	G	.	H	*	DP:BC	100	0	0	11	89	30	0	0	0	30
gi|753774531|gb|CP010816.1|	589213	.	T	G	.	H	*	DP:BC	116	0	0	5	111	27	0	0	0	27
gi|753774531|gb|CP010816.1|	590729	.	A	G	.	H	*	DP:BC	159	152	0	7	0	118	118	0	0	0
gi|753774531|gb|CP010816.1|	590751	.	T	G	.	H	*	DP:BC	180	0	0	5	175	102	0	0	0	102
gi|753774531|gb|CP010816.1|	591590	.	A	G	.	H	*	DP:BC	100	93	0	7	0	116	116	0	0	0
gi|753774531|gb|CP010816.1|	595542	.	C	A	.	H	*	DP:BC	100	7	93	0	0	20	0	20	0	0
gi|753774531|gb|CP010816.1|	599016	.	C	T	.	*	*	DP:BC	200	0	200	0	0	643	0	636	0	7
gi|753774531|gb|CP010816.1|	600710	.	T	C,G	.	H;M	*	DP:BC	72	0	0	5	67	95	0	1	0	94
gi|753774531|gb|CP010816.1|	606607	.	G	T	.	H	*	DP:BC	115	0	0	107	8	5	0	0	5	0
gi|753774531|gb|CP010816.1|	614342	.	C	A	.	H	*	DP:BC	121	5	116	0	0	5	0	5	0	0
gi|753774531|gb|CP010816.1|	615100	.	G	A	.	B	*	DP:BC	190	0	0	190	0	55	9	0	46	0
gi|753774531|gb|CP010816.1|	617922	.	T	G	.	H	*	DP:BC	121	0	0	5	116	19	0	0	0	19
gi|753774531|gb|CP010816.1|	618049	.	G	A	.	H	*	DP:BC	90	10	0	80	0	43	0	0	43	0
gi|753774531|gb|CP010816.1|	618559	.	A	G	.	B	*	DP:BC	152	152	0	0	0	54	50	0	4	0
gi|753774531|gb|CP010816.1|	620292	.	C	T	.	*	*	DP:BC	167	0	167	0	0	112	0	107	0	5
gi|753774531|gb|CP010816.1|	620296	.	T	G	.	H	*	DP:BC	109	0	0	5	104	97	0	0	0	97
gi|753774531|gb|CP010816.1|	621028	.	C	A,T	.	H;M	*	DP:BC	221	1	220	0	0	28	0	26	0	2
gi|753774531|gb|CP010816.1|	622732	.	A	G	.	B	*	DP:BC	190	190	0	0	0	454	447	0	7	0
gi|753774531|gb|CP010816.1|	622739	.	A	G	.	B	*	DP:BC	190	190	0	0	0	1899	1827	0	72	0
gi|753774531|gb|CP010816.1|	626054	.	C	A	.	*	*	DP:BC	174	0	174	0	0	14	4	10	0	0
gi|753774531|gb|CP010816.1|	626275	.	C	T	.	*	*	DP:BC	187	0	187	0	0	24	0	20	0	4
gi|753774531|gb|CP010816.1|	627538	.	C	G,T	.	H;M	*	DP:BC	170	0	169	1	0	38	0	36	0	2
gi|753774531|gb|CP010816.1|	627733	.	A	C	.	H	*	DP:BC	129	123	6	0	0	25	25	0	0	0
gi|753774531|gb|CP010816.1|	641808	.	T	A,C	.	H;M	*	DP:BC	181	0	1	0	180	23	2	0	0	21
gi|753774531|gb|CP010816.1|	644788	.	G	A,C	.	M	*	DP:BC	130	0	0	130	0	25	1	1	23	0
gi|753774531|gb|CP010816.1|	645048	.	C	A	.	H	*	DP:BC	49	10	39	0	0	54	0	54	0	0
gi|753774531|gb|CP010816.1|	645052	.	T	A,C	.	B;H;M	*	DP:BC	45	2	2	0	41	51	0	0	0	51
gi|753774531|gb|CP010816.1|	649077	.	T	A,C	.	B;H;M	*	DP:BC	211	1	0	0	210	71	0	3	0	68
gi|753774531|gb|CP010816.1|	649111	.	A	C,G	.	M	*	DP:BC	203	203	0	0	0	17	15	1	1	0
gi|753774531|gb|CP010816.1|	649238	.	A	C,G	.	B;M	*	DP:BC	192	192	0	0	0	63	60	1	2	0
gi|753774531|gb|CP010816.1|	649278	.	A	C	.	H	*	DP:BC	185	180	5	0	0	53	53	0	0	0
gi|753774531|gb|CP010816.1|	649388	.	A	C,G	.	B;H;M	*	DP:BC	139	132	7	0	0	78	77	0	1	0
gi|753774531|gb|CP010816.1|	653421	.	C	A,T	.	H;M	*	DP:BC	112	5	106	0	1	111	0	111	0	0
gi|753774531|gb|CP010816.1|	656813	.	A	C,G,T	.	B;M	*	DP:BC	150	150	0	0	0	361	346	1	1	13
gi|753774531|gb|CP010816.1|	660256	.	C	A	.	*	*	DP:BC	163	0	163	0	0	42	4	38	0	0
gi|753774531|gb|CP010816.1|	664444	.	T	G	.	H	*	DP:BC	74	0	0	5	69	64	0	0	0	64
gi|753774531|gb|CP010816.1|	664711	.	G	A	.	*	*	DP:BC	174	0	0	174	0	71	6	0	65	0
gi|753774531|gb|CP010816.1|	665414	.	C	A	.	H	*	DP:BC	109	10	99	0	0	104	0	104	0	0
gi|753774531|gb|CP010816.1|	665504	.	G	A	.	H	*	DP:BC	125	6	0	119	0	121	0	0	121	0
gi|753774531|gb|CP010816.1|	667083	.	C	A	.	H	*	DP:BC	164	6	158	0	0	382	0	382	0	0
gi|753774531|gb|CP010816.1|	667620	.	G	A	.	*	*	DP:BC	145	0	0	145	0	306	8	0	298	0
gi|753774531|gb|CP010816.1|	667746	.	T	C	.	B	*	DP:BC	112	0	0	0	112	117	0	13	0	104
gi|753774531|gb|CP010816.1|	677322	.	A	C	.	H	*	DP:BC	186	181	5	0	0	11	11	0	0	0
gi|753774531|gb|CP010816.1|	677398	.	T	C	.	H	*	DP:BC	132	0	6	0	126	16	0	0	0	16
gi|753774531|gb|CP010816.1|	677416	.	T	G	.	H	*	DP:BC	130	0	0	5	125	17	0	0	0	17
gi|753774531|gb|CP010816.1|	678543	.	C	T	.	H	*	DP:BC	102	0	97	0	5	7	0	7	0	0
gi|753774531|gb|CP010816.1|	678546	.	G	T	.	H	*	DP:BC	109	0	0	104	5	7	0	0	7	0
gi|753774531|gb|CP010816.1|	678564	.	T	G	.	H	*	DP:BC	131	0	0	11	120	6	0	0	0	6
gi|753774531|gb|CP010816.1|	678569	.	C	A	.	H	*	DP:BC	140	10	130	0	0	7	0	7	0	0
gi|753774531|gb|CP010816.1|	685555	.	A	C	.	H	*	DP:BC	119	113	6	0	0	5	5	0	0	0
gi|753774531|gb|CP010816.1|	686611	.	C	T	.	H;Y	*	DP:BC	98	0	93	0	5	5	0	5	0	0
gi|753774531|gb|CP010816.1|	690377	.	T	C	.	B;H	*	DP:BC	123	0	6	0	117	9	0	0	0	9
gi|753774531|gb|CP010816.1|	694557	.	C	T	.	*	*	DP:BC	207	0	207	0	0	6	0	3	0	3
gi|753774531|gb|CP010816.1|	700578	.	A	C	.	H	*	DP:BC	140	132	8	0	0	9	9	0	0	0
gi|753774531|gb|CP010816.1|	700594	.	A	C	.	H	*	DP:BC	150	143	7	0	0	10	10	0	0	0
gi|753774531|gb|CP010816.1|	700633	.	T	C	.	H	*	DP:BC	141	0	5	0	136	5	0	0	0	5
gi|753774531|gb|CP010816.1|	700670	.	A	C	.	H	*	DP:BC	137	129	8	0	0	9	9	0	0	0
gi|753774531|gb|CP010816.1|	702693	.	T	G	.	H	*	DP:BC	165	0	0	6	159	228	0	0	0	228
gi|753774531|gb|CP010816.1|	704627	.	A	C,G	.	M	*	DP:BC	139	139	0	0	0	52	49	1	2	0
gi|753774531|gb|CP010816.1|	710667	.	T	A	.	H	*	DP:BC	115	6	0	0	109	5	0	0	0	5
gi|753774531|gb|CP010816.1|	715090	.	C	G	.	H	*	DP:BC	112	0	104	8	0	69	0	69	0	0
gi|753774531|gb|CP010816.1|	715095	.	C	G	.	H	*	DP:BC	108	0	101	7	0	66	0	66	0	0
gi|753774531|gb|CP010816.1|	715097	.	T	G	.	H	*	DP:BC	111	0	0	5	106	60	0	0	0	60
gi|753774531|gb|CP010816.1|	715118	.	C	A	.	H	*	DP:BC	135	5	130	0	0	69	0	69	0	0
gi|753774531|gb|CP010816.1|	715163	.	A	C	.	H	*	DP:BC	131	126	5	0	0	75	75	0	0	0
gi|753774531|gb|CP010816.1|	717101	.	C	A	.	H	*	DP:BC	138	10	128	0	0	8	0	8	0	0
gi|753774531|gb|CP010816.1|	717114	.	G	A	.	H	*	DP:BC	124	9	0	115	0	9	0	0	9	0
gi|753774531|gb|CP010816.1|	717122	.	T	A	.	H	*	DP:BC	132	16	0	0	116	9	0	0	0	9
gi|753774531|gb|CP010816.1|	717141	.	T	A	.	H	*	DP:BC	112	8	0	0	104	8	0	0	0	8
gi|753774531|gb|CP010816.1|	717148	.	G	T	.	H	*	DP:BC	119	0	0	106	13	13	0	0	13	0
gi|753774531|gb|CP010816.1|	721096	.	G	C,T	.	H;M	*	DP:BC	113	0	5	107	1	187	0	0	187	0
gi|753774531|gb|CP010816.1|	725352	.	C	A	.	H	*	DP:BC	59	10	49	0	0	12	0	12	0	0
gi|753774531|gb|CP010816.1|	728795	.	T	G	.	H	*	DP:BC	144	0	0	8	136	29	0	0	0	29
gi|753774531|gb|CP010816.1|	732063	.	T	C	.	B	*	DP:BC	208	0	0	0	208	961	0	9	0	952
gi|753774531|gb|CP010816.1|	733238	.	T	C	.	B	*	DP:BC	187	0	0	0	187	230	0	11	0	219
gi|753774531|gb|CP010816.1|	734370	.	T	C,G	.	H;M	*	DP:BC	135	0	5	1	129	185	0	0	0	185
gi|753774531|gb|CP010816.1|	736265	.	G	A	.	B	*	DP:BC	187	0	0	187	0	288	8	0	280	0
gi|753774531|gb|CP010816.1|	739537	.	T	C	.	*	*	DP:BC	201	0	0	0	201	135	0	5	0	130
gi|753774531|gb|CP010816.1|	741287	.	T	G	.	H	*	DP:BC	131	0	0	8	123	87	0	0	0	87
gi|753774531|gb|CP010816.1|	745249	.	G	T	.	H	*	DP:BC	118	0	0	113	5	120	0	0	120	0
gi|753774531|gb|CP010816.1|	745269	.	G	T	.	H	*	DP:BC	115	0	0	108	7	196	0	0	196	0
gi|753774531|gb|CP010816.1|	747145	.	T	C	.	*	*	DP:BC	150	0	0	0	150	36	0	4	0	32
gi|753774531|gb|CP010816.1|	749954	.	G	A,T	.	H;M	*	DP:BC	27	4	0	22	1	27	0	0	27	0
gi|753774531|gb|CP010816.1|	749970	.	T	A	.	H	*	DP:BC	15	8	0	0	7	23	0	0	0	23
gi|753774531|gb|CP010816.1|	749979	.	A	C	.	H	*	DP:BC	11	7	4	0	0	18	18	0	0	0
gi|753774531|gb|CP010816.1|	764835	.	A	C	.	H	*	DP:BC	163	158	5	0	0	46	46	0	0	0
gi|753774531|gb|CP010816.1|	764879	.	T	G	.	H	*	DP:BC	94	0	0	7	87	38	0	0	0	38
gi|753774531|gb|CP010816.1|	769856	.	G	A	.	H	*	DP:BC	149	8	0	141	0	23	0	0	23	0
gi|753774531|gb|CP010816.1|	769898	.	T	C	.	H	*	DP:BC	200	0	1	0	199	21	0	2	0	19
gi|753774531|gb|CP010816.1|	769950	.	C	A	.	H	*	DP:BC	146	15	131	0	0	23	0	23	0	0
gi|753774531|gb|CP010816.1|	772387	.	G	T	.	H	*	DP:BC	91	0	0	86	5	74	0	0	74	0
gi|753774531|gb|CP010816.1|	773607	.	G	A	.	H	*	DP:BC	124	6	0	118	0	152	0	0	152	0
gi|753774531|gb|CP010816.1|	774572	.	C	A	.	H	*	DP:BC	188	5	183	0	0	18	0	18	0	0
gi|753774531|gb|CP010816.1|	774601	.	G	T	.	H	*	DP:BC	183	0	0	177	6	21	0	0	21	0
gi|753774531|gb|CP010816.1|	774658	.	C	T	.	H	*	DP:BC	192	0	187	0	5	21	0	21	0	0
gi|753774531|gb|CP010816.1|	778387	.	C	A,G	.	H;M	*	DP:BC	85	4	78	3	0	47	0	47	0	0
gi|753774531|gb|CP010816.1|	778392	.	T	A	.	H	*	DP:BC	96	8	0	0	88	46	0	0	0	46
gi|753774531|gb|CP010816.1|	780075	.	T	C	.	H	*	DP:BC	120	0	5	0	115	25	0	0	0	25
gi|753774531|gb|CP010816.1|	782634	.	G	A	.	*	*	DP:BC	201	0	0	201	0	57	4	0	53	0
gi|753774531|gb|CP010816.1|	782749	.	C	G,T	.	H;M	*	DP:BC	121	0	120	1	0	36	0	33	0	3
gi|753774531|gb|CP010816.1|	783739	.	G	T	.	*	*	DP:BC	204	0	0	204	0	49	0	0	45	4
gi|753774531|gb|CP010816.1|	789811	.	A	G	.	H	*	DP:BC	85	72	0	13	0	131	131	0	0	0
gi|753774531|gb|CP010816.1|	797412	.	T	C	.	H	*	DP:BC	172	0	1	0	171	5	0	2	0	3
gi|753774531|gb|CP010816.1|	800602	.	A	T	.	H	*	DP:BC	97	92	0	0	5	142	142	0	0	0
gi|753774531|gb|CP010816.1|	801245	.	T	A	.	*	*	DP:BC	171	0	0	0	171	103	6	0	0	97
gi|753774531|gb|CP010816.1|	801536	.	A	G	.	B	*	DP:BC	188	188	0	0	0	105	100	0	5	0
gi|753774531|gb|CP010816.1|	801919	.	C	G	.	*	*	DP:BC	216	0	216	0	0	270	0	264	6	0
gi|753774531|gb|CP010816.1|	815674	.	A	C	.	H	*	DP:BC	124	119	5	0	0	6	6	0	0	0
gi|753774531|gb|CP010816.1|	819713	.	G	C	.	B	*	DP:BC	140	0	0	140	0	197	0	6	191	0
gi|753774531|gb|CP010816.1|	820664	.	G	T	.	H	*	DP:BC	118	0	0	111	7	151	0	0	151	0
gi|753774531|gb|CP010816.1|	837430	.	C	G	.	H;Y	*	DP:BC	84	0	79	5	0	18	0	18	0	0
gi|753774531|gb|CP010816.1|	839549	.	G	C	.	H;Y	*	DP:BC	121	0	5	116	0	31	0	0	31	0
gi|753774531|gb|CP010816.1|	840686	.	C	T	.	*	*	DP:BC	195	0	195	0	0	28	0	16	0	12
gi|753774531|gb|CP010816.1|	841261	.	C	T	.	B	*	DP:BC	140	0	140	0	0	155	0	150	0	5
gi|753774531|gb|CP010816.1|	846973	.	A	G	.	H	*	DP:BC	113	104	0	9	0	6	6	0	0	0
gi|753774531|gb|CP010816.1|	857729	.	A	G	.	H	*	DP:BC	135	129	0	6	0	5	5	0	0	0
gi|753774531|gb|CP010816.1|	857767	.	T	A,G	.	H;M	*	DP:BC	160	0	0	2	158	6	1	0	0	5
gi|753774531|gb|CP010816.1|	857778	.	C	A	.	H	*	DP:BC	172	5	167	0	0	7	0	7	0	0
gi|753774531|gb|CP010816.1|	864932	.	C	T	.	H;Y	*	DP:BC	105	0	97	0	8	71	0	71	0	0
gi|753774531|gb|CP010816.1|	864974	.	C	T	.	H	*	DP:BC	134	0	129	0	5	80	0	80	0	0
gi|753774531|gb|CP010816.1|	865138	.	C	T	.	B	*	DP:BC	179	0	179	0	0	43	0	39	0	4
gi|753774531|gb|CP010816.1|	865761	.	T	G	.	H	*	DP:BC	106	0	0	8	98	37	0	0	0	37
gi|753774531|gb|CP010816.1|	867664	.	A	T	.	*	*	DP:BC	166	166	0	0	0	7	4	0	0	3
gi|753774531|gb|CP010816.1|	871241	.	C	T	.	H	*	DP:BC	96	0	89	0	7	10	0	10	0	0
gi|753774531|gb|CP010816.1|	871265	.	A	T	.	H	*	DP:BC	108	102	0	0	6	12	12	0	0	0
gi|753774531|gb|CP010816.1|	877800	.	G	T	.	H	*	DP:BC	139	0	0	133	6	14	0	0	14	0
gi|753774531|gb|CP010816.1|	878830	.	T	C,G	.	H;M	*	DP:BC	136	0	0	7	129	111	0	1	0	110
gi|753774531|gb|CP010816.1|	880325	.	A	G	.	B	*	DP:BC	155	155	0	0	0	196	187	0	9	0
gi|753774531|gb|CP010816.1|	881083	.	C	A	.	H;Y	*	DP:BC	57	5	52	0	0	123	0	123	0	0
gi|753774531|gb|CP010816.1|	881087	.	G	A	.	H;Y	*	DP:BC	59	10	0	49	0	125	0	0	125	0
gi|753774531|gb|CP010816.1|	881102	.	A	C	.	H	*	DP:BC	50	46	4	0	0	126	126	0	0	0
gi|753774531|gb|CP010816.1|	884664	.	C	G	.	*	*	DP:BC	154	0	154	0	0	36	0	32	4	0
gi|753774531|gb|CP010816.1|	891884	.	A	G	.	B	*	DP:BC	164	164	0	0	0	116	110	0	6	0
gi|753774531|gb|CP010816.1|	896146	.	T	C	.	B	*	DP:BC	130	0	0	0	130	988	0	11	0	977
gi|753774531|gb|CP010816.1|	897048	.	A	C,G	.	H;M	*	DP:BC	175	172	0	3	0	770	769	1	0	0
gi|753774531|gb|CP010816.1|	898405	.	A	G,T	.	H;M	*	DP:BC	124	121	0	2	1	1175	1175	0	0	0
gi|753774531|gb|CP010816.1|	898423	.	C	G	.	H	*	DP:BC	129	0	124	5	0	1234	0	1234	0	0
gi|753774531|gb|CP010816.1|	899435	.	T	C	.	B	*	DP:BC	180	0	0	0	180	40	0	4	0	36
gi|753774531|gb|CP010816.1|	899767	.	A	G	.	H;Y	*	DP:BC	96	86	0	10	0	81	81	0	0	0
gi|753774531|gb|CP010816.1|	899772	.	C	A	.	H	*	DP:BC	94	6	88	0	0	95	0	95	0	0
gi|753774531|gb|CP010816.1|	899824	.	A	C	.	H	*	DP:BC	100	95	5	0	0	61	61	0	0	0
gi|753774531|gb|CP010816.1|	899935	.	T	G	.	H	*	DP:BC	87	0	0	5	82	32	0	0	0	32
gi|753774531|gb|CP010816.1|	899937	.	A	G	.	H	*	DP:BC	77	72	0	5	0	32	32	0	0	0
gi|753774531|gb|CP010816.1|	900122	.	A	G	.	H;Y	*	DP:BC	123	111	0	12	0	6	6	0	0	0
gi|753774531|gb|CP010816.1|	909757	.	A	C,G	.	H;M	*	DP:BC	89	81	2	6	0	126	126	0	0	0
gi|753774531|gb|CP010816.1|	909771	.	C	A	.	H	*	DP:BC	93	5	88	0	0	116	0	116	0	0
gi|753774531|gb|CP010816.1|	913527	.	G	A	.	*	*	DP:BC	214	0	0	214	0	41	4	0	37	0
gi|753774531|gb|CP010816.1|	915964	.	T	G	.	B;H;Y	*	DP:BC	110	0	0	7	103	10	0	0	0	10
gi|753774531|gb|CP010816.1|	915969	.	T	G	.	H	*	DP:BC	96	0	0	6	90	10	0	0	0	10
gi|753774531|gb|CP010816.1|	928635	.	G	T	.	H	*	DP:BC	62	0	0	54	8	19	0	0	19	0
gi|753774531|gb|CP010816.1|	929950	.	A	C,G	.	B;H;M	*	DP:BC	193	192	1	0	0	25	23	0	2	0
gi|753774531|gb|CP010816.1|	943217	.	T	G	.	H	*	DP:BC	94	0	0	5	89	69	0	0	0	69
gi|753774531|gb|CP010816.1|	943232	.	T	G	.	H	*	DP:BC	97	0	0	6	91	70	0	0	0	70
gi|753774531|gb|CP010816.1|	943267	.	T	G	.	H	*	DP:BC	102	0	0	5	97	70	0	0	0	70
gi|753774531|gb|CP010816.1|	949187	.	A	G,T	.	H;M	*	DP:BC	50	46	0	3	1	127	127	0	0	0
gi|753774531|gb|CP010816.1|	952105	.	C	T	.	*	*	DP:BC	129	0	129	0	0	358	0	352	0	6
gi|753774531|gb|CP010816.1|	954554	.	T	C	.	B	*	DP:BC	199	0	0	0	199	409	0	8	0	401
gi|753774531|gb|CP010816.1|	955508	.	T	A,G	.	H;M	*	DP:BC	114	1	0	8	105	135	0	0	0	135
gi|753774531|gb|CP010816.1|	955521	.	G	A,T	.	H;M	*	DP:BC	121	5	0	115	1	144	0	0	144	0
gi|753774531|gb|CP010816.1|	955534	.	T	A	.	H	*	DP:BC	121	5	0	0	116	135	0	0	0	135
gi|753774531|gb|CP010816.1|	955567	.	T	G	.	H	*	DP:BC	151	0	0	7	144	115	0	0	0	115
gi|753774531|gb|CP010816.1|	957161	.	C	T	.	*	*	DP:BC	181	0	181	0	0	113	0	106	0	7
gi|753774531|gb|CP010816.1|	959972	.	T	G	.	H	*	DP:BC	118	0	0	5	113	78	0	0	0	78
gi|753774531|gb|CP010816.1|	960010	.	T	G	.	H	*	DP:BC	139	0	0	5	134	31	0	0	0	31
gi|753774531|gb|CP010816.1|	960619	.	A	C,G	.	H;M	*	DP:BC	161	158	1	2	0	8644	8640	4	0	0
gi|753774531|gb|CP010816.1|	961805	.	G	A	.	H;Y	*	DP:BC	82	5	0	77	0	12	0	0	12	0
gi|753774531|gb|CP010816.1|	963274	.	C	A	.	H	*	DP:BC	124	7	117	0	0	157	0	157	0	0
gi|753774531|gb|CP010816.1|	964134	.	C	A	.	H	*	DP:BC	102	10	92	0	0	177	0	177	0	0
gi|753774531|gb|CP010816.1|	964483	.	C	T	.	*	*	DP:BC	191	0	191	0	0	270	0	264	0	6
gi|753774531|gb|CP010816.1|	968144	.	G	T	.	H	*	DP:BC	74	0	0	67	7	8	0	0	8	0
gi|753774531|gb|CP010816.1|	968158	.	A	C	.	H	*	DP:BC	68	61	7	0	0	7	7	0	0	0
gi|753774531|gb|CP010816.1|	968167	.	G	C	.	H;Y	*	DP:BC	74	0	18	56	0	7	0	0	7	0
gi|753774531|gb|CP010816.1|	968171	.	A	C	.	H;Y	*	DP:BC	61	56	5	0	0	7	7	0	0	0
gi|753774531|gb|CP010816.1|	982318	.	T	C,G	.	B;H;M	*	DP:BC	192	0	0	1	191	92	0	3	0	89
gi|753774531|gb|CP010816.1|	982512	.	G	T	.	H	*	DP:BC	141	0	0	133	8	66	0	0	66	0
gi|753774531|gb|CP010816.1|	982529	.	T	A	.	H	*	DP:BC	122	5	0	0	117	64	0	0	0	64
gi|753774531|gb|CP010816.1|	986715	.	G	C,T	.	H;M	*	DP:BC	142	0	0	141	1	36	0	2	34	0
gi|753774531|gb|CP010816.1|	988309	.	C	A	.	H	*	DP:BC	121	8	113	0	0	32	0	32	0	0
gi|753774531|gb|CP010816.1|	988987	.	A	C,G	.	M	*	DP:BC	183	183	0	0	0	37	34	1	2	0
gi|753774531|gb|CP010816.1|	989933	.	C	A,T	.	H;M;Y	*	DP:BC	189	1	184	0	4	1057	0	1057	0	0
gi|753774531|gb|CP010816.1|	989938	.	T	C	.	H;Y	*	DP:BC	176	0	170	0	6	1070	0	1070	0	0
gi|753774531|gb|CP010816.1|	989948	.	C	A,T	.	H;M	*	DP:BC	193	3	190	0	0	1183	0	1181	0	2
gi|753774531|gb|CP010816.1|	993422	.	A	G	.	B	*	DP:BC	152	152	0	0	0	3235	3221	0	14	0
gi|753774531|gb|CP010816.1|	993788	.	T	C,G	.	B;H;M	*	DP:BC	165	0	0	3	162	2939	0	1	2	2936
gi|753774531|gb|CP010816.1|	994952	.	A	G	.	B	*	DP:BC	213	213	0	0	0	327	320	0	7	0
gi|753774531|gb|CP010816.1|	1000665	.	C	A	.	H	*	DP:BC	120	5	115	0	0	43	0	43	0	0
gi|753774531|gb|CP010816.1|	1000670	.	C	G	.	H	*	DP:BC	108	0	103	5	0	43	0	43	0	0
gi|753774531|gb|CP010816.1|	1000694	.	T	G	.	H	*	DP:BC	133	0	0	6	127	34	0	0	0	34
gi|753774531|gb|CP010816.1|	1000736	.	A	G	.	H	*	DP:BC	129	123	0	6	0	39	39	0	0	0
gi|753774531|gb|CP010816.1|	1004694	.	C	T	.	H	*	DP:BC	138	0	132	0	6	157	0	157	0	0
gi|753774531|gb|CP010816.1|	1004962	.	A	C	.	*	*	DP:BC	181	181	0	0	0	20	16	4	0	0
gi|753774531|gb|CP010816.1|	1006322	.	A	G,T	.	H;M	*	DP:BC	159	158	0	0	1	5	4	0	1	0
gi|753774531|gb|CP010816.1|	1018772	.	T	C	.	H	*	DP:BC	169	0	1	0	168	6	0	2	0	4
gi|753774531|gb|CP010816.1|	1025962	.	A	G	.	*	*	DP:BC	169	169	0	0	0	17	11	0	6	0
gi|753774531|gb|CP010816.1|	1030447	.	A	T	.	B	*	DP:BC	150	150	0	0	0	14	10	0	0	4
gi|753774531|gb|CP010816.1|	1031930	.	G	A	.	H	*	DP:BC	124	6	0	118	0	5	0	0	5	0
gi|753774531|gb|CP010816.1|	1031945	.	A	C	.	H	*	DP:BC	113	107	6	0	0	6	6	0	0	0
gi|753774531|gb|CP010816.1|	1035371	.	G	T	.	H	*	DP:BC	104	0	0	94	10	63	0	0	63	0
gi|753774531|gb|CP010816.1|	1035383	.	G	A	.	H	*	DP:BC	96	8	0	88	0	60	0	0	60	0
gi|753774531|gb|CP010816.1|	1041592	.	T	A,G	.	B;H;M	*	DP:BC	80	1	0	5	74	74	0	0	0	74
gi|753774531|gb|CP010816.1|	1041619	.	T	G	.	H	*	DP:BC	89	0	0	6	83	69	0	0	0	69
gi|753774531|gb|CP010816.1|	1043052	.	G	C	.	H	*	DP:BC	102	0	5	97	0	5	0	0	5	0
gi|753774531|gb|CP010816.1|	1043088	.	T	C	.	H	*	DP:BC	130	0	7	0	123	6	0	0	0	6
gi|753774531|gb|CP010816.1|	1052915	.	A	G	.	H	*	DP:BC	53	46	0	7	0	59	59	0	0	0
gi|753774531|gb|CP010816.1|	1052959	.	C	T	.	H;Y	*	DP:BC	65	0	59	0	6	55	0	55	0	0
gi|753774531|gb|CP010816.1|	1052963	.	C	T	.	H;Y	*	DP:BC	70	0	64	0	6	55	0	55	0	0
gi|753774531|gb|CP010816.1|	1052972	.	C	T	.	H	*	DP:BC	72	0	67	0	5	51	0	51	0	0
gi|753774531|gb|CP010816.1|	1054303	.	T	G	.	H	*	DP:BC	83	0	0	5	78	43	0	0	0	43
gi|753774531|gb|CP010816.1|	1055372	.	C	T	.	*	*	DP:BC	136	0	136	0	0	27	0	23	0	4
gi|753774531|gb|CP010816.1|	1059927	.	C	G	.	*	*	DP:BC	210	0	210	0	0	7	0	3	4	0
gi|753774531|gb|CP010816.1|	1065548	.	T	A,C	.	H;M	*	DP:BC	186	2	0	0	184	6	0	1	0	5
gi|753774531|gb|CP010816.1|	1065549	.	G	A,T	.	H;M	*	DP:BC	189	0	0	188	1	6	1	0	5	0
gi|753774531|gb|CP010816.1|	1072997	.	A	C,G	.	B;H;M	*	DP:BC	123	122	1	0	0	27	25	0	2	0
gi|753774531|gb|CP010816.1|	1084006	.	G	T	.	H	*	DP:BC	110	0	0	105	5	62	0	0	62	0
gi|753774531|gb|CP010816.1|	1092684	.	C	T	.	Y	*	DP:BC	142	0	142	0	0	6738	0	6707	0	31
gi|753774531|gb|CP010816.1|	1093054	.	T	G	.	*	*	DP:BC	136	0	0	0	136	67	0	0	6	61
gi|753774531|gb|CP010816.1|	1093199	.	C	T	.	H	*	DP:BC	98	0	90	0	8	54	0	54	0	0
gi|753774531|gb|CP010816.1|	1095184	.	C	T	.	H	*	DP:BC	89	0	82	0	7	27	0	27	0	0
gi|753774531|gb|CP010816.1|	1102009	.	A	C	.	H	*	DP:BC	140	135	5	0	0	12	12	0	0	0
gi|753774531|gb|CP010816.1|	1102404	.	G	T	.	H	*	DP:BC	133	0	0	125	8	17	0	0	17	0
gi|753774531|gb|CP010816.1|	1102437	.	T	G	.	H	*	DP:BC	136	0	0	6	130	13	0	0	0	13
gi|753774531|gb|CP010816.1|	1102449	.	C	G	.	H	*	DP:BC	141	0	134	7	0	13	0	13	0	0
gi|753774531|gb|CP010816.1|	1102466	.	C	A	.	H	*	DP:BC	141	6	135	0	0	17	0	17	0	0
gi|753774531|gb|CP010816.1|	1105364	.	C	T	.	B	*	DP:BC	169	0	169	0	0	25	0	21	0	4
gi|753774531|gb|CP010816.1|	1105559	.	T	G	.	H	*	DP:BC	99	0	0	6	93	20	0	0	0	20
gi|753774531|gb|CP010816.1|	1105619	.	C	T	.	*	*	DP:BC	126	0	126	0	0	21	0	0	0	21
gi|753774531|gb|CP010816.1|	1105751	.	A	T	.	*	*	DP:BC	129	129	0	0	0	19	15	0	0	4
gi|753774531|gb|CP010816.1|	1108956	.	T	G	.	H	*	DP:BC	110	0	0	5	105	11	0	0	0	11
gi|753774531|gb|CP010816.1|	1108964	.	A	C	.	H	*	DP:BC	98	91	7	0	0	12	12	0	0	0
gi|753774531|gb|CP010816.1|	1108984	.	A	C	.	H	*	DP:BC	95	89	6	0	0	11	11	0	0	0
gi|753774531|gb|CP010816.1|	1108990	.	A	C	.	H	*	DP:BC	115	107	8	0	0	12	12	0	0	0
gi|753774531|gb|CP010816.1|	1115637	.	G	A	.	*	*	DP:BC	135	0	0	135	0	59	4	0	55	0
gi|753774531|gb|CP010816.1|	1116934	.	T	G	.	H	*	DP:BC	107	0	0	5	102	43	0	0	0	43
gi|753774531|gb|CP010816.1|	1117009	.	T	G	.	H	*	DP:BC	117	0	0	5	112	45	0	0	0	45
gi|753774531|gb|CP010816.1|	1119369	.	T	C	.	B	*	DP:BC	122	0	0	0	122	161	0	5	0	156
gi|753774531|gb|CP010816.1|	1120129	.	G	A	.	Y	*	DP:BC	160	0	0	160	0	78	5	0	73	0
gi|753774531|gb|CP010816.1|	1124765	.	A	C,G	.	H;M	*	DP:BC	120	117	3	0	0	980	979	0	1	0
gi|753774531|gb|CP010816.1|	1125305	.	T	G	.	H	*	DP:BC	112	0	0	7	105	141	0	0	0	141
gi|753774531|gb|CP010816.1|	1129027	.	C	A	.	H	*	DP:BC	119	6	113	0	0	114	0	114	0	0
gi|753774531|gb|CP010816.1|	1131607	.	A	C	.	H	*	DP:BC	153	148	5	0	0	6	6	0	0	0
gi|753774531|gb|CP010816.1|	1132701	.	A	T	.	H	*	DP:BC	208	207	0	0	1	8	6	0	0	2
gi|753774531|gb|CP010816.1|	1134431	.	T	C,G	.	B;H;M	*	DP:BC	120	0	0	4	116	198	0	1	0	197
gi|753774531|gb|CP010816.1|	1138807	.	C	T	.	B	*	DP:BC	192	0	192	0	0	51	0	47	0	4
gi|753774531|gb|CP010816.1|	1145300	.	T	C	.	*	*	DP:BC	144	0	0	0	144	252	0	10	0	242
gi|753774531|gb|CP010816.1|	1146363	.	T	C	.	H	*	DP:BC	120	0	8	0	112	9	0	0	0	9
gi|753774531|gb|CP010816.1|	1146380	.	G	A	.	H	*	DP:BC	104	5	0	99	0	13	0	0	13	0
gi|753774531|gb|CP010816.1|	1146384	.	G	A	.	H	*	DP:BC	103	8	0	95	0	13	0	0	13	0
gi|753774531|gb|CP010816.1|	1155896	.	G	T	.	H	*	DP:BC	147	0	0	136	11	17	0	0	17	0
gi|753774531|gb|CP010816.1|	1159507	.	C	A	.	H	*	DP:BC	102	5	97	0	0	153	0	153	0	0
gi|753774531|gb|CP010816.1|	1161344	.	C	T	.	*	*	DP:BC	140	0	140	0	0	136	0	130	0	6
gi|753774531|gb|CP010816.1|	1181328	.	A	G	.	H	*	DP:BC	139	134	0	5	0	5	5	0	0	0
gi|753774531|gb|CP010816.1|	1181372	.	T	G	.	H	*	DP:BC	153	0	0	8	145	6	0	0	0	6
gi|753774531|gb|CP010816.1|	1183764	.	T	A,C	.	H;M	*	DP:BC	192	1	0	0	191	6	0	1	0	5
gi|753774531|gb|CP010816.1|	1190493	.	A	C,G	.	H;M	*	DP:BC	176	175	1	0	0	22	20	0	2	0
gi|753774531|gb|CP010816.1|	1197136	.	T	G	.	H	*	DP:BC	78	0	0	6	72	127	0	0	0	127
gi|753774531|gb|CP010816.1|	1197202	.	A	G,T	.	H;M	*	DP:BC	98	93	0	4	1	105	105	0	0	0
gi|753774531|gb|CP010816.1|	1198680	.	G	A	.	H	*	DP:BC	93	5	0	88	0	16	0	0	16	0
gi|753774531|gb|CP010816.1|	1209137	.	G	T	.	H	*	DP:BC	76	0	0	71	5	218	0	0	218	0
gi|753774531|gb|CP010816.1|	1216309	.	T	C,G	.	B;H;M	*	DP:BC	104	0	0	3	101	3330	0	9	1	3320
gi|753774531|gb|CP010816.1|	1216315	.	A	G	.	H	*	DP:BC	101	98	0	3	0	3029	3028	0	1	0
gi|753774531|gb|CP010816.1|	1216330	.	T	G	.	H	*	DP:BC	109	0	0	5	104	2923	0	0	1	2922
gi|753774531|gb|CP010816.1|	1216363	.	A	G,T	.	H;M	*	DP:BC	131	128	0	2	1	2796	2796	0	0	0
gi|753774531|gb|CP010816.1|	1219155	.	T	G	.	H;Y	*	DP:BC	102	0	0	6	96	128	0	0	0	128
gi|753774531|gb|CP010816.1|	1226761	.	C	T	.	H	*	DP:BC	125	0	117	0	8	167	0	166	0	1
gi|753774531|gb|CP010816.1|	1226762	.	G	T	.	H	*	DP:BC	119	0	0	110	9	166	0	0	165	1
gi|753774531|gb|CP010816.1|	1226785	.	A	T	.	H	*	DP:BC	126	119	0	0	7	188	188	0	0	0
gi|753774531|gb|CP010816.1|	1226825	.	G	A	.	H	*	DP:BC	121	8	0	113	0	138	0	0	138	0
gi|753774531|gb|CP010816.1|	1226832	.	G	A,C	.	H;M	*	DP:BC	119	10	0	109	0	134	0	1	133	0
gi|753774531|gb|CP010816.1|	1227059	.	T	C	.	H	*	DP:BC	93	0	5	0	88	43	0	0	0	43
gi|753774531|gb|CP010816.1|	1227077	.	C	T	.	H	*	DP:BC	106	0	98	0	8	41	0	41	0	0
gi|753774531|gb|CP010816.1|	1227228	.	G	A	.	H	*	DP:BC	141	6	0	135	0	55	0	0	55	0
gi|753774531|gb|CP010816.1|	1227319	.	G	T	.	H	*	DP:BC	139	0	0	134	5	88	0	0	88	0
gi|753774531|gb|CP010816.1|	1227397	.	C	G	.	B;H	*	DP:BC	134	0	129	5	0	55	0	55	0	0
gi|753774531|gb|CP010816.1|	1227612	.	T	C	.	H	*	DP:BC	134	0	6	0	128	26	0	0	0	26
gi|753774531|gb|CP010816.1|	1227730	.	T	C	.	H	*	DP:BC	140	0	11	0	129	48	0	0	0	48
gi|753774531|gb|CP010816.1|	1229134	.	T	G	.	H	*	DP:BC	92	0	0	8	84	28	0	0	0	28
gi|753774531|gb|CP010816.1|	1229149	.	G	T	.	H	*	DP:BC	104	0	0	99	5	31	0	0	31	0
gi|753774531|gb|CP010816.1|	1229222	.	C	A	.	H	*	DP:BC	136	7	129	0	0	9	0	9	0	0
gi|753774531|gb|CP010816.1|	1234232	.	C	A	.	H	*	DP:BC	113	5	108	0	0	31	0	31	0	0
gi|753774531|gb|CP010816.1|	1245131	.	T	A,G	.	M	*	DP:BC	197	0	0	0	197	62	2	0	1	59
gi|753774531|gb|CP010816.1|	1247659	.	C	A	.	H	*	DP:BC	80	5	75	0	0	45	0	45	0	0
gi|753774531|gb|CP010816.1|	1251387	.	A	G	.	B	*	DP:BC	180	180	0	0	0	171	166	0	5	0
gi|753774531|gb|CP010816.1|	1253592	.	A	G,T	.	B;H;M	*	DP:BC	196	195	0	0	1	259	253	0	6	0
gi|753774531|gb|CP010816.1|	1256206	.	T	C	.	B	*	DP:BC	180	0	0	0	180	373	0	6	0	367
gi|753774531|gb|CP010816.1|	1264356	.	A	C,G	.	B;M	*	DP:BC	163	163	0	0	0	12	10	1	1	0
gi|753774531|gb|CP010816.1|	1266960	.	C	A	.	H	*	DP:BC	115	6	109	0	0	44	0	44	0	0
gi|753774531|gb|CP010816.1|	1266970	.	G	A	.	H	*	DP:BC	113	5	0	108	0	39	0	0	39	0
gi|753774531|gb|CP010816.1|	1275273	.	G	A	.	H	*	DP:BC	64	7	0	57	0	19	0	0	19	0
gi|753774531|gb|CP010816.1|	1277197	.	G	T	.	H	*	DP:BC	71	0	0	65	6	15	0	0	15	0
gi|753774531|gb|CP010816.1|	1277221	.	T	A	.	H	*	DP:BC	57	5	0	0	52	11	0	0	0	11
gi|753774531|gb|CP010816.1|	1279395	.	C	A	.	H	*	DP:BC	97	6	91	0	0	85	0	85	0	0
gi|753774531|gb|CP010816.1|	1279518	.	C	T	.	H	*	DP:BC	125	0	120	0	5	42	0	42	0	0
gi|753774531|gb|CP010816.1|	1283965	.	A	C	.	H	*	DP:BC	111	106	5	0	0	178	178	0	0	0
gi|753774531|gb|CP010816.1|	1284000	.	T	G	.	H	*	DP:BC	109	0	0	10	99	173	0	0	0	173
gi|753774531|gb|CP010816.1|	1284006	.	A	C,T	.	H;M	*	DP:BC	112	105	0	0	7	177	176	1	0	0
gi|753774531|gb|CP010816.1|	1285417	.	C	G	.	H	*	DP:BC	93	0	88	5	0	287	0	287	0	0
gi|753774531|gb|CP010816.1|	1288105	.	G	A	.	B	*	DP:BC	169	0	0	169	0	6695	18	0	6677	0
gi|753774531|gb|CP010816.1|	1288699	.	G	A	.	B	*	DP:BC	132	0	0	132	0	10039	46	0	9993	0
gi|753774531|gb|CP010816.1|	1300777	.	G	A	.	H	*	DP:BC	97	10	0	87	0	35	0	0	35	0
gi|753774531|gb|CP010816.1|	1302166	.	G	T	.	H	*	DP:BC	93	0	0	86	7	60	0	0	60	0
gi|753774531|gb|CP010816.1|	1304362	.	G	A,T	.	H;M	*	DP:BC	161	0	0	160	1	80	4	0	76	0
gi|753774531|gb|CP010816.1|	1306981	.	C	T	.	H	*	DP:BC	86	0	81	0	5	26	0	26	0	0
gi|753774531|gb|CP010816.1|	1306999	.	A	C	.	H	*	DP:BC	89	83	6	0	0	19	19	0	0	0
gi|753774531|gb|CP010816.1|	1307359	.	A	T	.	H	*	DP:BC	128	127	0	0	1	13	11	0	0	2
gi|753774531|gb|CP010816.1|	1316118	.	T	G	.	H	*	DP:BC	126	0	0	8	118	100	0	0	0	100
gi|753774531|gb|CP010816.1|	1316277	.	G	T	.	H	*	DP:BC	142	0	0	137	5	177	0	0	177	0
gi|753774531|gb|CP010816.1|	1324529	.	A	C,G,T	.	H;M	*	DP:BC	130	127	0	3	0	3174	3171	1	1	1
gi|753774531|gb|CP010816.1|	1324606	.	C	G,T	.	H;M	*	DP:BC	81	0	79	2	0	2814	0	2813	0	1
gi|753774531|gb|CP010816.1|	1324815	.	T	C	.	B	*	DP:BC	116	0	0	0	116	2843	0	12	0	2831
gi|753774531|gb|CP010816.1|	1325034	.	C	G	.	H	*	DP:BC	58	0	52	6	0	2163	0	2163	0	0
gi|753774531|gb|CP010816.1|	1325039	.	C	A,G,T	.	H;M	*	DP:BC	57	0	55	2	0	2169	1	2167	0	1
gi|753774531|gb|CP010816.1|	1325041	.	A	C,G	.	H;M	*	DP:BC	58	56	0	2	0	2126	2125	1	0	0
gi|753774531|gb|CP010816.1|	1325042	.	T	A,G	.	B;H;M	*	DP:BC	64	1	0	2	61	2152	0	0	1	2151
gi|753774531|gb|CP010816.1|	1325072	.	T	A,C	.	B;H;M	*	DP:BC	70	2	0	0	68	2095	0	2	0	2093
gi|753774531|gb|CP010816.1|	1325135	.	A	G,T	.	H;M	*	DP:BC	98	95	0	0	3	2163	2161	0	2	0
gi|753774531|gb|CP010816.1|	1325145	.	A	G	.	H	*	DP:BC	92	89	0	3	0	2097	2095	0	2	0
gi|753774531|gb|CP010816.1|	1325150	.	A	G	.	H	*	DP:BC	95	89	0	6	0	1950	1950	0	0	0
gi|753774531|gb|CP010816.1|	1325155	.	C	A,T	.	H;M	*	DP:BC	85	0	83	0	2	2035	1	2034	0	0
gi|753774531|gb|CP010816.1|	1325163	.	T	A,C,G	.	H;M	*	DP:BC	82	3	0	0	79	2113	0	1	1	2111
gi|753774531|gb|CP010816.1|	1325784	.	A	T	.	*	*	DP:BC	179	179	0	0	0	29	25	0	0	4
gi|753774531|gb|CP010816.1|	1325966	.	C	A,G	.	B;H;M	*	DP:BC	175	1	174	0	0	30	0	28	2	0
gi|753774531|gb|CP010816.1|	1331827	.	T	C,G	.	B;H;M	*	DP:BC	101	0	0	2	99	15	0	2	0	13
gi|753774531|gb|CP010816.1|	1332036	.	A	C	.	H	*	DP:BC	75	66	9	0	0	18	18	0	0	0
gi|753774531|gb|CP010816.1|	1333254	.	G	A	.	H	*	DP:BC	92	5	0	87	0	20	0	0	20	0
gi|753774531|gb|CP010816.1|	1338646	.	G	T	.	H	*	DP:BC	159	0	0	153	6	5	0	0	5	0
gi|753774531|gb|CP010816.1|	1339254	.	G	A	.	H;Y	*	DP:BC	72	11	0	61	0	5	0	0	5	0
gi|753774531|gb|CP010816.1|	1339266	.	A	C	.	H	*	DP:BC	68	63	5	0	0	5	5	0	0	0
gi|753774531|gb|CP010816.1|	1339924	.	A	C	.	H	*	DP:BC	111	107	4	0	0	1282	1281	1	0	0
gi|753774531|gb|CP010816.1|	1340322	.	C	A,G,T	.	H;M	*	DP:BC	102	1	98	3	0	915	0	914	0	1
gi|753774531|gb|CP010816.1|	1340363	.	T	C	.	B	*	DP:BC	112	0	0	0	112	772	0	8	0	764
gi|753774531|gb|CP010816.1|	1341531	.	T	G	.	H	*	DP:BC	98	0	0	13	85	695	0	0	0	695
gi|753774531|gb|CP010816.1|	1341626	.	T	C	.	B	*	DP:BC	111	0	0	0	111	626	0	7	0	619
gi|753774531|gb|CP010816.1|	1344457	.	T	A,C,G	.	M	*	DP:BC	180	0	0	0	180	148	1	2	3	142
gi|753774531|gb|CP010816.1|	1344510	.	T	C,G	.	M	*	DP:BC	175	0	0	0	175	182	0	3	3	176
gi|753774531|gb|CP010816.1|	1353092	.	A	G	.	B	*	DP:BC	166	166	0	0	0	202	194	0	8	0
gi|753774531|gb|CP010816.1|	1363464	.	A	G	.	*	*	DP:BC	154	154	0	0	0	34	28	0	6	0
gi|753774531|gb|CP010816.1|	1364186	.	C	T	.	B	*	DP:BC	128	0	128	0	0	49	0	43	0	6
gi|753774531|gb|CP010816.1|	1373813	.	C	T	.	H	*	DP:BC	205	0	202	0	3	7	0	2	0	5
gi|753774531|gb|CP010816.1|	1373814	.	C	T	.	H	*	DP:BC	205	0	201	0	4	7	0	2	0	5
gi|753774531|gb|CP010816.1|	1373815	.	G	A	.	H	*	DP:BC	211	3	0	208	0	7	5	0	2	0
gi|753774531|gb|CP010816.1|	1373825	.	A	C	.	H	*	DP:BC	200	196	4	0	0	10	2	8	0	0
gi|753774531|gb|CP010816.1|	1373826	.	G	C	.	H	*	DP:BC	202	0	5	197	0	10	0	8	2	0
gi|753774531|gb|CP010816.1|	1373946	.	G	T	.	H	*	DP:BC	218	0	0	208	10	43	0	0	1	42
gi|753774531|gb|CP010816.1|	1380391	.	C	T	.	H	*	DP:BC	126	0	120	0	6	11	0	11	0	0
gi|753774531|gb|CP010816.1|	1380430	.	T	A	.	H	*	DP:BC	122	7	0	0	115	7	0	0	0	7
gi|753774531|gb|CP010816.1|	1380439	.	G	A	.	H;Y	*	DP:BC	107	8	0	99	0	6	0	0	6	0
gi|753774531|gb|CP010816.1|	1380445	.	T	A	.	H;Y	*	DP:BC	107	12	0	0	95	5	0	0	0	5
gi|753774531|gb|CP010816.1|	1380449	.	C	A	.	H;Y	*	DP:BC	100	7	93	0	0	6	0	6	0	0
gi|753774531|gb|CP010816.1|	1382879	.	T	A	.	H	*	DP:BC	112	6	0	0	106	45	0	0	0	45
gi|753774531|gb|CP010816.1|	1382947	.	G	T	.	H	*	DP:BC	82	0	0	73	9	53	0	0	53	0
gi|753774531|gb|CP010816.1|	1385806	.	T	G	.	H	*	DP:BC	89	0	0	5	84	54	0	0	0	54
gi|753774531|gb|CP010816.1|	1387299	.	C	A	.	H	*	DP:BC	103	98	5	0	0	87	87	0	0	0
gi|753774531|gb|CP010816.1|	1387308	.	G	T	.	H;Y	*	DP:BC	108	0	0	102	6	83	0	0	83	0
gi|753774531|gb|CP010816.1|	1405209	.	G	T	.	B	*	DP:BC	174	0	0	174	0	92	0	0	84	8
gi|753774531|gb|CP010816.1|	1411623	.	G	T	.	H	*	DP:BC	88	0	0	73	15	77	0	0	77	0
gi|753774531|gb|CP010816.1|	1411628	.	C	A	.	H	*	DP:BC	95	7	88	0	0	76	0	76	0	0
gi|753774531|gb|CP010816.1|	1411732	.	T	G	.	H	*	DP:BC	94	0	0	5	89	50	0	0	0	50
gi|753774531|gb|CP010816.1|	1411735	.	C	A,G,T	.	H;M	*	DP:BC	100	1	94	5	0	55	0	54	0	1
gi|753774531|gb|CP010816.1|	1411745	.	C	G	.	H	*	DP:BC	111	0	103	8	0	53	0	53	0	0
gi|753774531|gb|CP010816.1|	1411753	.	T	G	.	H	*	DP:BC	105	0	0	5	100	44	0	0	0	44
gi|753774531|gb|CP010816.1|	1411837	.	G	A,C	.	B;M	*	DP:BC	142	0	0	142	0	93	1	3	89	0
gi|753774531|gb|CP010816.1|	1412129	.	A	C,G	.	B;M	*	DP:BC	166	166	0	0	0	15	13	1	1	0
gi|753774531|gb|CP010816.1|	1414320	.	G	A,C	.	H;M	*	DP:BC	79	3	1	75	0	213	0	0	213	0
gi|753774531|gb|CP010816.1|	1414330	.	A	C	.	H	*	DP:BC	81	76	5	0	0	209	208	1	0	0
gi|753774531|gb|CP010816.1|	1415213	.	T	C	.	*	*	DP:BC	149	0	0	0	149	403	0	294	0	109
gi|753774531|gb|CP010816.1|	1421022	.	A	G,T	.	H;M	*	DP:BC	108	106	0	2	0	66	63	0	0	3
gi|753774531|gb|CP010816.1|	1427907	.	G	A	.	H	*	DP:BC	93	11	0	82	0	35	0	0	35	0
gi|753774531|gb|CP010816.1|	1428007	.	C	G	.	H	*	DP:BC	76	0	69	7	0	17	0	17	0	0
gi|753774531|gb|CP010816.1|	1433583	.	T	C	.	H	*	DP:BC	104	0	9	0	95	22	0	0	0	22
gi|753774531|gb|CP010816.1|	1433598	.	T	A	.	H	*	DP:BC	95	5	0	0	90	22	0	0	0	22
gi|753774531|gb|CP010816.1|	1433610	.	T	G	.	H	*	DP:BC	88	0	0	5	83	25	0	0	0	25
gi|753774531|gb|CP010816.1|	1433619	.	T	A	.	H	*	DP:BC	78	5	0	0	73	23	0	0	0	23
gi|753774531|gb|CP010816.1|	1437223	.	A	G	.	H	*	DP:BC	91	85	0	6	0	6	6	0	0	0
gi|753774531|gb|CP010816.1|	1437228	.	A	T	.	H;Y	*	DP:BC	113	104	0	0	9	6	6	0	0	0
gi|753774531|gb|CP010816.1|	1438635	.	C	A,G	.	H;M	*	DP:BC	124	1	123	0	0	13	0	11	2	0
gi|753774531|gb|CP010816.1|	1445904	.	C	T	.	*	*	DP:BC	174	0	174	0	0	29	0	25	0	4
gi|753774531|gb|CP010816.1|	1448982	.	T	A	.	H;Y	*	DP:BC	140	5	0	0	135	9	0	0	0	9
gi|753774531|gb|CP010816.1|	1448990	.	G	A	.	H	*	DP:BC	139	12	0	127	0	9	0	0	9	0
gi|753774531|gb|CP010816.1|	1449007	.	T	A	.	H	*	DP:BC	138	11	0	0	127	9	0	0	0	9
gi|753774531|gb|CP010816.1|	1453869	.	T	G	.	H	*	DP:BC	79	0	0	8	71	21	0	0	0	21
gi|753774531|gb|CP010816.1|	1460631	.	A	G,T	.	B;H;M	*	DP:BC	112	104	0	7	1	126	126	0	0	0
gi|753774531|gb|CP010816.1|	1460638	.	C	A	.	H	*	DP:BC	112	5	107	0	0	116	0	116	0	0
gi|753774531|gb|CP010816.1|	1462218	.	G	A,T	.	H;M	*	DP:BC	103	1	0	102	0	5	0	0	4	1
gi|753774531|gb|CP010816.1|	1464687	.	G	A	.	H	*	DP:BC	95	5	0	90	0	8	0	0	8	0
gi|753774531|gb|CP010816.1|	1466873	.	A	C	.	H	*	DP:BC	109	104	5	0	0	7	7	0	0	0
gi|753774531|gb|CP010816.1|	1466953	.	T	G	.	H	*	DP:BC	80	0	0	5	75	8	0	0	0	8
gi|753774531|gb|CP010816.1|	1476577	.	T	G	.	H	*	DP:BC	125	0	0	7	118	10	0	0	0	10
gi|753774531|gb|CP010816.1|	1478688	.	T	G	.	H	*	DP:BC	79	0	0	5	74	42	0	0	0	42
gi|753774531|gb|CP010816.1|	1478692	.	C	T	.	H	*	DP:BC	60	0	54	0	6	43	0	43	0	0
gi|753774531|gb|CP010816.1|	1481343	.	T	A,C	.	M	*	DP:BC	137	0	0	0	137	47	2	1	0	44
gi|753774531|gb|CP010816.1|	1481957	.	T	G	.	H	*	DP:BC	125	0	0	5	120	6	0	0	0	6
gi|753774531|gb|CP010816.1|	1482001	.	A	C,G	.	B;H;M	*	DP:BC	118	114	4	0	0	14	11	0	3	0
gi|753774531|gb|CP010816.1|	1489041	.	T	G	.	H	*	DP:BC	144	0	0	2	142	28	0	0	4	24
gi|753774531|gb|CP010816.1|	1489981	.	A	C,G	.	B;H;M	*	DP:BC	156	155	1	0	0	31	29	0	2	0
gi|753774531|gb|CP010816.1|	1490348	.	C	T	.	H	*	DP:BC	112	0	107	0	5	44	0	44	0	0
gi|753774531|gb|CP010816.1|	1490871	.	C	T	.	H	*	DP:BC	99	0	94	0	5	58	0	58	0	0
gi|753774531|gb|CP010816.1|	1492398	.	A	C	.	H	*	DP:BC	97	91	6	0	0	9	9	0	0	0
gi|753774531|gb|CP010816.1|	1492406	.	G	T	.	H	*	DP:BC	110	0	0	105	5	10	0	0	10	0
gi|753774531|gb|CP010816.1|	1492459	.	G	A	.	H	*	DP:BC	130	124	0	6	0	8	8	0	0	0
gi|753774531|gb|CP010816.1|	1498725	.	C	A	.	H	*	DP:BC	85	6	79	0	0	14	0	14	0	0
gi|753774531|gb|CP010816.1|	1500621	.	G	T	.	H	*	DP:BC	149	0	0	144	5	10	0	0	10	0
gi|753774531|gb|CP010816.1|	1500638	.	G	T	.	H	*	DP:BC	148	0	0	135	13	10	0	0	10	0
gi|753774531|gb|CP010816.1|	1500665	.	G	T	.	H	*	DP:BC	129	0	0	121	8	9	0	0	9	0
gi|753774531|gb|CP010816.1|	1500722	.	T	A	.	H;Y	*	DP:BC	127	5	0	0	122	6	0	0	0	6
gi|753774531|gb|CP010816.1|	1500723	.	C	A	.	H;Y	*	DP:BC	136	13	123	0	0	6	0	6	0	0
gi|753774531|gb|CP010816.1|	1500726	.	G	A	.	H;Y	*	DP:BC	138	12	0	126	0	6	0	0	6	0
gi|753774531|gb|CP010816.1|	1507232	.	T	C	.	B	*	DP:BC	162	0	0	0	162	6	0	3	0	3
gi|753774531|gb|CP010816.1|	1510160	.	G	A	.	*	*	DP:BC	166	0	0	166	0	45	4	0	41	0
gi|753774531|gb|CP010816.1|	1519880	.	T	C,G	.	H;M	*	DP:BC	183	0	2	1	180	49	0	6	0	43
gi|753774531|gb|CP010816.1|	1522467	.	T	C	.	*	*	DP:BC	137	0	0	0	137	6	0	4	0	2
gi|753774531|gb|CP010816.1|	1529045	.	A	G	.	*	*	DP:BC	135	135	0	0	0	27	23	0	4	0
gi|753774531|gb|CP010816.1|	1529396	.	A	C	.	H;Y	*	DP:BC	92	77	15	0	0	19	19	0	0	0
gi|753774531|gb|CP010816.1|	1529690	.	G	T	.	H	*	DP:BC	118	0	0	113	5	17	0	0	17	0
gi|753774531|gb|CP010816.1|	1530372	.	G	A	.	*	*	DP:BC	157	0	0	157	0	13	4	0	9	0
gi|753774531|gb|CP010816.1|	1531672	.	A	C	.	H	*	DP:BC	68	62	6	0	0	34	34	0	0	0
gi|753774531|gb|CP010816.1|	1536003	.	T	C	.	H	*	DP:BC	152	0	1	0	151	18	0	2	0	16
gi|753774531|gb|CP010816.1|	1541260	.	C	T	.	H	*	DP:BC	111	0	104	0	7	40	0	40	0	0
gi|753774531|gb|CP010816.1|	1541263	.	A	T	.	H	*	DP:BC	106	101	0	0	5	38	38	0	0	0
gi|753774531|gb|CP010816.1|	1541276	.	C	A	.	H;Y	*	DP:BC	110	7	103	0	0	34	0	34	0	0
gi|753774531|gb|CP010816.1|	1541277	.	G	A	.	H;Y	*	DP:BC	127	26	0	101	0	32	0	0	32	0
gi|753774531|gb|CP010816.1|	1546520	.	T	G	.	H;Y	*	DP:BC	95	0	0	5	90	320	0	0	0	320
gi|753774531|gb|CP010816.1|	1546711	.	T	C	.	B	*	DP:BC	157	0	0	0	157	187	0	8	0	179
gi|753774531|gb|CP010816.1|	1560172	.	A	G	.	B	*	DP:BC	149	149	0	0	0	295	278	0	17	0
gi|753774531|gb|CP010816.1|	1560249	.	T	C	.	*	*	DP:BC	181	0	0	0	181	2498	0	16	0	2482
gi|753774531|gb|CP010816.1|	1580950	.	A	G	.	B	*	DP:BC	164	164	0	0	0	252	245	0	7	0
gi|753774531|gb|CP010816.1|	1589945	.	A	G	.	*	*	DP:BC	152	152	0	0	0	270	264	0	6	0
gi|753774531|gb|CP010816.1|	1594153	.	T	G	.	H	*	DP:BC	106	0	0	6	100	13	0	0	0	13
gi|753774531|gb|CP010816.1|	1597720	.	G	A,C	.	B;M	*	DP:BC	162	0	0	162	0	21	1	1	19	0
gi|753774531|gb|CP010816.1|	1599021	.	T	C	.	H;Y	*	DP:BC	128	0	5	0	123	27	0	0	0	27
gi|753774531|gb|CP010816.1|	1612736	.	C	A,T	.	B;H;M	*	DP:BC	142	1	141	0	0	22	0	20	0	2
gi|753774531|gb|CP010816.1|	1618389	.	T	A	.	H	*	DP:BC	110	5	0	0	105	74	0	0	0	74
gi|753774531|gb|CP010816.1|	1618402	.	G	T	.	H	*	DP:BC	106	0	0	99	7	73	0	0	73	0
gi|753774531|gb|CP010816.1|	1621600	.	C	A	.	*	*	DP:BC	166	0	166	0	0	33	4	29	0	0
gi|753774531|gb|CP010816.1|	1623112	.	G	A	.	H	*	DP:BC	107	5	0	102	0	41	0	0	41	0
gi|753774531|gb|CP010816.1|	1623271	.	G	A	.	H	*	DP:BC	98	7	0	91	0	49	0	0	49	0
gi|753774531|gb|CP010816.1|	1623277	.	A	G	.	H	*	DP:BC	99	94	0	5	0	50	50	0	0	0
gi|753774531|gb|CP010816.1|	1623279	.	G	A,T	.	H;M	*	DP:BC	101	1	0	93	7	51	0	0	51	0
gi|753774531|gb|CP010816.1|	1623291	.	C	A	.	H	*	DP:BC	93	8	85	0	0	45	0	45	0	0
gi|753774531|gb|CP010816.1|	1626892	.	G	A	.	H;Y	*	DP:BC	83	5	0	78	0	16	0	0	16	0
gi|753774531|gb|CP010816.1|	1630664	.	A	C,G	.	H;M	*	DP:BC	132	128	4	0	0	862	860	0	2	0
gi|753774531|gb|CP010816.1|	1632986	.	G	A	.	*	*	DP:BC	113	0	0	113	0	30	6	0	24	0
gi|753774531|gb|CP010816.1|	1634562	.	C	A,T	.	H;M	*	DP:BC	219	3	216	0	0	3718	1	3716	0	1
gi|753774531|gb|CP010816.1|	1634571	.	T	C	.	B	*	DP:BC	206	0	0	0	206	3239	0	13	0	3226
gi|753774531|gb|CP010816.1|	1634644	.	T	C	.	B	*	DP:BC	214	0	0	0	214	1859	0	13	0	1846
gi|753774531|gb|CP010816.1|	1646792	.	A	C	.	H	*	DP:BC	124	119	5	0	0	33	33	0	0	0
gi|753774531|gb|CP010816.1|	1646896	.	G	T	.	H	*	DP:BC	86	0	0	80	6	18	0	0	18	0
gi|753774531|gb|CP010816.1|	1648060	.	G	A,C	.	H;M	*	DP:BC	128	1	0	127	0	32	0	2	30	0
gi|753774531|gb|CP010816.1|	1651184	.	G	A	.	*	*	DP:BC	90	0	0	90	0	43	4	0	39	0
gi|753774531|gb|CP010816.1|	1658530	.	C	A	.	H	*	DP:BC	104	5	99	0	0	38	0	38	0	0
gi|753774531|gb|CP010816.1|	1670295	.	G	A	.	H	*	DP:BC	79	6	0	73	0	69	0	0	69	0
gi|753774531|gb|CP010816.1|	1670296	.	C	A	.	H	*	DP:BC	80	9	71	0	0	69	0	69	0	0
gi|753774531|gb|CP010816.1|	1670305	.	T	A	.	H	*	DP:BC	71	5	0	0	66	67	0	0	0	67
gi|753774531|gb|CP010816.1|	1672099	.	T	C	.	B	*	DP:BC	165	0	0	0	165	2335	0	32	0	2303
gi|753774531|gb|CP010816.1|	1672113	.	T	C,G	.	B;M	*	DP:BC	171	0	0	0	171	976	0	29	1	946
gi|753774531|gb|CP010816.1|	1678228	.	T	A	.	H	*	DP:BC	143	5	0	0	138	21	0	0	0	21
gi|753774531|gb|CP010816.1|	1678251	.	T	A	.	H	*	DP:BC	141	6	0	0	135	22	0	0	0	22
gi|753774531|gb|CP010816.1|	1678254	.	G	A	.	H	*	DP:BC	142	5	0	137	0	22	0	0	22	0
gi|753774531|gb|CP010816.1|	1678258	.	A	C	.	H	*	DP:BC	134	129	5	0	0	19	19	0	0	0
gi|753774531|gb|CP010816.1|	1678289	.	G	T	.	H	*	DP:BC	145	0	0	138	7	22	0	0	22	0
gi|753774531|gb|CP010816.1|	1678295	.	A	C	.	H	*	DP:BC	141	136	5	0	0	22	22	0	0	0
gi|753774531|gb|CP010816.1|	1678365	.	T	A	.	H	*	DP:BC	133	5	0	0	128	27	0	0	0	27
gi|753774531|gb|CP010816.1|	1688710	.	C	T	.	*	*	DP:BC	115	0	115	0	0	34	0	30	0	4
gi|753774531|gb|CP010816.1|	1689014	.	T	A,G	.	B;H;M	*	DP:BC	135	1	0	0	134	14	0	0	2	12
gi|753774531|gb|CP010816.1|	1707948	.	T	G	.	H	*	DP:BC	138	0	0	7	131	19	0	0	0	19
gi|753774531|gb|CP010816.1|	1708850	.	A	G	.	B	*	DP:BC	137	137	0	0	0	5859	5836	0	23	0
gi|753774531|gb|CP010816.1|	1715238	.	C	T	.	Y	*	DP:BC	164	0	164	0	0	819	0	809	0	10
gi|753774531|gb|CP010816.1|	1720744	.	T	C	.	B	*	DP:BC	151	0	0	0	151	126	0	5	0	121
gi|753774531|gb|CP010816.1|	1721661	.	T	C	.	B	*	DP:BC	176	0	0	0	176	204	0	6	0	198
gi|753774531|gb|CP010816.1|	1721975	.	T	G	.	H	*	DP:BC	131	0	0	6	125	124	0	0	0	124
gi|753774531|gb|CP010816.1|	1724148	.	A	C	.	H	*	DP:BC	93	88	5	0	0	18	18	0	0	0
gi|753774531|gb|CP010816.1|	1724575	.	A	C	.	H	*	DP:BC	92	87	5	0	0	246	246	0	0	0
gi|753774531|gb|CP010816.1|	1725580	.	A	C,G,T	.	H;M	*	DP:BC	83	79	1	1	2	243	243	0	0	0
gi|753774531|gb|CP010816.1|	1725606	.	C	A	.	H	*	DP:BC	124	5	119	0	0	280	0	280	0	0
gi|753774531|gb|CP010816.1|	1729421	.	G	A,C	.	B;H;M	*	DP:BC	171	1	0	170	0	27	0	2	25	0
gi|753774531|gb|CP010816.1|	1735770	.	G	T	.	H	*	DP:BC	151	0	0	146	5	62	0	0	62	0
gi|753774531|gb|CP010816.1|	1735775	.	A	C	.	H	*	DP:BC	144	135	9	0	0	56	56	0	0	0
gi|753774531|gb|CP010816.1|	1735788	.	G	T	.	H	*	DP:BC	152	0	0	146	6	52	0	0	52	0
gi|753774531|gb|CP010816.1|	1738609	.	C	T	.	H;Y	*	DP:BC	86	0	80	0	6	13	0	13	0	0
gi|753774531|gb|CP010816.1|	1738634	.	G	A	.	H;Y	*	DP:BC	85	8	0	77	0	12	0	0	12	0
gi|753774531|gb|CP010816.1|	1738639	.	G	A	.	H;Y	*	DP:BC	87	8	0	79	0	10	0	0	10	0
gi|753774531|gb|CP010816.1|	1739895	.	C	A	.	H	*	DP:BC	81	7	74	0	0	11	0	11	0	0
gi|753774531|gb|CP010816.1|	1739957	.	T	C	.	H	*	DP:BC	54	0	4	0	50	6	0	0	0	6
gi|753774531|gb|CP010816.1|	1740422	.	C	A,T	.	B;H;M	*	DP:BC	152	1	151	0	0	6	0	5	0	1
gi|753774531|gb|CP010816.1|	1744949	.	C	A	.	H	*	DP:BC	102	6	96	0	0	18	0	18	0	0
gi|753774531|gb|CP010816.1|	1756101	.	C	T	.	*	*	DP:BC	184	0	184	0	0	153	0	147	0	6
gi|753774531|gb|CP010816.1|	1774209	.	A	C	.	H	*	DP:BC	95	90	5	0	0	7	7	0	0	0
gi|753774531|gb|CP010816.1|	1781274	.	G	T	.	H	*	DP:BC	114	0	0	99	15	13	0	0	13	0
gi|753774531|gb|CP010816.1|	1782170	.	G	C	.	*	*	DP:BC	175	0	0	175	0	39	0	4	35	0
gi|753774531|gb|CP010816.1|	1789557	.	A	G	.	H	*	DP:BC	105	100	0	5	0	10	10	0	0	0
gi|753774531|gb|CP010816.1|	1790592	.	A	G	.	*	*	DP:BC	148	148	0	0	0	54	50	0	4	0
gi|753774531|gb|CP010816.1|	1791174	.	G	T	.	H;Y	*	DP:BC	98	0	0	92	6	12	0	0	12	0
gi|753774531|gb|CP010816.1|	1791232	.	A	C	.	H	*	DP:BC	101	95	6	0	0	16	16	0	0	0
gi|753774531|gb|CP010816.1|	1792474	.	A	G	.	H	*	DP:BC	141	140	0	1	0	9	7	0	2	0
gi|753774531|gb|CP010816.1|	1803751	.	G	A	.	*	*	DP:BC	174	0	0	174	0	173	6	0	167	0
gi|753774531|gb|CP010816.1|	1805382	.	A	C	.	H	*	DP:BC	76	71	5	0	0	145	145	0	0	0
gi|753774531|gb|CP010816.1|	1806666	.	G	A	.	*	*	DP:BC	193	0	0	193	0	35	4	0	31	0
gi|753774531|gb|CP010816.1|	1819672	.	G	T	.	H;Y	*	DP:BC	177	0	0	166	11	33	0	0	33	0
gi|753774531|gb|CP010816.1|	1819732	.	G	A,C	.	H;M	*	DP:BC	128	0	1	127	0	31	2	0	29	0
gi|753774531|gb|CP010816.1|	1819761	.	G	T	.	H	*	DP:BC	115	0	0	107	8	28	0	0	28	0
gi|753774531|gb|CP010816.1|	1822079	.	A	G	.	B	*	DP:BC	175	175	0	0	0	213	207	0	6	0
gi|753774531|gb|CP010816.1|	1822148	.	A	C,G,T	.	B;M	*	DP:BC	177	177	0	0	0	638	614	1	22	1
gi|753774531|gb|CP010816.1|	1826412	.	T	G	.	H	*	DP:BC	93	0	0	5	88	13	0	0	0	13
gi|753774531|gb|CP010816.1|	1826612	.	A	C,G	.	B;M	*	DP:BC	143	143	0	0	0	1505	1443	2	60	0
gi|753774531|gb|CP010816.1|	1826660	.	G	A,T	.	H;M	*	DP:BC	93	1	0	90	2	2830	0	0	2830	0
gi|753774531|gb|CP010816.1|	1826728	.	T	C,G	.	H;M	*	DP:BC	103	0	0	3	100	3854	0	1	1	3852
gi|753774531|gb|CP010816.1|	1826789	.	A	C,T	.	H;M	*	DP:BC	130	127	3	0	0	3447	3446	0	0	1
gi|753774531|gb|CP010816.1|	1828026	.	A	G	.	B	*	DP:BC	144	144	0	0	0	250	244	0	6	0
gi|753774531|gb|CP010816.1|	1835753	.	C	A,T	.	H;M	*	DP:BC	132	1	131	0	0	6	0	5	0	1
gi|753774531|gb|CP010816.1|	1848298	.	T	C	.	H	*	DP:BC	89	0	7	0	82	19	0	0	0	19
gi|753774531|gb|CP010816.1|	1849500	.	T	C	.	B	*	DP:BC	168	0	0	0	168	6	0	3	0	3
gi|753774531|gb|CP010816.1|	1855280	.	G	A	.	*	*	DP:BC	161	0	0	161	0	340	6	0	334	0
gi|753774531|gb|CP010816.1|	1855777	.	G	A	.	B	*	DP:BC	182	0	0	182	0	325	6	0	319	0
gi|753774531|gb|CP010816.1|	1859006	.	A	T	.	H	*	DP:BC	136	130	0	0	6	49	49	0	0	0
gi|753774531|gb|CP010816.1|	1859312	.	T	G	.	H	*	DP:BC	167	0	0	1	166	45	0	0	3	42
gi|753774531|gb|CP010816.1|	1859350	.	G	C	.	*	*	DP:BC	185	0	0	185	0	79	0	5	74	0
gi|753774531|gb|CP010816.1|	1859399	.	T	G	.	*	*	DP:BC	187	0	0	0	187	89	0	0	5	84
gi|753774531|gb|CP010816.1|	1860709	.	G	T	.	H;Y	*	DP:BC	103	0	0	98	5	99	0	0	99	0
gi|753774531|gb|CP010816.1|	1865296	.	G	A	.	*	*	DP:BC	165	0	0	165	0	293	6	0	287	0
gi|753774531|gb|CP010816.1|	1869006	.	T	C,G	.	H;M	*	DP:BC	168	0	0	1	167	23	0	2	0	21
gi|753774531|gb|CP010816.1|	1874162	.	C	G	.	*	*	DP:BC	174	0	174	0	0	51	0	47	4	0
gi|753774531|gb|CP010816.1|	1884769	.	G	T	.	H	*	DP:BC	136	0	0	131	5	6	0	0	6	0
gi|753774531|gb|CP010816.1|	1887142	.	G	A,T	.	H;M	*	DP:BC	163	0	0	162	1	6	1	0	5	0
gi|753774531|gb|CP010816.1|	1888569	.	G	T	.	H	*	DP:BC	104	0	0	98	6	7	0	0	7	0
gi|753774531|gb|CP010816.1|	1888581	.	G	T	.	H	*	DP:BC	102	0	0	92	10	6	0	0	6	0
gi|753774531|gb|CP010816.1|	1888594	.	A	C	.	H	*	DP:BC	95	90	5	0	0	5	5	0	0	0
gi|753774531|gb|CP010816.1|	1888607	.	C	A	.	H	*	DP:BC	80	5	75	0	0	6	0	6	0	0
gi|753774531|gb|CP010816.1|	1896830	.	A	G	.	H	*	DP:BC	66	56	0	10	0	11	11	0	0	0
gi|753774531|gb|CP010816.1|	1896836	.	C	A	.	H	*	DP:BC	74	16	58	0	0	13	0	13	0	0
gi|753774531|gb|CP010816.1|	1896884	.	G	T	.	H	*	DP:BC	80	0	0	65	15	16	0	0	16	0
gi|753774531|gb|CP010816.1|	1904121	.	C	G	.	H	*	DP:BC	111	0	105	6	0	47	0	47	0	0
gi|753774531|gb|CP010816.1|	1905306	.	A	G	.	B	*	DP:BC	166	166	0	0	0	347	338	0	9	0
gi|753774531|gb|CP010816.1|	1905721	.	T	C,G	.	H;M	*	DP:BC	143	0	3	0	140	1103	0	0	1	1102
gi|753774531|gb|CP010816.1|	1905753	.	A	C	.	H;Y	*	DP:BC	124	115	9	0	0	998	998	0	0	0
gi|753774531|gb|CP010816.1|	1905760	.	A	C	.	H	*	DP:BC	118	113	5	0	0	1007	1005	2	0	0
gi|753774531|gb|CP010816.1|	1905803	.	T	A,C	.	H;M	*	DP:BC	127	1	2	0	124	1125	0	0	0	1125
gi|753774531|gb|CP010816.1|	1905808	.	A	C	.	H	*	DP:BC	121	116	5	0	0	946	946	0	0	0
gi|753774531|gb|CP010816.1|	1909729	.	T	G	.	*	*	DP:BC	128	0	0	0	128	15	0	0	15	0
gi|753774531|gb|CP010816.1|	1909731	.	T	G	.	*	*	DP:BC	125	0	0	0	125	15	0	0	15	0
gi|753774531|gb|CP010816.1|	1922367	.	G	A	.	H	*	DP:BC	112	7	0	105	0	7	0	0	7	0
gi|753774531|gb|CP010816.1|	1922377	.	T	G	.	H	*	DP:BC	107	0	0	7	100	6	0	0	0	6
gi|753774531|gb|CP010816.1|	1923808	.	A	G	.	*	*	DP:BC	189	189	0	0	0	95	90	0	5	0
gi|753774531|gb|CP010816.1|	1925342	.	A	C,T	.	H;M	*	DP:BC	232	231	1	0	0	42	40	0	0	2
gi|753774531|gb|CP010816.1|	1930163	.	A	T	.	H	*	DP:BC	95	89	0	0	6	55	55	0	0	0
gi|753774531|gb|CP010816.1|	1930876	.	A	C,G	.	B;H;M	*	DP:BC	127	126	1	0	0	13	10	0	3	0
gi|753774531|gb|CP010816.1|	1933528	.	A	C,G	.	B;M	*	DP:BC	145	145	0	0	0	52	49	2	1	0
gi|753774531|gb|CP010816.1|	1935745	.	G	A	.	H;Y	*	DP:BC	124	8	0	116	0	16	0	0	16	0
gi|753774531|gb|CP010816.1|	1935804	.	T	A	.	H	*	DP:BC	100	5	0	0	95	15	0	0	0	15
gi|753774531|gb|CP010816.1|	1935808	.	T	C	.	H	*	DP:BC	93	0	5	0	88	16	0	0	0	16
gi|753774531|gb|CP010816.1|	1941405	.	A	G	.	*	*	DP:BC	172	172	0	0	0	47	41	0	6	0
gi|753774531|gb|CP010816.1|	1943427	.	A	C,G	.	H;M	*	DP:BC	172	171	1	0	0	6	5	0	1	0
gi|753774531|gb|CP010816.1|	1950656	.	T	A,C	.	H;M	*	DP:BC	86	1	2	0	83	381	0	0	0	381
gi|753774531|gb|CP010816.1|	1961058	.	A	C,G	.	H;M	*	DP:BC	91	84	0	7	0	244	243	1	0	0
gi|753774531|gb|CP010816.1|	1963123	.	C	A,G	.	H;M	*	DP:BC	121	7	114	0	0	1590	1	1588	1	0
gi|753774531|gb|CP010816.1|	1963142	.	G	A,C,T	.	H;M	*	DP:BC	115	2	2	110	1	1625	7	1	1616	1
gi|753774531|gb|CP010816.1|	1963160	.	G	A	.	H	*	DP:BC	109	10	0	99	0	1493	0	0	1493	0
gi|753774531|gb|CP010816.1|	1963172	.	G	T	.	H	*	DP:BC	125	0	0	122	3	1351	0	0	1349	2
gi|753774531|gb|CP010816.1|	1975337	.	G	A	.	*	*	DP:BC	210	0	0	210	0	135	135	0	0	0
gi|753774531|gb|CP010816.1|	1978614	.	G	A	.	*	*	DP:BC	162	0	0	162	0	216	6	0	210	0
gi|753774531|gb|CP010816.1|	1998869	.	A	T	.	*	*	DP:BC	184	184	0	0	0	9	4	0	0	5
gi|753774531|gb|CP010816.1|	2002300	.	C	T	.	H	*	DP:BC	115	0	108	0	7	10	0	10	0	0
gi|753774531|gb|CP010816.1|	2002317	.	G	T	.	H	*	DP:BC	124	0	0	117	7	11	0	0	11	0
gi|753774531|gb|CP010816.1|	2006307	.	C	A,T	.	H;M	*	DP:BC	173	1	172	0	0	42	0	40	0	2
gi|753774531|gb|CP010816.1|	2009028	.	G	T	.	H	*	DP:BC	115	0	0	105	10	115	0	0	115	0
gi|753774531|gb|CP010816.1|	2009121	.	G	T	.	H	*	DP:BC	98	0	0	91	7	114	0	0	114	0
gi|753774531|gb|CP010816.1|	2013767	.	C	G,T	.	H;M	*	DP:BC	122	0	120	2	0	12	0	7	0	5
gi|753774531|gb|CP010816.1|	2015202	.	G	A,C	.	H;M	*	DP:BC	132	0	1	131	0	25	3	0	22	0
gi|753774531|gb|CP010816.1|	2015901	.	C	A	.	H	*	DP:BC	139	15	124	0	0	70	0	70	0	0
gi|753774531|gb|CP010816.1|	2015924	.	C	A	.	H	*	DP:BC	130	7	123	0	0	93	0	93	0	0
gi|753774531|gb|CP010816.1|	2018065	.	G	A,C	.	H;M	*	DP:BC	96	0	1	95	0	5	1	0	4	0
gi|753774531|gb|CP010816.1|	2021129	.	T	A	.	H	*	DP:BC	174	5	0	0	169	19	0	0	0	19
gi|753774531|gb|CP010816.1|	2021235	.	T	G	.	H	*	DP:BC	150	0	0	10	140	20	0	0	0	20
gi|753774531|gb|CP010816.1|	2021279	.	T	C	.	H	*	DP:BC	174	0	5	0	169	51	0	0	0	51
gi|753774531|gb|CP010816.1|	2021374	.	A	T	.	H	*	DP:BC	172	167	0	0	5	85	85	0	0	0
gi|753774531|gb|CP010816.1|	2021380	.	C	A	.	H	*	DP:BC	166	5	161	0	0	83	0	83	0	0
gi|753774531|gb|CP010816.1|	2021410	.	T	A	.	H	*	DP:BC	163	6	0	0	157	56	0	0	0	56
gi|753774531|gb|CP010816.1|	2021638	.	G	A,T	.	H;M	*	DP:BC	207	0	0	206	1	84	3	0	81	0
gi|753774531|gb|CP010816.1|	2025407	.	C	A,G	.	H;M	*	DP:BC	170	0	169	1	0	9	2	7	0	0
gi|753774531|gb|CP010816.1|	2028286	.	C	A	.	H	*	DP:BC	82	5	77	0	0	12	0	12	0	0
gi|753774531|gb|CP010816.1|	2040826	.	C	T	.	*	*	DP:BC	170	0	170	0	0	143	0	137	0	6
gi|753774531|gb|CP010816.1|	2043024	.	A	G	.	B	*	DP:BC	144	144	0	0	0	1288	1278	0	10	0
gi|753774531|gb|CP010816.1|	2043502	.	A	G	.	B	*	DP:BC	139	139	0	0	0	1082	1072	0	10	0
gi|753774531|gb|CP010816.1|	2044072	.	A	C	.	H	*	DP:BC	89	87	2	0	0	2908	2907	1	0	0
gi|753774531|gb|CP010816.1|	2050242	.	G	A,T	.	H;M	*	DP:BC	187	0	0	186	1	15	2	0	13	0
gi|753774531|gb|CP010816.1|	2052741	.	T	A	.	*	*	DP:BC	166	0	0	0	166	141	77	0	0	64
gi|753774531|gb|CP010816.1|	2054607	.	A	C,G	.	H;M	*	DP:BC	235	234	0	1	0	77	2	75	0	0
gi|753774531|gb|CP010816.1|	2056516	.	A	C	.	H	*	DP:BC	151	150	1	0	0	90	12	78	0	0
gi|753774531|gb|CP010816.1|	2056518	.	A	C	.	*	*	DP:BC	165	165	0	0	0	90	14	76	0	0
gi|753774531|gb|CP010816.1|	2065274	.	G	A	.	*	*	DP:BC	167	0	0	167	0	11	4	0	7	0
gi|753774531|gb|CP010816.1|	2074323	.	T	G	.	H;Y	*	DP:BC	70	0	0	8	62	24	0	0	0	24
gi|753774531|gb|CP010816.1|	2074337	.	C	T	.	H	*	DP:BC	73	0	68	0	5	29	0	29	0	0
gi|753774531|gb|CP010816.1|	2074477	.	G	A	.	H	*	DP:BC	79	5	0	74	0	21	0	0	21	0
gi|753774531|gb|CP010816.1|	2074759	.	C	G,T	.	H;M	*	DP:BC	167	0	165	0	2	34	0	32	2	0
gi|753774531|gb|CP010816.1|	2081575	.	A	C	.	H	*	DP:BC	91	81	10	0	0	14	14	0	0	0
gi|753774531|gb|CP010816.1|	2086440	.	A	G,T	.	H;M	*	DP:BC	118	113	0	3	2	155	155	0	0	0
gi|753774531|gb|CP010816.1|	2086720	.	G	T	.	H	*	DP:BC	119	0	0	105	14	123	0	0	123	0
gi|753774531|gb|CP010816.1|	2086724	.	C	A	.	H	*	DP:BC	143	8	135	0	0	136	0	136	0	0
gi|753774531|gb|CP010816.1|	2086727	.	C	A	.	H	*	DP:BC	112	5	107	0	0	139	0	139	0	0
gi|753774531|gb|CP010816.1|	2095513	.	T	G	.	H	*	DP:BC	89	0	0	5	84	8	0	0	0	8
gi|753774531|gb|CP010816.1|	2097003	.	T	C,G	.	H;M	*	DP:BC	171	0	0	1	170	6	0	1	0	5
gi|753774531|gb|CP010816.1|	2100970	.	T	C	.	H	*	DP:BC	138	0	10	0	128	14	0	0	0	14
gi|753774531|gb|CP010816.1|	2110702	.	A	T	.	H	*	DP:BC	124	118	0	0	6	30	30	0	0	0
gi|753774531|gb|CP010816.1|	2112466	.	G	A	.	H	*	DP:BC	132	8	0	124	0	41	0	0	41	0
gi|753774531|gb|CP010816.1|	2112474	.	T	G	.	H	*	DP:BC	131	0	0	5	126	37	0	0	0	37
gi|753774531|gb|CP010816.1|	2112488	.	C	A	.	H;Y	*	DP:BC	130	10	120	0	0	37	0	37	0	0
gi|753774531|gb|CP010816.1|	2115197	.	C	G,T	.	M	*	DP:BC	147	0	147	0	0	44	0	41	2	1
gi|753774531|gb|CP010816.1|	2115441	.	A	C	.	H	*	DP:BC	154	149	5	0	0	34	34	0	0	0
gi|753774531|gb|CP010816.1|	2116738	.	T	C	.	H	*	DP:BC	112	0	106	0	6	40	0	40	0	0
gi|753774531|gb|CP010816.1|	2125003	.	G	T	.	H	*	DP:BC	104	0	0	99	5	118	0	0	118	0
gi|753774531|gb|CP010816.1|	2125015	.	A	C	.	H	*	DP:BC	92	84	8	0	0	99	99	0	0	0
gi|753774531|gb|CP010816.1|	2125028	.	G	T	.	H	*	DP:BC	95	0	0	89	6	111	0	0	111	0
gi|753774531|gb|CP010816.1|	2125042	.	G	T	.	H	*	DP:BC	93	0	0	88	5	115	0	0	115	0
gi|753774531|gb|CP010816.1|	2128995	.	C	T	.	H	*	DP:BC	112	0	107	0	5	21	0	21	0	0
gi|753774531|gb|CP010816.1|	2129057	.	A	T	.	H	*	DP:BC	134	129	0	0	5	23	23	0	0	0
gi|753774531|gb|CP010816.1|	2129580	.	C	A	.	H	*	DP:BC	115	6	109	0	0	33	0	33	0	0
gi|753774531|gb|CP010816.1|	2129610	.	G	A	.	*	*	DP:BC	94	0	0	94	0	33	4	0	29	0
gi|753774531|gb|CP010816.1|	2129631	.	C	A	.	H	*	DP:BC	90	5	85	0	0	33	0	33	0	0
gi|753774531|gb|CP010816.1|	2132429	.	G	A,C	.	M	*	DP:BC	171	0	0	171	0	16	1	1	14	0
gi|753774531|gb|CP010816.1|	2142755	.	T	C,G	.	B;H;M	*	DP:BC	69	0	6	1	62	46	0	0	0	46
gi|753774531|gb|CP010816.1|	2144207	.	C	G,T	.	B;H;M	*	DP:BC	182	0	181	1	0	50	0	46	0	4
gi|753774531|gb|CP010816.1|	2144465	.	G	T	.	*	*	DP:BC	208	0	0	208	0	52	0	0	48	4
gi|753774531|gb|CP010816.1|	2144506	.	T	C,G	.	B;H;M	*	DP:BC	192	0	1	0	191	38	0	0	2	36
gi|753774531|gb|CP010816.1|	2144509	.	T	A,C	.	B;H;M	*	DP:BC	190	1	0	0	189	36	0	2	0	34
gi|753774531|gb|CP010816.1|	2144775	.	C	T	.	*	*	DP:BC	157	0	157	0	0	25	0	19	0	6
gi|753774531|gb|CP010816.1|	2145951	.	C	A	.	H	*	DP:BC	71	5	66	0	0	10	0	10	0	0
gi|753774531|gb|CP010816.1|	2146787	.	T	C	.	B	*	DP:BC	127	0	0	0	127	372	0	6	0	366
gi|753774531|gb|CP010816.1|	2153915	.	C	T	.	*	*	DP:BC	176	0	176	0	0	18	0	14	0	4
gi|753774531|gb|CP010816.1|	2154767	.	A	C	.	H	*	DP:BC	142	135	7	0	0	20	20	0	0	0
gi|753774531|gb|CP010816.1|	2154846	.	A	C	.	H	*	DP:BC	109	103	6	0	0	24	24	0	0	0
gi|753774531|gb|CP010816.1|	2155352	.	G	A,T	.	B;H;M	*	DP:BC	188	0	0	187	1	15	2	0	13	0
gi|753774531|gb|CP010816.1|	2160185	.	G	A	.	B;H	*	DP:BC	152	5	0	147	0	8	0	0	8	0
gi|753774531|gb|CP010816.1|	2166801	.	G	A	.	Y	*	DP:BC	139	0	0	139	0	394	7	0	387	0
gi|753774531|gb|CP010816.1|	2167729	.	A	C,G	.	H;M	*	DP:BC	146	136	5	5	0	187	177	0	10	0
gi|753774531|gb|CP010816.1|	2167903	.	G	C	.	H	*	DP:BC	129	0	1	128	0	164	0	9	155	0
gi|753774531|gb|CP010816.1|	2179685	.	A	G,T	.	H;M	*	DP:BC	204	203	0	0	1	10	8	0	2	0
gi|753774531|gb|CP010816.1|	2185976	.	T	G	.	H;Y	*	DP:BC	130	0	0	20	110	16	0	0	0	16
gi|753774531|gb|CP010816.1|	2186665	.	C	G	.	H	*	DP:BC	96	0	86	10	0	26	0	26	0	0
gi|753774531|gb|CP010816.1|	2192349	.	A	G	.	H	*	DP:BC	83	70	0	13	0	15	15	0	0	0
gi|753774531|gb|CP010816.1|	2197196	.	G	C	.	H	*	DP:BC	92	0	5	87	0	580	0	0	580	0
gi|753774531|gb|CP010816.1|	2197249	.	A	C,G	.	B;H;M	*	DP:BC	84	76	8	0	0	622	621	0	1	0
gi|753774531|gb|CP010816.1|	2197254	.	T	C	.	H	*	DP:BC	81	0	6	0	75	604	0	0	0	604
gi|753774531|gb|CP010816.1|	2198700	.	A	G	.	B	*	DP:BC	182	182	0	0	0	778	767	0	11	0
gi|753774531|gb|CP010816.1|	2200177	.	A	C,G,T	.	M	*	DP:BC	174	174	0	0	0	51	48	1	1	1
gi|753774531|gb|CP010816.1|	2202776	.	G	T	.	H	*	DP:BC	105	0	0	99	6	12	0	0	12	0
gi|753774531|gb|CP010816.1|	2208167	.	T	G	.	H	*	DP:BC	132	0	0	9	123	48	0	0	0	48
gi|753774531|gb|CP010816.1|	2208250	.	A	G	.	H	*	DP:BC	126	120	0	6	0	56	56	0	0	0
gi|753774531|gb|CP010816.1|	2208583	.	T	A,C	.	H;M	*	DP:BC	146	4	0	0	142	347	0	1	0	346
gi|753774531|gb|CP010816.1|	2208628	.	C	A	.	H	*	DP:BC	119	4	115	0	0	375	1	374	0	0
gi|753774531|gb|CP010816.1|	2208679	.	A	C,G	.	H;M	*	DP:BC	129	121	8	0	0	339	335	2	2	0
gi|753774531|gb|CP010816.1|	2210668	.	T	C	.	H	*	DP:BC	129	0	5	0	124	148	0	0	0	148
gi|753774531|gb|CP010816.1|	2215165	.	T	C,G	.	B;H;M	*	DP:BC	176	0	0	2	174	42	0	2	0	40
gi|753774531|gb|CP010816.1|	2215434	.	C	T	.	*	*	DP:BC	221	0	221	0	0	43	0	39	0	4
gi|753774531|gb|CP010816.1|	2221947	.	T	G	.	H	*	DP:BC	116	0	0	6	110	25	0	0	0	25
gi|753774531|gb|CP010816.1|	2221986	.	A	C	.	H	*	DP:BC	107	102	5	0	0	29	29	0	0	0
gi|753774531|gb|CP010816.1|	2226273	.	G	T	.	H	*	DP:BC	119	0	0	114	5	881	0	0	881	0
gi|753774531|gb|CP010816.1|	2226281	.	A	C,T	.	H;M	*	DP:BC	118	113	4	0	1	896	896	0	0	0
gi|753774531|gb|CP010816.1|	2226456	.	T	C	.	*	*	DP:BC	165	0	0	0	165	642	0	8	0	634
gi|753774531|gb|CP010816.1|	2226701	.	A	C	.	H	*	DP:BC	47	43	4	0	0	898	897	1	0	0
gi|753774531|gb|CP010816.1|	2226707	.	G	A,T	.	H;M	*	DP:BC	82	0	0	78	4	891	1	0	890	0
gi|753774531|gb|CP010816.1|	2226708	.	A	C,T	.	H;M	*	DP:BC	79	76	0	0	3	896	895	1	0	0
gi|753774531|gb|CP010816.1|	2226727	.	G	A,C	.	H;M	*	DP:BC	70	0	2	68	0	990	2	0	988	0
gi|753774531|gb|CP010816.1|	2226730	.	A	C	.	H	*	DP:BC	83	79	4	0	0	947	946	1	0	0
gi|753774531|gb|CP010816.1|	2226738	.	T	A,C,G	.	H;M	*	DP:BC	57	1	2	0	54	976	0	0	1	975
gi|753774531|gb|CP010816.1|	2226739	.	C	A,T	.	H;M	*	DP:BC	120	3	117	0	0	1009	0	1008	0	1
gi|753774531|gb|CP010816.1|	2226758	.	G	A	.	H	*	DP:BC	92	3	0	89	0	953	1	0	952	0
gi|753774531|gb|CP010816.1|	2226912	.	G	A,T	.	H;M	*	DP:BC	108	0	0	105	3	950	1	0	949	0
gi|753774531|gb|CP010816.1|	2226965	.	A	G,T	.	H;M	*	DP:BC	94	91	0	0	3	969	968	0	1	0
gi|753774531|gb|CP010816.1|	2227908	.	A	C,G	.	H;M	*	DP:BC	107	104	3	0	0	1019	1018	0	1	0
gi|753774531|gb|CP010816.1|	2229590	.	T	G	.	H	*	DP:BC	132	0	0	4	128	863	0	0	1	862
gi|753774531|gb|CP010816.1|	2229605	.	T	C,G	.	H;M	*	DP:BC	133	0	0	4	129	835	0	2	0	833
gi|753774531|gb|CP010816.1|	2229971	.	T	C	.	B	*	DP:BC	186	0	0	0	186	870	0	8	0	862
gi|753774531|gb|CP010816.1|	2233024	.	C	T	.	*	*	DP:BC	136	0	136	0	0	11	0	7	0	4
gi|753774531|gb|CP010816.1|	2235132	.	T	C	.	H	*	DP:BC	104	0	5	0	99	56	0	0	0	56
gi|753774531|gb|CP010816.1|	2235171	.	T	C	.	H;Y	*	DP:BC	101	0	7	0	94	42	0	0	0	42
gi|753774531|gb|CP010816.1|	2235202	.	G	T	.	*	*	DP:BC	137	0	0	137	0	45	0	0	41	4
gi|753774531|gb|CP010816.1|	2235225	.	G	T	.	H	*	DP:BC	91	0	0	86	5	56	0	0	56	0
gi|753774531|gb|CP010816.1|	2237174	.	G	A	.	H	*	DP:BC	93	10	0	83	0	15	0	0	15	0
gi|753774531|gb|CP010816.1|	2238307	.	C	T	.	H	*	DP:BC	61	0	48	0	13	25	0	25	0	0
gi|753774531|gb|CP010816.1|	2239212	.	T	C	.	H	*	DP:BC	118	0	10	0	108	17	0	0	0	17
gi|753774531|gb|CP010816.1|	2244311	.	G	A	.	H	*	DP:BC	101	14	0	87	0	6	0	0	6	0
gi|753774531|gb|CP010816.1|	2244332	.	C	T	.	H	*	DP:BC	135	0	101	0	34	7	0	7	0	0
gi|753774531|gb|CP010816.1|	2244346	.	A	T	.	H	*	DP:BC	128	112	0	0	16	10	10	0	0	0
gi|753774531|gb|CP010816.1|	2244364	.	T	A	.	H	*	DP:BC	116	7	0	0	109	14	0	0	0	14
gi|753774531|gb|CP010816.1|	2244404	.	G	T	.	H	*	DP:BC	144	0	0	133	11	12	0	0	12	0
gi|753774531|gb|CP010816.1|	2244405	.	T	C	.	H	*	DP:BC	141	0	134	0	7	13	0	13	0	0
gi|753774531|gb|CP010816.1|	2248309	.	C	G	.	*	*	DP:BC	145	0	145	0	0	30	0	26	4	0
gi|753774531|gb|CP010816.1|	2251819	.	A	C	.	H	*	DP:BC	118	110	8	0	0	70	70	0	0	0
gi|753774531|gb|CP010816.1|	2256550	.	G	A	.	B	*	DP:BC	136	0	0	136	0	60	6	0	54	0
gi|753774531|gb|CP010816.1|	2262294	.	G	A	.	H	*	DP:BC	140	5	0	135	0	25	0	0	25	0
gi|753774531|gb|CP010816.1|	2265231	.	G	T	.	H	*	DP:BC	100	0	0	91	9	14	0	0	14	0
gi|753774531|gb|CP010816.1|	2266136	.	A	C	.	H;Y	*	DP:BC	90	85	5	0	0	91	91	0	0	0
gi|753774531|gb|CP010816.1|	2266203	.	T	A	.	H	*	DP:BC	104	5	0	0	99	95	0	0	0	95
gi|753774531|gb|CP010816.1|	2267412	.	G	A	.	H	*	DP:BC	128	5	0	123	0	55	0	0	55	0
gi|753774531|gb|CP010816.1|	2267503	.	G	T	.	H	*	DP:BC	92	0	0	87	5	54	0	0	54	0
gi|753774531|gb|CP010816.1|	2268314	.	C	A	.	H	*	DP:BC	95	5	90	0	0	178	0	178	0	0
gi|753774531|gb|CP010816.1|	2268551	.	C	G,T	.	B;M	*	DP:BC	154	0	154	0	0	171	0	164	6	1
gi|753774531|gb|CP010816.1|	2277861	.	A	C	.	H	*	DP:BC	113	108	5	0	0	114	114	0	0	0
gi|753774531|gb|CP010816.1|	2284415	.	C	A	.	H;Y	*	DP:BC	90	7	83	0	0	6	0	6	0	0
gi|753774531|gb|CP010816.1|	2284420	.	T	A	.	H;Y	*	DP:BC	97	10	0	0	87	6	0	0	0	6
gi|753774531|gb|CP010816.1|	2286305	.	C	T	.	H	*	DP:BC	117	0	108	0	9	22	0	22	0	0
gi|753774531|gb|CP010816.1|	2291290	.	C	A	.	H	*	DP:BC	146	5	141	0	0	211	0	211	0	0
gi|753774531|gb|CP010816.1|	2291300	.	T	G	.	H	*	DP:BC	154	0	0	10	144	207	0	0	0	207
gi|753774531|gb|CP010816.1|	2291336	.	G	T	.	H	*	DP:BC	142	0	0	136	6	259	0	0	259	0
gi|753774531|gb|CP010816.1|	2291351	.	A	C	.	H	*	DP:BC	149	144	5	0	0	265	265	0	0	0
gi|753774531|gb|CP010816.1|	2291372	.	C	A	.	H	*	DP:BC	158	149	9	0	0	281	281	0	0	0
gi|753774531|gb|CP010816.1|	2303476	.	G	C	.	H;Y	*	DP:BC	51	0	5	46	0	74	0	0	74	0
gi|753774531|gb|CP010816.1|	2305378	.	T	C	.	B	*	DP:BC	155	0	0	0	155	49	0	4	0	45
gi|753774531|gb|CP010816.1|	2307990	.	T	C,G	.	H;M	*	DP:BC	196	0	1	0	195	5	0	0	1	4
gi|753774531|gb|CP010816.1|	2317592	.	C	A,T	.	B;H;M	*	DP:BC	186	1	185	0	0	6	0	5	0	1
gi|753774531|gb|CP010816.1|	2321700	.	A	G	.	B	*	DP:BC	136	136	0	0	0	57	53	0	4	0
gi|753774531|gb|CP010816.1|	2322769	.	T	G	.	H	*	DP:BC	119	0	0	5	114	11	0	0	0	11
gi|753774531|gb|CP010816.1|	2322781	.	C	G	.	H	*	DP:BC	113	0	102	11	0	11	0	11	0	0
gi|753774531|gb|CP010816.1|	2322809	.	C	T	.	H	*	DP:BC	133	0	126	0	7	9	0	9	0	0
gi|753774531|gb|CP010816.1|	2327478	.	T	G	.	H	*	DP:BC	130	0	0	5	125	18	0	0	0	18
gi|753774531|gb|CP010816.1|	2327522	.	C	G	.	H	*	DP:BC	125	0	118	7	0	16	0	16	0	0
gi|753774531|gb|CP010816.1|	2327529	.	A	G	.	H	*	DP:BC	138	132	0	6	0	16	16	0	0	0
gi|753774531|gb|CP010816.1|	2327532	.	T	G	.	H	*	DP:BC	140	0	0	9	131	14	0	0	0	14
gi|753774531|gb|CP010816.1|	2342123	.	T	A	.	H	*	DP:BC	159	6	0	0	153	138	0	0	0	138
gi|753774531|gb|CP010816.1|	2342156	.	G	A,C	.	H;M	*	DP:BC	155	8	1	146	0	148	0	0	148	0
gi|753774531|gb|CP010816.1|	2342168	.	T	C	.	H	*	DP:BC	149	0	6	0	143	143	0	0	0	143
gi|753774531|gb|CP010816.1|	2353928	.	T	G	.	H	*	DP:BC	102	0	0	7	95	5	0	0	0	5
gi|753774531|gb|CP010816.1|	2353930	.	A	G	.	H	*	DP:BC	98	93	0	5	0	5	5	0	0	0
gi|753774531|gb|CP010816.1|	2356260	.	G	A	.	*	*	DP:BC	173	0	0	173	0	265	6	0	259	0
gi|753774531|gb|CP010816.1|	2356845	.	A	C	.	H	*	DP:BC	146	140	6	0	0	134	134	0	0	0
gi|753774531|gb|CP010816.1|	2356931	.	A	C	.	H	*	DP:BC	113	105	8	0	0	94	94	0	0	0
gi|753774531|gb|CP010816.1|	2357292	.	C	T	.	H	*	DP:BC	132	0	126	0	6	15	0	15	0	0
gi|753774531|gb|CP010816.1|	2357676	.	C	G	.	H	*	DP:BC	57	0	53	4	0	15	0	15	0	0
gi|753774531|gb|CP010816.1|	2363588	.	T	C,G	.	M	*	DP:BC	218	0	0	0	218	21	0	1	1	19
gi|753774531|gb|CP010816.1|	2366630	.	C	A,T	.	B;M	*	DP:BC	197	0	197	0	0	14	1	12	0	1
gi|753774531|gb|CP010816.1|	2366631	.	G	C,T	.	B;M	*	DP:BC	186	0	0	186	0	17	0	1	14	2
gi|753774531|gb|CP010816.1|	2366632	.	G	C,T	.	B;H;M	*	DP:BC	182	0	0	181	1	23	0	2	21	0
gi|753774531|gb|CP010816.1|	2366709	.	A	C,G	.	H;M	*	DP:BC	141	140	1	0	0	420	370	49	1	0
gi|753774531|gb|CP010816.1|	2366715	.	T	C,G	.	M	*	DP:BC	164	0	0	0	164	442	0	29	5	408
gi|753774531|gb|CP010816.1|	2366717	.	A	C,T	.	H;M	*	DP:BC	170	169	0	0	1	481	470	11	0	0
gi|753774531|gb|CP010816.1|	2366732	.	T	A,C,G	.	M	*	DP:BC	160	0	0	0	160	695	1	2	21	671
gi|753774531|gb|CP010816.1|	2371149	.	T	A,C	.	H;M	*	DP:BC	86	1	4	0	81	149	0	0	0	149
gi|753774531|gb|CP010816.1|	2372447	.	T	G	.	H	*	DP:BC	118	0	0	8	110	434	0	0	1	433
gi|753774531|gb|CP010816.1|	2372472	.	A	G	.	H	*	DP:BC	117	112	0	5	0	427	427	0	0	0
gi|753774531|gb|CP010816.1|	2372507	.	G	C,T	.	H;M	*	DP:BC	137	0	0	4	133	506	0	1	0	505
gi|753774531|gb|CP010816.1|	2374398	.	T	C	.	B	*	DP:BC	182	0	0	0	182	2387	0	14	0	2373
gi|753774531|gb|CP010816.1|	2374505	.	T	C,G	.	H;M	*	DP:BC	108	0	2	1	105	2306	0	0	1	2305
gi|753774531|gb|CP010816.1|	2375178	.	A	C,T	.	H;M	*	DP:BC	67	63	3	0	1	110	110	0	0	0
gi|753774531|gb|CP010816.1|	2377515	.	G	A	.	Y	*	DP:BC	191	0	0	191	0	881	10	0	871	0
gi|753774531|gb|CP010816.1|	2384481	.	C	A	.	H	*	DP:BC	98	6	92	0	0	595	1	594	0	0
gi|753774531|gb|CP010816.1|	2384991	.	A	G,T	.	H;M	*	DP:BC	77	72	0	4	1	694	694	0	0	0
gi|753774531|gb|CP010816.1|	2385024	.	C	A,T	.	H;M	*	DP:BC	107	1	104	0	2	553	0	553	0	0
gi|753774531|gb|CP010816.1|	2389340	.	T	G	.	H	*	DP:BC	121	0	0	6	115	28	0	0	0	28
gi|753774531|gb|CP010816.1|	2389580	.	T	G	.	H	*	DP:BC	123	0	0	5	118	37	0	0	0	37
gi|753774531|gb|CP010816.1|	2389594	.	A	G	.	H	*	DP:BC	105	96	0	9	0	41	41	0	0	0
gi|753774531|gb|CP010816.1|	2389626	.	C	T	.	H	*	DP:BC	114	0	109	0	5	49	0	49	0	0
gi|753774531|gb|CP010816.1|	2390261	.	C	T	.	H	*	DP:BC	91	0	86	0	5	159	0	159	0	0
gi|753774531|gb|CP010816.1|	2396040	.	C	T	.	H	*	DP:BC	135	0	134	0	1	13	0	11	0	2
gi|753774531|gb|CP010816.1|	2396382	.	T	G	.	H	*	DP:BC	118	0	0	6	112	20	0	0	0	20
gi|753774531|gb|CP010816.1|	2398876	.	A	C	.	H	*	DP:BC	94	88	6	0	0	6	6	0	0	0
gi|753774531|gb|CP010816.1|	2398891	.	A	C	.	H	*	DP:BC	100	95	5	0	0	10	10	0	0	0
gi|753774531|gb|CP010816.1|	2410813	.	T	C	.	B	*	DP:BC	161	0	0	0	161	209	0	6	0	203
gi|753774531|gb|CP010816.1|	2411169	.	T	C,G	.	H;M	*	DP:BC	109	0	1	3	105	299	0	0	0	299
gi|753774531|gb|CP010816.1|	2411763	.	A	C	.	H	*	DP:BC	116	106	10	0	0	213	213	0	0	0
gi|753774531|gb|CP010816.1|	2411797	.	A	C	.	H	*	DP:BC	102	95	7	0	0	228	228	0	0	0
gi|753774531|gb|CP010816.1|	2414946	.	C	T	.	H	*	DP:BC	116	0	111	0	5	55	0	55	0	0
gi|753774531|gb|CP010816.1|	2428269	.	A	C	.	H	*	DP:BC	98	93	5	0	0	8	8	0	0	0
gi|753774531|gb|CP010816.1|	2441933	.	T	G	.	H	*	DP:BC	132	0	0	6	126	5	0	0	0	5
gi|753774531|gb|CP010816.1|	2448261	.	C	G,T	.	H;M	*	DP:BC	193	0	192	1	0	30	0	28	0	2
gi|753774531|gb|CP010816.1|	2449379	.	T	A	.	H	*	DP:BC	76	5	0	0	71	71	0	0	0	71
gi|753774531|gb|CP010816.1|	2450303	.	A	G	.	H	*	DP:BC	78	71	0	7	0	30	30	0	0	0
gi|753774531|gb|CP010816.1|	2450315	.	A	G	.	H	*	DP:BC	77	72	0	5	0	29	29	0	0	0
gi|753774531|gb|CP010816.1|	2452843	.	G	T	.	H	*	DP:BC	85	0	0	79	6	12	0	0	12	0
gi|753774531|gb|CP010816.1|	2452871	.	G	A	.	H	*	DP:BC	67	9	0	58	0	13	0	0	13	0
gi|753774531|gb|CP010816.1|	2452878	.	G	C	.	H;Y	*	DP:BC	58	0	6	52	0	12	0	0	12	0
gi|753774531|gb|CP010816.1|	2452881	.	G	C	.	H;Y	*	DP:BC	60	0	8	52	0	12	0	0	12	0
gi|753774531|gb|CP010816.1|	2457552	.	C	T	.	*	*	DP:BC	171	0	171	0	0	38	0	34	0	4
gi|753774531|gb|CP010816.1|	2458148	.	T	G	.	H	*	DP:BC	114	0	0	8	106	22	0	0	0	22
gi|753774531|gb|CP010816.1|	2458153	.	A	T	.	H	*	DP:BC	108	103	0	0	5	26	26	0	0	0
gi|753774531|gb|CP010816.1|	2458162	.	G	T	.	H;Y	*	DP:BC	112	0	0	103	9	25	0	0	25	0
gi|753774531|gb|CP010816.1|	2458167	.	C	A	.	H	*	DP:BC	123	10	113	0	0	25	0	25	0	0
gi|753774531|gb|CP010816.1|	2458175	.	G	C	.	H	*	DP:BC	119	0	10	109	0	25	0	0	25	0
gi|753774531|gb|CP010816.1|	2458205	.	C	T	.	H	*	DP:BC	128	0	121	0	7	28	0	28	0	0
gi|753774531|gb|CP010816.1|	2458215	.	C	A	.	H	*	DP:BC	135	5	130	0	0	31	0	31	0	0
gi|753774531|gb|CP010816.1|	2458230	.	A	T	.	H	*	DP:BC	144	137	0	0	7	26	26	0	0	0
gi|753774531|gb|CP010816.1|	2469469	.	T	C,G	.	B;M	*	DP:BC	169	0	0	0	169	78	0	7	1	70
gi|753774531|gb|CP010816.1|	2469814	.	T	G	.	B;H	*	DP:BC	117	0	0	6	111	238	0	0	0	238
gi|753774531|gb|CP010816.1|	2470796	.	G	T	.	H	*	DP:BC	114	0	0	107	7	223	0	0	223	0
gi|753774531|gb|CP010816.1|	2470816	.	G	C	.	H	*	DP:BC	103	0	6	97	0	196	0	0	196	0
gi|753774531|gb|CP010816.1|	2480281	.	A	C	.	H	*	DP:BC	122	117	5	0	0	19	19	0	0	0
gi|753774531|gb|CP010816.1|	2481125	.	G	A,C,T	.	B;H;M	*	DP:BC	108	3	1	103	1	484	0	0	484	0
gi|753774531|gb|CP010816.1|	2496394	.	C	T	.	*	*	DP:BC	182	0	182	0	0	610	0	602	0	8
gi|753774531|gb|CP010816.1|	2499148	.	A	C	.	H	*	DP:BC	137	127	10	0	0	16	16	0	0	0
gi|753774531|gb|CP010816.1|	2499211	.	G	T	.	H	*	DP:BC	117	0	0	109	8	11	0	0	11	0
gi|753774531|gb|CP010816.1|	2499838	.	C	G	.	H	*	DP:BC	84	0	77	7	0	20	0	20	0	0
gi|753774531|gb|CP010816.1|	2499866	.	T	G	.	H	*	DP:BC	93	0	0	13	80	16	0	0	0	16
gi|753774531|gb|CP010816.1|	2509205	.	G	A	.	H;Y	*	DP:BC	94	7	0	87	0	21	0	0	21	0
gi|753774531|gb|CP010816.1|	2510764	.	T	C	.	H	*	DP:BC	142	0	5	0	137	12	0	0	0	12
gi|753774531|gb|CP010816.1|	2511076	.	C	A	.	H;Y	*	DP:BC	101	9	92	0	0	12	0	12	0	0
gi|753774531|gb|CP010816.1|	2513013	.	C	T	.	H	*	DP:BC	101	0	96	0	5	19	0	19	0	0
gi|753774531|gb|CP010816.1|	2520220	.	G	A,C	.	H;M	*	DP:BC	126	4	1	121	0	193	0	0	193	0
gi|753774531|gb|CP010816.1|	2520252	.	G	T	.	H	*	DP:BC	126	0	0	119	7	176	0	0	176	0
gi|753774531|gb|CP010816.1|	2526111	.	G	A,C	.	B;M	*	DP:BC	184	0	0	184	0	30	1	1	28	0
gi|753774531|gb|CP010816.1|	2528851	.	G	T	.	H	*	DP:BC	107	0	0	101	6	34	0	0	34	0
gi|753774531|gb|CP010816.1|	2529250	.	C	T	.	H	*	DP:BC	88	0	81	0	7	45	0	45	0	0
gi|753774531|gb|CP010816.1|	2540870	.	G	A	.	H	*	DP:BC	130	5	0	125	0	199	0	0	199	0
gi|753774531|gb|CP010816.1|	2542033	.	G	A	.	B	*	DP:BC	188	0	0	188	0	303	6	0	297	0
gi|753774531|gb|CP010816.1|	2545073	.	A	G	.	B	*	DP:BC	205	205	0	0	0	1522	1511	0	11	0
gi|753774531|gb|CP010816.1|	2545646	.	A	C	.	H	*	DP:BC	117	113	4	0	0	1246	1244	2	0	0
gi|753774531|gb|CP010816.1|	2567847	.	A	G	.	B	*	DP:BC	174	174	0	0	0	2615	2600	0	15	0
gi|753774531|gb|CP010816.1|	2568138	.	A	G	.	B	*	DP:BC	164	164	0	0	0	4112	4094	0	18	0
gi|753774531|gb|CP010816.1|	2569273	.	A	C,G	.	H;M	*	DP:BC	173	170	0	3	0	2977	2976	1	0	0
gi|753774531|gb|CP010816.1|	2573096	.	T	C	.	B	*	DP:BC	170	0	0	0	170	4752	0	23	0	4729
gi|753774531|gb|CP010816.1|	2573194	.	T	C,G	.	B;M	*	DP:BC	159	0	0	0	159	1545	0	76	3	1466
gi|753774531|gb|CP010816.1|	2574642	.	A	C,G,T	.	H;M	*	DP:BC	110	102	5	1	2	83	83	0	0	0
gi|753774531|gb|CP010816.1|	2574645	.	C	A,T	.	B;H;M	*	DP:BC	112	1	96	0	15	85	0	85	0	0
gi|753774531|gb|CP010816.1|	2574660	.	C	A	.	H	*	DP:BC	104	5	99	0	0	88	0	88	0	0
gi|753774531|gb|CP010816.1|	2574735	.	C	A	.	H	*	DP:BC	130	5	125	0	0	121	0	121	0	0
gi|753774531|gb|CP010816.1|	2577303	.	A	C,G	.	B;M	*	DP:BC	147	147	0	0	0	24	21	1	2	0
gi|753774531|gb|CP010816.1|	2578532	.	G	T	.	H	*	DP:BC	126	0	0	121	5	33	0	0	33	0
gi|753774531|gb|CP010816.1|	2580766	.	T	C,G	.	H;M	*	DP:BC	111	0	3	0	108	529	0	0	1	528
gi|753774531|gb|CP010816.1|	2580768	.	A	C	.	H	*	DP:BC	105	93	12	0	0	525	525	0	0	0
gi|753774531|gb|CP010816.1|	2580776	.	G	A,C	.	H;M	*	DP:BC	110	0	3	107	0	624	2	0	622	0
gi|753774531|gb|CP010816.1|	2580782	.	A	C	.	H	*	DP:BC	105	99	6	0	0	652	651	1	0	0
gi|753774531|gb|CP010816.1|	2582479	.	A	G	.	B	*	DP:BC	166	166	0	0	0	440	431	0	9	0
gi|753774531|gb|CP010816.1|	2582899	.	A	G	.	B	*	DP:BC	145	145	0	0	0	381	375	0	6	0
gi|753774531|gb|CP010816.1|	2584889	.	A	C,T	.	M	*	DP:BC	177	177	0	0	0	133	126	3	0	4
gi|753774531|gb|CP010816.1|	2585764	.	A	G	.	B	*	DP:BC	142	142	0	0	0	6157	6140	0	17	0
gi|753774531|gb|CP010816.1|	2587509	.	G	C	.	*	*	DP:BC	130	0	0	130	0	58	0	6	52	0
gi|753774531|gb|CP010816.1|	2587512	.	G	A	.	*	*	DP:BC	133	0	0	133	0	52	4	0	48	0
gi|753774531|gb|CP010816.1|	2587514	.	A	C	.	*	*	DP:BC	131	131	0	0	0	49	42	7	0	0
gi|753774531|gb|CP010816.1|	2590410	.	A	G,T	.	B;H;M	*	DP:BC	167	166	0	0	1	18	16	0	2	0
gi|753774531|gb|CP010816.1|	2591149	.	C	T	.	B	*	DP:BC	190	0	190	0	0	14	0	10	0	4
gi|753774531|gb|CP010816.1|	2591150	.	T	A,C,G	.	B;M	*	DP:BC	188	0	0	0	188	13	3	1	1	8
gi|753774531|gb|CP010816.1|	2591151	.	T	G	.	B	*	DP:BC	188	0	0	0	188	15	0	0	4	11
gi|753774531|gb|CP010816.1|	2591155	.	A	C,T	.	B;M	*	DP:BC	192	192	0	0	0	15	10	3	0	2
gi|753774531|gb|CP010816.1|	2591156	.	C	G	.	*	*	DP:BC	203	0	203	0	0	15	0	11	4	0
gi|753774531|gb|CP010816.1|	2591158	.	T	C,G	.	M;Y	*	DP:BC	183	0	0	0	183	16	0	1	4	11
gi|753774531|gb|CP010816.1|	2591159	.	T	G	.	Y	*	DP:BC	185	0	0	0	185	24	0	0	7	17
gi|753774531|gb|CP010816.1|	2591499	.	G	A,C,T	.	H;M	*	DP:BC	177	0	0	174	3	155145	8	4	155132	1
gi|753774531|gb|CP010816.1|	2598997	.	G	T	.	H	*	DP:BC	99	0	0	94	5	8	0	0	8	0
gi|753774531|gb|CP010816.1|	2599094	.	T	G	.	H	*	DP:BC	136	0	0	10	126	9	0	0	0	9
gi|753774531|gb|CP010816.1|	2600875	.	T	G	.	H	*	DP:BC	117	0	0	6	111	11	0	0	0	11
gi|753774531|gb|CP010816.1|	2603513	.	C	T	.	H	*	DP:BC	106	0	96	0	10	8	0	8	0	0
gi|753774531|gb|CP010816.1|	2604388	.	G	C,T	.	H;M	*	DP:BC	206	0	0	205	1	5	0	2	3	0
gi|753774531|gb|CP010816.1|	2606576	.	C	A,T	.	B;H;M	*	DP:BC	159	1	158	0	0	21	0	19	0	2
gi|753774531|gb|CP010816.1|	2616338	.	A	C	.	H	*	DP:BC	116	111	5	0	0	58	58	0	0	0
gi|753774531|gb|CP010816.1|	2617171	.	G	T	.	H	*	DP:BC	135	0	0	128	7	29	0	0	29	0
gi|753774531|gb|CP010816.1|	2618531	.	T	G	.	H	*	DP:BC	149	0	0	9	140	14	0	0	0	14
gi|753774531|gb|CP010816.1|	2618536	.	C	G	.	H	*	DP:BC	136	0	129	7	0	14	0	14	0	0
gi|753774531|gb|CP010816.1|	2619253	.	G	T	.	H	*	DP:BC	128	0	0	122	6	45	0	0	45	0
gi|753774531|gb|CP010816.1|	2620253	.	C	T	.	*	*	DP:BC	138	0	138	0	0	38	0	34	0	4
gi|753774531|gb|CP010816.1|	2621643	.	T	C,G	.	B;H;M	*	DP:BC	175	0	0	1	174	25	0	2	0	23
gi|753774531|gb|CP010816.1|	2626957	.	T	C,G	.	B;M	*	DP:BC	205	0	0	0	205	82	0	57	2	23
gi|753774531|gb|CP010816.1|	2627019	.	A	T	.	H	*	DP:BC	185	180	0	0	5	145	145	0	0	0
gi|753774531|gb|CP010816.1|	2627040	.	A	C,G	.	H;M	*	DP:BC	174	168	1	5	0	148	148	0	0	0
gi|753774531|gb|CP010816.1|	2627122	.	A	C	.	H	*	DP:BC	125	117	8	0	0	201	201	0	0	0
gi|753774531|gb|CP010816.1|	2627128	.	A	G	.	H	*	DP:BC	151	145	0	6	0	217	217	0	0	0
gi|753774531|gb|CP010816.1|	2627142	.	A	T	.	H	*	DP:BC	180	173	0	0	7	253	253	0	0	0
gi|753774531|gb|CP010816.1|	2627144	.	T	A	.	H	*	DP:BC	174	6	0	0	168	259	0	0	0	259
gi|753774531|gb|CP010816.1|	2627149	.	T	C	.	H	*	DP:BC	152	0	5	0	147	212	0	0	0	212
gi|753774531|gb|CP010816.1|	2627158	.	G	C,T	.	H;M	*	DP:BC	158	0	5	152	1	209	0	0	209	0
gi|753774531|gb|CP010816.1|	2627180	.	T	A	.	H	*	DP:BC	200	7	0	0	193	219	0	0	0	219
gi|753774531|gb|CP010816.1|	2627232	.	T	C	.	*	*	DP:BC	209	0	0	0	209	223	0	162	0	61
gi|753774531|gb|CP010816.1|	2627273	.	A	C,G,T	.	B;H;M	*	DP:BC	169	165	0	4	0	232	230	1	0	1
gi|753774531|gb|CP010816.1|	2627371	.	T	C	.	*	*	DP:BC	209	0	0	0	209	212	0	141	0	71
gi|753774531|gb|CP010816.1|	2627559	.	A	T	.	H	*	DP:BC	163	158	0	0	5	373	373	0	0	0
gi|753774531|gb|CP010816.1|	2627646	.	T	C	.	*	*	DP:BC	207	0	0	0	207	347	0	269	0	78
gi|753774531|gb|CP010816.1|	2627703	.	C	T	.	H	*	DP:BC	130	0	126	0	4	353	0	352	0	1
gi|753774531|gb|CP010816.1|	2628503	.	A	C,G	.	B;M	*	DP:BC	228	228	0	0	0	620	574	1	45	0
gi|753774531|gb|CP010816.1|	2633227	.	A	C	.	H	*	DP:BC	146	141	5	0	0	31	31	0	0	0
gi|753774531|gb|CP010816.1|	2633304	.	G	T	.	H	*	DP:BC	126	0	0	121	5	24	0	0	24	0
gi|753774531|gb|CP010816.1|	2633316	.	G	A	.	H	*	DP:BC	115	5	0	110	0	24	0	0	24	0
gi|753774531|gb|CP010816.1|	2635559	.	T	G	.	H	*	DP:BC	91	0	0	8	83	103	0	0	0	103
gi|753774531|gb|CP010816.1|	2635594	.	C	A	.	H;Y	*	DP:BC	67	6	61	0	0	108	0	108	0	0
gi|753774531|gb|CP010816.1|	2635611	.	T	A,C	.	H;M	*	DP:BC	70	2	4	0	64	101	0	0	0	101
gi|753774531|gb|CP010816.1|	2638995	.	G	A	.	B	*	DP:BC	215	0	0	215	0	27	4	0	23	0
gi|753774531|gb|CP010816.1|	2642677	.	C	T	.	H	*	DP:BC	114	0	109	0	5	15	0	15	0	0
gi|753774531|gb|CP010816.1|	2644351	.	A	C	.	H	*	DP:BC	77	72	5	0	0	12	12	0	0	0
gi|753774531|gb|CP010816.1|	2644465	.	A	C	.	H	*	DP:BC	78	73	5	0	0	7	7	0	0	0
gi|753774531|gb|CP010816.1|	2648513	.	C	A	.	H	*	DP:BC	127	7	120	0	0	8	0	8	0	0
gi|753774531|gb|CP010816.1|	2648520	.	C	A	.	H	*	DP:BC	131	6	125	0	0	9	0	9	0	0
gi|753774531|gb|CP010816.1|	2648557	.	G	T	.	H	*	DP:BC	121	0	0	115	6	7	0	0	7	0
gi|753774531|gb|CP010816.1|	2652391	.	A	C	.	H	*	DP:BC	124	117	7	0	0	9	9	0	0	0
gi|753774531|gb|CP010816.1|	2652431	.	T	G	.	H	*	DP:BC	124	0	0	5	119	14	0	0	0	14
gi|753774531|gb|CP010816.1|	2652731	.	A	C	.	H	*	DP:BC	122	116	6	0	0	10	10	0	0	0
gi|753774531|gb|CP010816.1|	2655287	.	G	T	.	*	*	DP:BC	141	0	0	141	0	5	0	0	2	3
gi|753774531|gb|CP010816.1|	2668151	.	C	A	.	H	*	DP:BC	132	5	127	0	0	9	0	9	0	0
gi|753774531|gb|CP010816.1|	2668187	.	A	C	.	H	*	DP:BC	118	113	5	0	0	11	11	0	0	0
gi|753774531|gb|CP010816.1|	2668231	.	C	T	.	H	*	DP:BC	124	0	116	0	8	8	0	8	0	0
gi|753774531|gb|CP010816.1|	2668578	.	T	G	.	H	*	DP:BC	88	0	0	7	81	14	0	0	0	14
gi|753774531|gb|CP010816.1|	2669826	.	T	C	.	H;Y	*	DP:BC	139	0	6	0	133	48	0	0	0	48
gi|753774531|gb|CP010816.1|	2671142	.	A	C,G	.	H;M	*	DP:BC	181	180	0	1	0	7	6	1	0	0
gi|753774531|gb|CP010816.1|	2674365	.	T	G	.	H	*	DP:BC	107	0	0	5	102	7	0	0	0	7
gi|753774531|gb|CP010816.1|	2675000	.	T	G	.	H	*	DP:BC	145	0	0	5	140	12	0	0	0	12
gi|753774531|gb|CP010816.1|	2675584	.	T	C,G	.	B;M	*	DP:BC	186	0	0	0	186	24	0	2	1	21
gi|753774531|gb|CP010816.1|	2675684	.	A	G	.	B	*	DP:BC	179	179	0	0	0	1515	1487	0	28	0
gi|753774531|gb|CP010816.1|	2676415	.	A	C,G	.	H;M	*	DP:BC	151	148	0	3	0	2969	2966	1	2	0
gi|753774531|gb|CP010816.1|	2676456	.	C	A,T	.	H;M	*	DP:BC	176	3	173	0	0	3284	0	3283	0	1
gi|753774531|gb|CP010816.1|	2677073	.	A	C,G	.	H;M	*	DP:BC	171	167	3	1	0	1748	1745	0	3	0
gi|753774531|gb|CP010816.1|	2688504	.	T	C	.	*	*	DP:BC	178	0	0	0	178	29	0	7	0	22
gi|753774531|gb|CP010816.1|	2690784	.	A	C,T	.	H;M	*	DP:BC	89	85	1	0	3	288	288	0	0	0
gi|753774531|gb|CP010816.1|	2705891	.	G	T	.	H	*	DP:BC	112	0	0	103	9	5	0	0	5	0
gi|753774531|gb|CP010816.1|	2705896	.	T	C	.	H	*	DP:BC	112	0	9	0	103	5	0	0	0	5
gi|753774531|gb|CP010816.1|	2705912	.	A	G	.	H	*	DP:BC	104	5	0	99	0	5	0	0	5	0
gi|753774531|gb|CP010816.1|	2705952	.	T	G	.	H	*	DP:BC	86	0	0	80	6	9	0	0	9	0
gi|753774531|gb|CP010816.1|	2705957	.	C	T	.	H	*	DP:BC	92	0	7	0	85	9	0	0	0	9
gi|753774531|gb|CP010816.1|	2705964	.	T	G	.	H	*	DP:BC	96	0	0	11	85	9	0	0	0	9
gi|753774531|gb|CP010816.1|	2705973	.	G	A	.	H	*	DP:BC	84	5	0	79	0	9	0	0	9	0
gi|753774531|gb|CP010816.1|	2712318	.	T	C	.	*	*	DP:BC	238	0	0	0	238	131	0	5	0	126
gi|753774531|gb|CP010816.1|	2715004	.	G	A,T	.	H;M	*	DP:BC	149	0	0	145	4	435	1	0	434	0
gi|753774531|gb|CP010816.1|	2715041	.	G	A,T	.	H;M	*	DP:BC	154	0	0	151	3	447	2	0	445	0
gi|753774531|gb|CP010816.1|	2722896	.	T	C	.	H	*	DP:BC	114	0	5	0	109	6	0	0	0	6
gi|753774531|gb|CP010816.1|	2722921	.	G	A	.	H	*	DP:BC	119	6	0	113	0	6	0	0	6	0
gi|753774531|gb|CP010816.1|	2722928	.	T	C	.	H	*	DP:BC	130	0	19	0	111	6	0	0	0	6
gi|753774531|gb|CP010816.1|	2722932	.	A	C	.	H;Y	*	DP:BC	121	116	5	0	0	5	5	0	0	0
gi|753774531|gb|CP010816.1|	2722941	.	A	C	.	H	*	DP:BC	124	119	5	0	0	7	7	0	0	0
gi|753774531|gb|CP010816.1|	2726892	.	G	A	.	*	*	DP:BC	220	0	0	220	0	20	6	0	14	0
gi|753774531|gb|CP010816.1|	2727743	.	A	C,G	.	M	*	DP:BC	158	158	0	0	0	44	41	1	2	0
gi|753774531|gb|CP010816.1|	2729879	.	T	A	.	H	*	DP:BC	145	7	0	0	138	31	0	0	0	31
gi|753774531|gb|CP010816.1|	2729880	.	G	T	.	H	*	DP:BC	145	0	0	140	5	45	0	0	45	0
gi|753774531|gb|CP010816.1|	2729886	.	G	A	.	H	*	DP:BC	138	9	0	129	0	47	0	0	47	0
gi|753774531|gb|CP010816.1|	2731266	.	T	C,G	.	B;H;M	*	DP:BC	267	0	0	1	266	143	0	4	0	139
gi|753774531|gb|CP010816.1|	2731806	.	A	C	.	H	*	DP:BC	152	147	5	0	0	53	53	0	0	0
gi|753774531|gb|CP010816.1|	2731881	.	C	A	.	H	*	DP:BC	175	9	166	0	0	64	0	64	0	0
gi|753774531|gb|CP010816.1|	2732669	.	C	A,T	.	H;M	*	DP:BC	149	1	148	0	0	32	0	30	0	2
gi|753774531|gb|CP010816.1|	2738313	.	C	A	.	H	*	DP:BC	69	12	57	0	0	13	0	13	0	0
gi|753774531|gb|CP010816.1|	2738322	.	G	C	.	H	*	DP:BC	58	0	4	54	0	12	0	0	12	0
gi|753774531|gb|CP010816.1|	2738360	.	C	T	.	H	*	DP:BC	77	0	72	0	5	14	0	14	0	0
gi|753774531|gb|CP010816.1|	2746495	.	C	T	.	*	*	DP:BC	205	0	205	0	0	72	0	66	0	6
gi|753774531|gb|CP010816.1|	2746496	.	A	T	.	*	*	DP:BC	193	193	0	0	0	74	68	0	0	6
gi|753774531|gb|CP010816.1|	2750301	.	T	C	.	B	*	DP:BC	261	0	0	0	261	1368	0	10	0	1358
gi|753774531|gb|CP010816.1|	2750308	.	T	A	.	B	*	DP:BC	249	0	0	0	249	706	20	0	0	686
gi|753774531|gb|CP010816.1|	2751309	.	C	A,G,T	.	B;H;M	*	DP:BC	90	0	84	5	1	130	1	129	0	0
gi|753774531|gb|CP010816.1|	2752868	.	A	G	.	*	*	DP:BC	197	197	0	0	0	54	50	0	4	0
gi|753774531|gb|CP010816.1|	2754911	.	T	C	.	*	*	DP:BC	107	0	0	0	107	170	0	6	0	164
gi|753774531|gb|CP010816.1|	2754912	.	A	C	.	*	*	DP:BC	112	112	0	0	0	214	205	9	0	0
gi|753774531|gb|CP010816.1|	2754918	.	T	G	.	*	*	DP:BC	90	0	0	0	90	158	0	0	10	148
gi|753774531|gb|CP010816.1|	2754921	.	T	A,C,G	.	H;M	*	DP:BC	79	0	1	0	78	149	1	0	6	142
gi|753774531|gb|CP010816.1|	2755025	.	T	A,G	.	H;M	*	DP:BC	70	0	0	3	67	188	5	0	0	183
gi|753774531|gb|CP010816.1|	2755029	.	A	G	.	*	*	DP:BC	82	82	0	0	0	185	180	0	5	0
gi|753774531|gb|CP010816.1|	2755032	.	A	G	.	*	*	DP:BC	63	63	0	0	0	188	182	0	6	0
gi|753774531|gb|CP010816.1|	2755035	.	T	G	.	*	*	DP:BC	81	0	0	0	81	183	0	0	10	173
gi|753774531|gb|CP010816.1|	2755533	.	A	C,G	.	M	*	DP:BC	194	194	0	0	0	113	109	3	1	0
gi|753774531|gb|CP010816.1|	2765243	.	C	G	.	*	*	DP:BC	183	0	183	0	0	45	0	41	4	0
gi|753774531|gb|CP010816.1|	2766216	.	A	T	.	H	*	DP:BC	114	109	0	0	5	105	105	0	0	0
gi|753774531|gb|CP010816.1|	2784807	.	C	G	.	H	*	DP:BC	148	0	142	6	0	122	0	122	0	0
gi|753774531|gb|CP010816.1|	2785548	.	T	A	.	B	*	DP:BC	184	0	0	0	184	53	4	0	0	49
gi|753774531|gb|CP010816.1|	2787257	.	G	T	.	H	*	DP:BC	134	0	0	129	5	13	0	0	13	0
gi|753774531|gb|CP010816.1|	2787304	.	A	C	.	H	*	DP:BC	170	164	6	0	0	29	29	0	0	0
gi|753774531|gb|CP010816.1|	2793293	.	G	A	.	H	*	DP:BC	112	6	0	106	0	8	0	0	8	0
gi|753774531|gb|CP010816.1|	2793329	.	G	C	.	H	*	DP:BC	112	0	5	107	0	13	0	0	13	0
gi|753774531|gb|CP010816.1|	2793334	.	A	C	.	H	*	DP:BC	124	112	12	0	0	12	12	0	0	0
gi|753774531|gb|CP010816.1|	2793340	.	G	C	.	B;H	*	DP:BC	96	0	6	90	0	13	0	0	13	0
gi|753774531|gb|CP010816.1|	2798150	.	G	A	.	*	*	DP:BC	166	0	0	166	0	7	3	0	4	0
gi|753774531|gb|CP010816.1|	2800507	.	C	A	.	H	*	DP:BC	126	7	119	0	0	22	0	22	0	0
gi|753774531|gb|CP010816.1|	2801154	.	G	A	.	H	*	DP:BC	109	6	0	103	0	13	0	0	13	0
gi|753774531|gb|CP010816.1|	2801191	.	A	C	.	H	*	DP:BC	106	97	9	0	0	16	16	0	0	0
gi|753774531|gb|CP010816.1|	2803507	.	A	G	.	H;Y	*	DP:BC	141	133	0	8	0	7	7	0	0	0
gi|753774531|gb|CP010816.1|	2803948	.	T	G	.	H	*	DP:BC	105	0	0	5	100	14	0	0	0	14
gi|753774531|gb|CP010816.1|	2804902	.	C	A	.	*	*	DP:BC	204	0	204	0	0	52	6	46	0	0
gi|753774531|gb|CP010816.1|	2819598	.	A	C	.	H	*	DP:BC	99	94	5	0	0	5	5	0	0	0
gi|753774531|gb|CP010816.1|	2819618	.	A	T	.	H	*	DP:BC	117	103	0	0	14	5	5	0	0	0
gi|753774531|gb|CP010816.1|	2821803	.	T	A	.	H	*	DP:BC	149	5	0	0	144	6	0	0	0	6
gi|753774531|gb|CP010816.1|	2826963	.	T	G	.	H	*	DP:BC	89	0	0	5	84	12	0	0	0	12
gi|753774531|gb|CP010816.1|	2826967	.	A	C	.	H	*	DP:BC	85	80	5	0	0	10	10	0	0	0
gi|753774531|gb|CP010816.1|	2827951	.	G	A	.	*	*	DP:BC	190	0	0	190	0	27	4	0	23	0
gi|753774531|gb|CP010816.1|	2829991	.	A	C	.	H	*	DP:BC	144	131	13	0	0	7	7	0	0	0
gi|753774531|gb|CP010816.1|	2830733	.	G	A	.	H	*	DP:BC	156	8	0	148	0	10	0	0	10	0
gi|753774531|gb|CP010816.1|	2831823	.	C	T	.	H	*	DP:BC	156	0	148	0	8	5	0	5	0	0
gi|753774531|gb|CP010816.1|	2835772	.	C	G,T	.	H;M	*	DP:BC	86	0	83	2	1	300	0	300	0	0
gi|753774531|gb|CP010816.1|	2835782	.	A	C	.	H	*	DP:BC	96	85	11	0	0	274	272	2	0	0
gi|753774531|gb|CP010816.1|	2836759	.	T	C	.	H	*	DP:BC	89	0	5	0	84	109	0	0	0	109
gi|753774531|gb|CP010816.1|	2842629	.	A	C	.	H	*	DP:BC	133	125	8	0	0	69	69	0	0	0
gi|753774531|gb|CP010816.1|	2847131	.	G	C,T	.	H;M;Y	*	DP:BC	139	0	0	132	7	415	0	1	414	0
gi|753774531|gb|CP010816.1|	2854296	.	C	T	.	H	*	DP:BC	94	0	88	0	6	388	0	388	0	0
gi|753774531|gb|CP010816.1|	2856168	.	G	A	.	B	*	DP:BC	186	0	0	186	0	802	8	0	794	0
gi|753774531|gb|CP010816.1|	2856610	.	C	A,T	.	B;H;M	*	DP:BC	248	1	247	0	0	109	0	106	0	3
gi|753774531|gb|CP010816.1|	2864073	.	A	T	.	H	*	DP:BC	180	174	0	0	6	9	9	0	0	0
gi|753774531|gb|CP010816.1|	2864075	.	C	A	.	H	*	DP:BC	184	8	176	0	0	9	0	9	0	0
gi|753774531|gb|CP010816.1|	2864841	.	C	A	.	H	*	DP:BC	147	5	142	0	0	10	0	10	0	0
gi|753774531|gb|CP010816.1|	2880705	.	A	C,G	.	H;M	*	DP:BC	89	83	0	6	0	170	169	1	0	0
gi|753774531|gb|CP010816.1|	2883900	.	A	C,G	.	B;H;M	*	DP:BC	234	233	1	0	0	83	79	1	3	0
gi|753774531|gb|CP010816.1|	2884813	.	A	G	.	*	*	DP:BC	214	214	0	0	0	183	178	0	5	0
gi|753774531|gb|CP010816.1|	2884914	.	A	G	.	B	*	DP:BC	175	175	0	0	0	215	204	0	11	0
gi|753774531|gb|CP010816.1|	2889668	.	T	C,G	.	B;H;M	*	DP:BC	176	0	0	1	175	145	0	4	0	141
gi|753774531|gb|CP010816.1|	2891817	.	G	T	.	H	*	DP:BC	126	0	0	121	5	79	0	0	79	0
gi|753774531|gb|CP010816.1|	2892060	.	A	C	.	H	*	DP:BC	135	129	6	0	0	90	90	0	0	0
gi|753774531|gb|CP010816.1|	2895480	.	T	C	.	B	*	DP:BC	168	0	0	0	168	32	0	4	0	28
gi|753774531|gb|CP010816.1|	2897534	.	A	G	.	H	*	DP:BC	91	86	0	5	0	31	31	0	0	0
gi|753774531|gb|CP010816.1|	2908346	.	C	A	.	H	*	DP:BC	106	5	101	0	0	17	0	17	0	0
gi|753774531|gb|CP010816.1|	2927116	.	C	A,T	.	H;M	*	DP:BC	137	0	136	0	1	5	1	4	0	0
gi|753774531|gb|CP010816.1|	2946454	.	C	T	.	B	*	DP:BC	209	0	209	0	0	13	0	9	0	4
gi|753774531|gb|CP010816.1|	2963681	.	G	T	.	H	*	DP:BC	44	0	0	40	4	5	0	0	5	0
gi|753774531|gb|CP010816.1|	2974743	.	T	A,G	.	B;H;M	*	DP:BC	163	4	0	0	159	225	0	0	1	224
gi|753774531|gb|CP010816.1|	2974748	.	T	A,C	.	H;M	*	DP:BC	156	1	4	0	151	217	0	0	0	217
gi|753774531|gb|CP010816.1|	2974760	.	T	C	.	H	*	DP:BC	162	0	6	0	156	228	0	0	0	228
gi|753774531|gb|CP010816.1|	2983068	.	C	A	.	H	*	DP:BC	161	5	156	0	0	95	0	95	0	0
gi|753774531|gb|CP010816.1|	2983272	.	A	C	.	H	*	DP:BC	127	122	5	0	0	105	105	0	0	0
gi|753774531|gb|CP010816.1|	2983771	.	A	C	.	H	*	DP:BC	131	126	5	0	0	7	7	0	0	0
gi|753774531|gb|CP010816.1|	2990223	.	C	A,T	.	H;M	*	DP:BC	151	1	150	0	0	66	0	63	0	3
gi|753774531|gb|CP010816.1|	2992235	.	C	G	.	B;H	*	DP:BC	92	0	87	5	0	33	0	33	0	0
gi|753774531|gb|CP010816.1|	2994995	.	G	A	.	H	*	DP:BC	77	6	0	71	0	9	0	0	9	0
gi|753774531|gb|CP010816.1|	3001730	.	A	G	.	*	*	DP:BC	158	158	0	0	0	169	163	0	6	0
gi|753774531|gb|CP010816.1|	3003510	.	G	T	.	H	*	DP:BC	170	0	0	165	5	22	0	0	22	0
gi|753774531|gb|CP010816.1|	3007834	.	G	A,C	.	H;M	*	DP:BC	204	1	0	203	0	33	0	2	31	0
gi|753774531|gb|CP010816.1|	3011724	.	C	A	.	H	*	DP:BC	121	6	115	0	0	54	0	54	0	0
gi|753774531|gb|CP010816.1|	3011839	.	G	T	.	H	*	DP:BC	110	0	0	105	5	55	0	0	55	0
gi|753774531|gb|CP010816.1|	3014048	.	A	C	.	H	*	DP:BC	145	140	5	0	0	64	64	0	0	0
gi|753774531|gb|CP010816.1|	3014075	.	G	C	.	H	*	DP:BC	138	0	8	130	0	71	0	0	71	0
gi|753774531|gb|CP010816.1|	3014133	.	A	C	.	H	*	DP:BC	113	104	9	0	0	53	53	0	0	0
gi|753774531|gb|CP010816.1|	3014146	.	G	T	.	H	*	DP:BC	109	0	0	104	5	56	0	0	56	0
gi|753774531|gb|CP010816.1|	3014350	.	C	A	.	H	*	DP:BC	98	6	92	0	0	29	0	29	0	0
gi|753774531|gb|CP010816.1|	3017810	.	T	C	.	*	*	DP:BC	198	0	0	0	198	44	0	4	0	40
gi|753774531|gb|CP010816.1|	3018098	.	A	C,T	.	M	*	DP:BC	223	223	0	0	0	69	66	1	0	2
gi|753774531|gb|CP010816.1|	3019194	.	A	C	.	H	*	DP:BC	90	85	5	0	0	60	60	0	0	0
gi|753774531|gb|CP010816.1|	3019200	.	A	T	.	H	*	DP:BC	84	78	0	0	6	56	56	0	0	0
gi|753774531|gb|CP010816.1|	3019233	.	C	A	.	H	*	DP:BC	101	8	93	0	0	62	0	62	0	0
gi|753774531|gb|CP010816.1|	3025573	.	G	A	.	*	*	DP:BC	268	0	0	268	0	7	3	0	4	0
gi|753774531|gb|CP010816.1|	3029536	.	G	A	.	*	*	DP:BC	156	0	0	156	0	17	4	0	13	0
gi|753774531|gb|CP010816.1|	3030252	.	G	A,C	.	M	*	DP:BC	212	0	0	212	0	114	3	1	110	0
gi|753774531|gb|CP010816.1|	3034607	.	C	T	.	*	*	DP:BC	159	0	159	0	0	310	0	304	0	6
gi|753774531|gb|CP010816.1|	3038487	.	A	C,G	.	H;M;Y	*	DP:BC	67	62	5	0	0	37	36	0	1	0
gi|753774531|gb|CP010816.1|	3038556	.	T	A	.	H	*	DP:BC	91	5	0	0	86	70	0	0	0	70
gi|753774531|gb|CP010816.1|	3040348	.	G	T	.	H	*	DP:BC	136	0	0	130	6	69	0	0	69	0
gi|753774531|gb|CP010816.1|	3044935	.	G	T	.	H	*	DP:BC	125	0	0	120	5	28	0	0	28	0
gi|753774531|gb|CP010816.1|	3050837	.	G	A,C	.	M	*	DP:BC	174	0	0	174	0	8742	8722	1	19	0
gi|753774531|gb|CP010816.1|	3050838	.	C	A	.	*	*	DP:BC	182	0	182	0	0	8734	8712	22	0	0
gi|753774531|gb|CP010816.1|	3050840	.	A	C,T	.	M	*	DP:BC	173	173	0	0	0	8758	18	8739	0	1
gi|753774531|gb|CP010816.1|	3050841	.	C	A,G,T	.	M	*	DP:BC	178	0	178	0	0	8736	1	21	8711	3
gi|753774531|gb|CP010816.1|	3050842	.	C	A,G	.	M	*	DP:BC	183	0	183	0	0	8670	8650	19	1	0
gi|753774531|gb|CP010816.1|	3050843	.	A	C,G,T	.	M	*	DP:BC	181	181	0	0	0	8730	20	1	1	8708
gi|753774531|gb|CP010816.1|	3050922	.	A	C,T	.	M	*	DP:BC	189	189	0	0	0	9965	6	9955	0	4
gi|753774531|gb|CP010816.1|	3050923	.	T	A,C,G	.	M	*	DP:BC	201	0	0	0	201	9943	1	2	9934	6
gi|753774531|gb|CP010816.1|	3050924	.	A	C,G	.	H;M	*	DP:BC	200	199	1	0	0	9973	10	0	9963	0
gi|753774531|gb|CP010816.1|	3050925	.	T	A,C	.	M	*	DP:BC	197	0	0	0	197	9936	2	9929	0	5
gi|753774531|gb|CP010816.1|	3050926	.	A	C,T	.	M	*	DP:BC	201	201	0	0	0	9944	8	9935	0	1
gi|753774531|gb|CP010816.1|	3052658	.	T	C	.	H	*	DP:BC	122	0	5	0	117	28	0	0	0	28
gi|753774531|gb|CP010816.1|	3053149	.	T	C	.	H	*	DP:BC	153	0	5	0	148	34	0	0	0	34
gi|753774531|gb|CP010816.1|	3055922	.	G	T	.	H	*	DP:BC	153	0	0	147	6	7	0	0	7	0
gi|753774531|gb|CP010816.1|	3055966	.	T	C	.	H	*	DP:BC	118	0	5	0	113	9	0	0	0	9
gi|753774531|gb|CP010816.1|	3056006	.	C	A	.	H	*	DP:BC	106	6	100	0	0	13	0	13	0	0
gi|753774531|gb|CP010816.1|	3056014	.	T	C	.	H	*	DP:BC	95	0	6	0	89	13	0	0	0	13
gi|753774531|gb|CP010816.1|	3057262	.	G	A	.	H	*	DP:BC	118	5	0	113	0	19	0	0	19	0
gi|753774531|gb|CP010816.1|	3066341	.	T	C	.	H	*	DP:BC	121	0	5	0	116	9	0	0	0	9
gi|753774531|gb|CP010816.1|	3070149	.	T	G	.	H	*	DP:BC	65	0	0	5	60	20	0	0	0	20
gi|753774531|gb|CP010816.1|	3070209	.	T	G	.	H	*	DP:BC	59	0	0	8	51	15	0	0	0	15
gi|753774531|gb|CP010816.1|	3074638	.	T	G	.	H	*	DP:BC	164	0	0	5	159	30	0	0	0	30
gi|753774531|gb|CP010816.1|	3075479	.	C	T	.	*	*	DP:BC	221	0	221	0	0	29	0	25	0	4
gi|753774531|gb|CP010816.1|	3076333	.	T	C,G	.	M	*	DP:BC	134	0	0	0	134	16	0	1	1	14
gi|753774531|gb|CP010816.1|	3076686	.	T	G	.	H	*	DP:BC	114	0	0	27	87	13	0	0	0	13
gi|753774531|gb|CP010816.1|	3076690	.	C	T	.	H	*	DP:BC	102	0	88	0	14	14	0	14	0	0
gi|753774531|gb|CP010816.1|	3076736	.	C	A	.	H	*	DP:BC	99	5	94	0	0	15	0	15	0	0
gi|753774531|gb|CP010816.1|	3077849	.	G	A,T	.	H;M	*	DP:BC	142	0	0	141	1	16	2	0	14	0
gi|753774531|gb|CP010816.1|	3078542	.	A	T	.	H	*	DP:BC	135	128	0	0	7	15	15	0	0	0
gi|753774531|gb|CP010816.1|	3078559	.	G	T	.	H	*	DP:BC	138	0	0	132	6	11	0	0	11	0
gi|753774531|gb|CP010816.1|	3078561	.	T	C	.	H	*	DP:BC	133	0	9	0	124	8	0	0	0	8
gi|753774531|gb|CP010816.1|	3086587	.	C	G,T	.	M	*	DP:BC	106	0	106	0	0	21	0	16	2	3
gi|753774531|gb|CP010816.1|	3086628	.	T	G	.	B;H	*	DP:BC	114	0	0	6	108	17	0	0	0	17
gi|753774531|gb|CP010816.1|	3086632	.	A	T	.	H	*	DP:BC	101	96	0	0	5	17	17	0	0	0
gi|753774531|gb|CP010816.1|	3089052	.	C	T	.	B	*	DP:BC	111	0	111	0	0	82	0	77	0	5
gi|753774531|gb|CP010816.1|	3096519	.	A	C	.	H;Y	*	DP:BC	165	152	13	0	0	14	14	0	0	0
gi|753774531|gb|CP010816.1|	3102429	.	G	T	.	H	*	DP:BC	103	0	0	94	9	10	0	0	10	0
gi|753774531|gb|CP010816.1|	3105313	.	A	C	.	H	*	DP:BC	149	144	5	0	0	9	9	0	0	0
gi|753774531|gb|CP010816.1|	3105467	.	A	G	.	B	*	DP:BC	114	114	0	0	0	10	6	0	4	0
gi|753774531|gb|CP010816.1|	3105586	.	A	C,G	.	B;M	*	DP:BC	145	145	0	0	0	7710	7053	3	654	0
gi|753774531|gb|CP010816.1|	3105587	.	C	T	.	B	*	DP:BC	160	0	160	0	0	11972	0	11934	0	38
gi|753774531|gb|CP010816.1|	3105821	.	G	A,C,T	.	H;M	*	DP:BC	74	0	0	72	2	253996	33	9	253934	20
gi|753774531|gb|CP010816.1|	3105838	.	T	A,C,G	.	H;M	*	DP:BC	66	0	0	2	64	218057	2	14	73	217968
gi|753774531|gb|CP010816.1|	3105848	.	A	C,G,T	.	H;M	*	DP:BC	62	57	5	0	0	200244	200153	43	45	3
gi|753774531|gb|CP010816.1|	3105912	.	A	C,G,T	.	H;M	*	DP:BC	86	84	2	0	0	116579	116548	13	16	2
gi|753774531|gb|CP010816.1|	3105924	.	A	C,G,T	.	H;M	*	DP:BC	88	86	2	0	0	105703	105674	10	18	1
gi|753774531|gb|CP010816.1|	3114953	.	G	A,C	.	H;M	*	DP:BC	157	0	1	156	0	7	4	0	3	0
gi|753774531|gb|CP010816.1|	3117572	.	C	A	.	H	*	DP:BC	132	5	127	0	0	16	0	16	0	0
gi|753774531|gb|CP010816.1|	3117829	.	C	T	.	H	*	DP:BC	122	0	116	0	6	21	0	21	0	0
gi|753774531|gb|CP010816.1|	3117836	.	C	A	.	H	*	DP:BC	135	6	129	0	0	22	0	22	0	0
gi|753774531|gb|CP010816.1|	3123516	.	G	T	.	H	*	DP:BC	111	0	0	99	12	9	0	0	9	0
gi|753774531|gb|CP010816.1|	3123540	.	C	G	.	H	*	DP:BC	78	0	73	5	0	9	0	9	0	0
gi|753774531|gb|CP010816.1|	3123554	.	T	C	.	H	*	DP:BC	115	0	99	0	16	9	0	9	0	0
gi|753774531|gb|CP010816.1|	3123562	.	A	T	.	H	*	DP:BC	95	89	0	0	6	10	10	0	0	0
gi|753774531|gb|CP010816.1|	3123578	.	C	T	.	H	*	DP:BC	134	0	120	0	14	10	0	10	0	0
gi|753774531|gb|CP010816.1|	3126432	.	C	A	.	H	*	DP:BC	143	7	136	0	0	6	0	6	0	0
gi|753774531|gb|CP010816.1|	3126736	.	G	T	.	H	*	DP:BC	156	0	0	144	12	14	0	0	14	0
gi|753774531|gb|CP010816.1|	3127477	.	G	A,T	.	B;H;M	*	DP:BC	220	0	0	219	1	25	2	0	23	0
gi|753774531|gb|CP010816.1|	3133034	.	T	C,G	.	M	*	DP:BC	173	0	0	0	173	17	0	1	1	15
gi|753774531|gb|CP010816.1|	3135290	.	A	C	.	H	*	DP:BC	124	115	9	0	0	28	28	0	0	0
gi|753774531|gb|CP010816.1|	3135313	.	T	A	.	H	*	DP:BC	125	5	0	0	120	32	0	0	0	32
gi|753774531|gb|CP010816.1|	3138384	.	A	C	.	H	*	DP:BC	158	149	9	0	0	328	328	0	0	0
gi|753774531|gb|CP010816.1|	3138459	.	G	A,T	.	H;M	*	DP:BC	106	0	0	102	4	461	1	0	460	0
gi|753774531|gb|CP010816.1|	3145750	.	A	G	.	B	*	DP:BC	223	223	0	0	0	720	710	0	10	0
gi|753774531|gb|CP010816.1|	3145849	.	A	G	.	B	*	DP:BC	245	245	0	0	0	976	954	0	22	0
gi|753774531|gb|CP010816.1|	3146077	.	T	A	.	H	*	DP:BC	155	6	0	0	149	851	0	0	0	851
gi|753774531|gb|CP010816.1|	3146143	.	G	A,C,T	.	H;M	*	DP:BC	139	1	1	133	4	1030	0	0	1030	0
gi|753774531|gb|CP010816.1|	3151658	.	A	G	.	B	*	DP:BC	204	204	0	0	0	1694	1675	0	19	0
gi|753774531|gb|CP010816.1|	3162471	.	G	A	.	*	*	DP:BC	188	0	0	188	0	47	4	0	43	0
gi|753774531|gb|CP010816.1|	3162803	.	A	G	.	B	*	DP:BC	208	208	0	0	0	9162	9142	0	20	0
gi|753774531|gb|CP010816.1|	3163058	.	A	G	.	B	*	DP:BC	191	191	0	0	0	7326	7307	0	19	0
gi|753774531|gb|CP010816.1|	3176618	.	A	C,G,T	.	B;M	*	DP:BC	169	169	0	0	0	521	505	3	11	2
gi|753774531|gb|CP010816.1|	3177524	.	A	C,G	.	B;H;M	*	DP:BC	192	189	3	0	0	880	878	0	2	0
gi|753774531|gb|CP010816.1|	3177803	.	G	A,C	.	H;M	*	DP:BC	135	4	1	130	0	482	0	0	482	0
gi|753774531|gb|CP010816.1|	3179721	.	T	G	.	H	*	DP:BC	138	0	0	7	131	163	0	0	0	163
gi|753774531|gb|CP010816.1|	3179766	.	C	G	.	H	*	DP:BC	125	0	114	11	0	145	0	145	0	0
gi|753774531|gb|CP010816.1|	3179776	.	A	C	.	H	*	DP:BC	130	125	5	0	0	141	141	0	0	0
gi|753774531|gb|CP010816.1|	3179803	.	T	G	.	H	*	DP:BC	104	0	0	6	98	165	0	0	0	165
gi|753774531|gb|CP010816.1|	3179812	.	G	A,C	.	H;M	*	DP:BC	103	5	0	98	0	166	0	1	165	0
gi|753774531|gb|CP010816.1|	3180572	.	G	T	.	H	*	DP:BC	161	0	0	155	6	148	0	0	148	0
gi|753774531|gb|CP010816.1|	3185623	.	C	A	.	H	*	DP:BC	169	5	164	0	0	32	0	32	0	0
gi|753774531|gb|CP010816.1|	3185629	.	C	A	.	H	*	DP:BC	173	6	167	0	0	33	0	33	0	0
gi|753774531|gb|CP010816.1|	3188438	.	A	C	.	H	*	DP:BC	135	130	5	0	0	65	65	0	0	0
gi|753774531|gb|CP010816.1|	3188509	.	A	C	.	H	*	DP:BC	110	104	6	0	0	92	92	0	0	0
gi|753774531|gb|CP010816.1|	3189298	.	G	T	.	H	*	DP:BC	152	0	0	147	5	77	0	0	77	0
gi|753774531|gb|CP010816.1|	3193053	.	A	C,G	.	H;M	*	DP:BC	136	132	4	0	0	318	317	0	1	0
gi|753774531|gb|CP010816.1|	3193093	.	T	C,G	.	B;H;M	*	DP:BC	118	0	0	3	115	335	0	1	0	334
gi|753774531|gb|CP010816.1|	3193107	.	G	A	.	H	*	DP:BC	115	8	0	107	0	308	0	0	308	0
gi|753774531|gb|CP010816.1|	3193126	.	G	T	.	H	*	DP:BC	113	0	0	108	5	320	0	0	320	0
gi|753774531|gb|CP010816.1|	3198077	.	C	A	.	*	*	DP:BC	155	0	155	0	0	937	8	929	0	0
gi|753774531|gb|CP010816.1|	3205448	.	C	G	.	H	*	DP:BC	122	0	113	9	0	7	0	7	0	0
gi|753774531|gb|CP010816.1|	3205451	.	T	G	.	H	*	DP:BC	123	0	0	7	116	7	0	0	0	7
gi|753774531|gb|CP010816.1|	3209508	.	A	C	.	H	*	DP:BC	182	177	5	0	0	59	59	0	0	0
gi|753774531|gb|CP010816.1|	3210518	.	C	T	.	*	*	DP:BC	229	0	229	0	0	539	0	527	0	12
gi|753774531|gb|CP010816.1|	3213033	.	C	A	.	H	*	DP:BC	191	6	185	0	0	22	0	22	0	0
gi|753774531|gb|CP010816.1|	3217013	.	C	A	.	H	*	DP:BC	132	5	127	0	0	19	0	19	0	0
gi|753774531|gb|CP010816.1|	3217097	.	G	T	.	H	*	DP:BC	116	0	0	110	6	22	0	0	22	0
gi|753774531|gb|CP010816.1|	3217145	.	G	C	.	H	*	DP:BC	88	0	6	82	0	27	0	0	27	0
gi|753774531|gb|CP010816.1|	3218013	.	G	A	.	H	*	DP:BC	138	5	0	133	0	13	0	0	13	0
gi|753774531|gb|CP010816.1|	3218021	.	C	A	.	H	*	DP:BC	144	9	135	0	0	16	0	16	0	0
gi|753774531|gb|CP010816.1|	3218855	.	G	T	.	H	*	DP:BC	151	0	0	144	7	12	0	0	12	0
gi|753774531|gb|CP010816.1|	3218887	.	G	T	.	H	*	DP:BC	151	0	0	137	14	8	0	0	8	0
gi|753774531|gb|CP010816.1|	3218892	.	G	T	.	H	*	DP:BC	156	0	0	148	8	7	0	0	7	0
gi|753774531|gb|CP010816.1|	3220381	.	G	A	.	H	*	DP:BC	111	7	0	104	0	69	0	0	69	0
gi|753774531|gb|CP010816.1|	3220552	.	A	G	.	H	*	DP:BC	113	108	0	5	0	56	56	0	0	0
gi|753774531|gb|CP010816.1|	3220807	.	T	C,G	.	B;H;M	*	DP:BC	196	0	0	1	195	28	0	2	0	26
gi|753774531|gb|CP010816.1|	3221496	.	A	G	.	B	*	DP:BC	204	204	0	0	0	162	157	0	5	0
gi|753774531|gb|CP010816.1|	3221544	.	A	C	.	H	*	DP:BC	113	108	5	0	0	206	206	0	0	0
gi|753774531|gb|CP010816.1|	3221708	.	A	C,G	.	H;M	*	DP:BC	109	104	4	1	0	188	188	0	0	0
gi|753774531|gb|CP010816.1|	3221732	.	A	C	.	H	*	DP:BC	102	92	10	0	0	160	159	1	0	0
gi|753774531|gb|CP010816.1|	3224014	.	A	C	.	H	*	DP:BC	109	102	7	0	0	118	118	0	0	0
gi|753774531|gb|CP010816.1|	3227864	.	G	T	.	H	*	DP:BC	125	0	0	118	7	124	0	0	124	0
gi|753774531|gb|CP010816.1|	3231780	.	T	C	.	H	*	DP:BC	137	0	10	0	127	89	0	0	0	89
gi|753774531|gb|CP010816.1|	3233863	.	T	C	.	B	*	DP:BC	173	0	0	0	173	34	0	4	0	30
gi|753774531|gb|CP010816.1|	3234536	.	T	G	.	H	*	DP:BC	108	0	0	8	100	20	0	0	0	20
gi|753774531|gb|CP010816.1|	3234539	.	T	G	.	H	*	DP:BC	105	0	0	5	100	19	0	0	0	19
gi|753774531|gb|CP010816.1|	3238128	.	A	G	.	H	*	DP:BC	82	77	0	5	0	20	20	0	0	0
gi|753774531|gb|CP010816.1|	3238136	.	A	T	.	H	*	DP:BC	104	97	0	0	7	21	21	0	0	0
gi|753774531|gb|CP010816.1|	3238152	.	C	G	.	H	*	DP:BC	90	0	84	6	0	22	0	22	0	0
gi|753774531|gb|CP010816.1|	3246753	.	A	T	.	H	*	DP:BC	160	155	0	0	5	9	9	0	0	0
gi|753774531|gb|CP010816.1|	3253317	.	T	C,G	.	H;M	*	DP:BC	225	0	0	1	224	25	0	2	0	23
gi|753774531|gb|CP010816.1|	3258097	.	G	C	.	*	*	DP:BC	5	0	0	5	0	5	0	3	2	0
gi|753774531|gb|CP010816.1|	3258100	.	G	C	.	*	*	DP:BC	5	0	0	5	0	6	0	3	3	0
gi|753774531|gb|CP010816.1|	3259664	.	C	T	.	*	*	DP:BC	228	0	228	0	0	382	0	362	0	20
gi|753774531|gb|CP010816.1|	3260668	.	T	A	.	*	*	DP:BC	254	0	0	0	254	57	4	0	0	53
gi|753774531|gb|CP010816.1|	3268642	.	C	T	.	*	*	DP:BC	181	0	181	0	0	292	0	286	0	6
gi|753774531|gb|CP010816.1|	3268670	.	G	A	.	Y	*	DP:BC	176	0	0	176	0	254	6	0	248	0
gi|753774531|gb|CP010816.1|	3268842	.	C	G,T	.	B;M	*	DP:BC	159	0	159	0	0	217	0	209	2	6
gi|753774531|gb|CP010816.1|	3270087	.	A	C,G	.	H;M	*	DP:BC	133	129	3	1	0	4610	4603	0	7	0
gi|753774531|gb|CP010816.1|	3270095	.	A	C,G,T	.	H;M	*	DP:BC	151	147	0	0	4	4820	4817	2	1	0
gi|753774531|gb|CP010816.1|	3270224	.	A	C,G,T	.	H;M	*	DP:BC	162	159	1	2	0	5938	5935	2	0	1
gi|753774531|gb|CP010816.1|	3273443	.	G	A	.	H	*	DP:BC	202	3	0	199	0	6671	2	0	6669	0
gi|753774531|gb|CP010816.1|	3273502	.	G	A	.	H	*	DP:BC	165	3	0	162	0	6809	8	0	6801	0
gi|753774531|gb|CP010816.1|	3273530	.	G	A,C,T	.	H;M	*	DP:BC	164	0	0	161	3	7519	1	2	7514	2
gi|753774531|gb|CP010816.1|	3273542	.	A	C,G	.	H;M	*	DP:BC	149	140	9	0	0	6270	6264	5	1	0
gi|753774531|gb|CP010816.1|	3273545	.	G	A,C	.	H;M;Y	*	DP:BC	146	0	5	141	0	6671	2	0	6669	0
gi|753774531|gb|CP010816.1|	3273575	.	G	A,T	.	H;M	*	DP:BC	127	11	0	116	0	7111	0	0	7110	1
gi|753774531|gb|CP010816.1|	3273580	.	G	A,T	.	H;M	*	DP:BC	134	6	0	128	0	7212	2	0	7209	1
gi|753774531|gb|CP010816.1|	3273612	.	A	C	.	H	*	DP:BC	125	103	22	0	0	6036	6034	2	0	0
gi|753774531|gb|CP010816.1|	3274194	.	A	C,G,T	.	B;M	*	DP:BC	253	253	0	0	0	7025	6904	10	104	7
gi|753774531|gb|CP010816.1|	3275071	.	A	G	.	B	*	DP:BC	204	204	0	0	0	9630	9607	0	23	0
gi|753774531|gb|CP010816.1|	3283248	.	A	G	.	B	*	DP:BC	176	176	0	0	0	6909	6882	0	27	0
gi|753774531|gb|CP010816.1|	3287928	.	C	A,T	.	H;M	*	DP:BC	212	0	211	0	1	5	1	4	0	0
gi|753774531|gb|CP010816.1|	3288003	.	T	G	.	*	*	DP:BC	195	0	0	0	195	6	0	0	4	2
gi|753774531|gb|CP010816.1|	3288004	.	T	A	.	*	*	DP:BC	191	0	0	0	191	6	4	0	0	2
gi|753774531|gb|CP010816.1|	3290170	.	G	A	.	H	*	DP:BC	89	6	0	83	0	14	0	0	14	0
gi|753774531|gb|CP010816.1|	3290176	.	A	C	.	H	*	DP:BC	86	81	5	0	0	15	15	0	0	0
gi|753774531|gb|CP010816.1|	3291574	.	T	C	.	B	*	DP:BC	221	0	0	0	221	19	0	15	0	4
gi|753774531|gb|CP010816.1|	3299112	.	A	G	.	B	*	DP:BC	146	146	0	0	0	2665	2650	0	15	0
gi|753774531|gb|CP010816.1|	3299940	.	G	A,T	.	H;M	*	DP:BC	184	0	0	180	4	2194	1	0	2192	1
gi|753774531|gb|CP010816.1|	3308372	.	A	C	.	H;Y	*	DP:BC	108	103	5	0	0	135	135	0	0	0
gi|753774531|gb|CP010816.1|	3308375	.	G	C	.	H;Y	*	DP:BC	114	0	5	109	0	135	0	0	135	0
gi|753774531|gb|CP010816.1|	3308752	.	T	A	.	H	*	DP:BC	153	7	0	0	146	92	0	0	0	92
gi|753774531|gb|CP010816.1|	3308759	.	G	A	.	H	*	DP:BC	150	5	0	145	0	91	0	0	91	0
gi|753774531|gb|CP010816.1|	3308782	.	G	C	.	H	*	DP:BC	136	0	6	130	0	92	0	0	92	0
gi|753774531|gb|CP010816.1|	3309024	.	A	C	.	H	*	DP:BC	110	103	7	0	0	107	107	0	0	0
gi|753774531|gb|CP010816.1|	3309059	.	T	A,C,G	.	H;M	*	DP:BC	105	3	1	1	100	124	0	0	0	124
gi|753774531|gb|CP010816.1|	3311575	.	G	T	.	*	*	DP:BC	147	0	0	147	0	84	0	0	76	8
gi|753774531|gb|CP010816.1|	3312554	.	C	T	.	H	*	DP:BC	112	0	106	0	6	43	0	43	0	0
gi|753774531|gb|CP010816.1|	3318018	.	C	A,T	.	H;M	*	DP:BC	243	1	242	0	0	52	0	48	0	4
gi|753774531|gb|CP010816.1|	3319420	.	G	A	.	H	*	DP:BC	165	1	0	164	0	15	2	0	13	0
gi|753774531|gb|CP010816.1|	3320794	.	C	T	.	H;Y	*	DP:BC	89	0	77	0	12	30	0	30	0	0
gi|753774531|gb|CP010816.1|	3320816	.	C	A	.	H	*	DP:BC	86	6	80	0	0	32	0	32	0	0
gi|753774531|gb|CP010816.1|	3321600	.	T	G	.	H	*	DP:BC	121	0	0	5	116	6	0	0	0	6
gi|753774531|gb|CP010816.1|	3321656	.	T	G	.	H;Y	*	DP:BC	137	0	0	6	131	5	0	0	0	5
gi|753774531|gb|CP010816.1|	3324050	.	G	C,T	.	H;M	*	DP:BC	202	0	0	201	1	6	0	1	5	0
gi|753774531|gb|CP010816.1|	3328410	.	T	G	.	H	*	DP:BC	141	0	0	5	136	7	0	0	0	7
gi|753774531|gb|CP010816.1|	3328413	.	A	T	.	H	*	DP:BC	138	131	0	0	7	7	7	0	0	0
gi|753774531|gb|CP010816.1|	3338200	.	A	G	.	H	*	DP:BC	113	103	0	10	0	5	5	0	0	0
gi|753774531|gb|CP010816.1|	3341409	.	T	C	.	H	*	DP:BC	116	0	6	0	110	33	0	0	0	33
gi|753774531|gb|CP010816.1|	3341448	.	T	C	.	H	*	DP:BC	105	0	13	0	92	30	0	0	0	30
gi|753774531|gb|CP010816.1|	3345440	.	G	A	.	Y	*	DP:BC	193	0	0	193	0	105	5	0	100	0
gi|753774531|gb|CP010816.1|	3346035	.	A	C	.	H	*	DP:BC	163	158	5	0	0	306	306	0	0	0
gi|753774531|gb|CP010816.1|	3353299	.	C	T	.	B	*	DP:BC	252	0	252	0	0	32	0	28	0	4
gi|753774531|gb|CP010816.1|	3360173	.	T	C	.	B	*	DP:BC	175	0	0	0	175	589	0	7	0	582
gi|753774531|gb|CP010816.1|	3360182	.	T	C	.	B	*	DP:BC	182	0	0	0	182	455	0	21	0	434
gi|753774531|gb|CP010816.1|	3360333	.	A	G	.	*	*	DP:BC	238	238	0	0	0	56	52	0	4	0
gi|753774531|gb|CP010816.1|	3360985	.	A	C	.	H	*	DP:BC	166	152	14	0	0	33	33	0	0	0
gi|753774531|gb|CP010816.1|	3366588	.	T	C	.	*	*	DP:BC	138	0	0	0	138	24	0	4	0	20
gi|753774531|gb|CP010816.1|	3368061	.	C	A	.	H	*	DP:BC	148	6	142	0	0	29	0	29	0	0
gi|753774531|gb|CP010816.1|	3371742	.	C	T	.	*	*	DP:BC	253	0	253	0	0	19	0	15	0	4
gi|753774531|gb|CP010816.1|	3375538	.	T	G	.	*	*	DP:BC	147	0	0	0	147	515	0	0	13	502
gi|753774531|gb|CP010816.1|	3378363	.	C	T	.	B	*	DP:BC	159	0	159	0	0	34	0	30	0	4
gi|753774531|gb|CP010816.1|	3380976	.	C	T	.	*	*	DP:BC	145	0	145	0	0	23	0	19	0	4
gi|753774531|gb|CP010816.1|	3381199	.	C	A	.	H	*	DP:BC	137	1	136	0	0	34	4	30	0	0
gi|753774531|gb|CP010816.1|	3385612	.	A	C	.	H	*	DP:BC	110	100	10	0	0	22	22	0	0	0
gi|753774531|gb|CP010816.1|	3385668	.	T	C	.	H	*	DP:BC	90	0	9	0	81	19	0	0	0	19
gi|753774531|gb|CP010816.1|	3386825	.	G	A	.	*	*	DP:BC	220	0	0	220	0	25	4	0	21	0
gi|753774531|gb|CP010816.1|	3398968	.	T	A	.	H	*	DP:BC	134	5	0	0	129	471	0	0	0	471
gi|753774531|gb|CP010816.1|	3398973	.	T	A,C	.	H;M	*	DP:BC	131	0	3	0	128	471	1	0	0	470
gi|753774531|gb|CP010816.1|	3398978	.	T	C,G	.	H;M	*	DP:BC	141	0	1	4	136	486	0	0	0	486
gi|753774531|gb|CP010816.1|	3399382	.	G	A	.	*	*	DP:BC	174	0	0	174	0	247	6	0	241	0
gi|753774531|gb|CP010816.1|	3401047	.	C	G	.	H	*	DP:BC	110	0	102	8	0	415	0	415	0	0
gi|753774531|gb|CP010816.1|	3401058	.	G	T	.	H	*	DP:BC	112	0	0	102	10	435	0	0	435	0
gi|753774531|gb|CP010816.1|	3401093	.	T	A,C,G	.	B;H;M	*	DP:BC	92	2	3	1	86	374	0	0	0	374
gi|753774531|gb|CP010816.1|	3401497	.	A	C	.	H	*	DP:BC	129	122	7	0	0	298	298	0	0	0
gi|753774531|gb|CP010816.1|	3401517	.	G	T	.	H	*	DP:BC	112	0	0	106	6	333	0	0	333	0
gi|753774531|gb|CP010816.1|	3401554	.	A	C	.	H	*	DP:BC	103	98	5	0	0	319	319	0	0	0
gi|753774531|gb|CP010816.1|	3402487	.	C	A,T	.	H;M	*	DP:BC	122	1	116	0	5	421	0	421	0	0
gi|753774531|gb|CP010816.1|	3403398	.	T	A,G	.	H;M	*	DP:BC	143	2	0	4	137	368	0	0	1	367
gi|753774531|gb|CP010816.1|	3404911	.	T	C,G	.	B;H;M	*	DP:BC	111	0	0	4	107	322	0	1	0	321
gi|753774531|gb|CP010816.1|	3408180	.	T	G	.	H	*	DP:BC	115	0	0	5	110	69	0	0	0	69
gi|753774531|gb|CP010816.1|	3408268	.	T	C	.	H	*	DP:BC	76	0	6	0	70	56	0	0	0	56
gi|753774531|gb|CP010816.1|	3408274	.	G	C	.	B;H	*	DP:BC	79	0	8	71	0	54	0	0	54	0
gi|753774531|gb|CP010816.1|	3408279	.	A	C	.	B;H	*	DP:BC	105	99	6	0	0	51	51	0	0	0
gi|753774531|gb|CP010816.1|	3410283	.	C	A,G,T	.	B;H;M	*	DP:BC	170	1	168	0	1	36	0	34	2	0
gi|753774531|gb|CP010816.1|	3410559	.	C	A	.	H	*	DP:BC	127	14	113	0	0	47	0	47	0	0
gi|753774531|gb|CP010816.1|	3410599	.	A	C	.	H	*	DP:BC	106	101	5	0	0	39	39	0	0	0
gi|753774531|gb|CP010816.1|	3410601	.	T	C	.	H;Y	*	DP:BC	54	0	12	0	42	38	0	0	0	38
gi|753774531|gb|CP010816.1|	3410604	.	A	C	.	H;Y	*	DP:BC	68	57	11	0	0	33	33	0	0	0
gi|753774531|gb|CP010816.1|	3421164	.	T	A,C	.	H;M	*	DP:BC	139	1	0	0	138	5	0	1	0	4
gi|753774531|gb|CP010816.1|	3428354	.	G	C	.	H	*	DP:BC	138	0	7	131	0	5	0	0	5	0
gi|753774531|gb|CP010816.1|	3430477	.	G	T	.	H	*	DP:BC	96	0	0	90	6	7	0	0	7	0
gi|753774531|gb|CP010816.1|	3430514	.	G	C	.	H	*	DP:BC	82	0	6	76	0	6	0	0	6	0
gi|753774531|gb|CP010816.1|	3430529	.	G	A	.	H	*	DP:BC	80	5	0	75	0	6	0	0	6	0
gi|753774531|gb|CP010816.1|	3432716	.	G	C	.	H	*	DP:BC	95	0	5	90	0	101	0	0	101	0
gi|753774531|gb|CP010816.1|	3432722	.	T	C	.	H	*	DP:BC	107	0	10	0	97	96	0	0	0	96
gi|753774531|gb|CP010816.1|	3435222	.	G	T	.	H	*	DP:BC	94	0	0	87	7	97	0	0	97	0
gi|753774531|gb|CP010816.1|	3435251	.	A	C	.	H	*	DP:BC	75	70	5	0	0	92	92	0	0	0
gi|753774531|gb|CP010816.1|	3437120	.	A	T	.	*	*	DP:BC	158	158	0	0	0	22	18	0	0	4
gi|753774531|gb|CP010816.1|	3439509	.	T	C	.	B	*	DP:BC	163	0	0	0	163	953	0	8	0	945
gi|753774531|gb|CP010816.1|	3441083	.	G	T	.	H	*	DP:BC	149	0	0	143	6	118	0	0	118	0
gi|753774531|gb|CP010816.1|	3441102	.	A	C,G	.	H;M	*	DP:BC	137	129	7	1	0	108	108	0	0	0
gi|753774531|gb|CP010816.1|	3442331	.	A	C	.	H	*	DP:BC	86	74	12	0	0	23	23	0	0	0
gi|753774531|gb|CP010816.1|	3442336	.	G	C	.	H	*	DP:BC	74	0	5	69	0	23	0	0	23	0
gi|753774531|gb|CP010816.1|	3442753	.	C	A,G,T	.	B;H;M	*	DP:BC	205	1	204	0	0	26	0	23	1	2
gi|753774531|gb|CP010816.1|	3443087	.	T	G	.	H	*	DP:BC	156	0	0	7	149	66	0	0	0	66
gi|753774531|gb|CP010816.1|	3450035	.	A	G	.	H;Y	*	DP:BC	160	155	0	5	0	11	11	0	0	0
gi|753774531|gb|CP010816.1|	3450046	.	C	A	.	H	*	DP:BC	169	5	164	0	0	11	0	11	0	0
gi|753774531|gb|CP010816.1|	3452945	.	G	A,T	.	B;H;M	*	DP:BC	235	0	0	234	1	15	3	0	12	0
gi|753774531|gb|CP010816.1|	3453073	.	A	G	.	H	*	DP:BC	177	172	0	5	0	25	25	0	0	0
gi|753774531|gb|CP010816.1|	3453186	.	A	C	.	H	*	DP:BC	118	113	5	0	0	35	35	0	0	0
gi|753774531|gb|CP010816.1|	3453974	.	T	A,G	.	H;M	*	DP:BC	145	1	0	0	144	5	0	0	1	4
gi|753774531|gb|CP010816.1|	3458740	.	G	A	.	H	*	DP:BC	231	1	0	230	0	44	3	0	41	0
gi|753774531|gb|CP010816.1|	3461354	.	A	C	.	H	*	DP:BC	120	115	5	0	0	183	183	0	0	0
gi|753774531|gb|CP010816.1|	3462059	.	A	C,G	.	H;M	*	DP:BC	86	82	4	0	0	352	351	0	1	0
gi|753774531|gb|CP010816.1|	3462079	.	A	C,G	.	H;M	*	DP:BC	81	78	3	0	0	342	341	0	1	0
gi|753774531|gb|CP010816.1|	3468211	.	A	C	.	B;H	*	DP:BC	88	83	5	0	0	22	22	0	0	0
gi|753774531|gb|CP010816.1|	3468849	.	G	T	.	H	*	DP:BC	102	0	0	97	5	28	0	0	28	0
gi|753774531|gb|CP010816.1|	3469367	.	T	G	.	H	*	DP:BC	118	0	0	7	111	14	0	0	0	14
gi|753774531|gb|CP010816.1|	3472532	.	C	T	.	H;Y	*	DP:BC	81	0	68	0	13	85	0	85	0	0
gi|753774531|gb|CP010816.1|	3472539	.	A	T	.	H	*	DP:BC	88	77	0	0	11	82	82	0	0	0
gi|753774531|gb|CP010816.1|	3472542	.	C	A	.	H	*	DP:BC	91	6	85	0	0	84	0	84	0	0
gi|753774531|gb|CP010816.1|	3472553	.	C	T	.	H	*	DP:BC	88	0	83	0	5	83	0	83	0	0
gi|753774531|gb|CP010816.1|	3472558	.	A	C,G	.	H;M	*	DP:BC	89	84	4	1	0	81	81	0	0	0
gi|753774531|gb|CP010816.1|	3472581	.	G	T	.	H	*	DP:BC	91	0	0	86	5	79	0	0	79	0
gi|753774531|gb|CP010816.1|	3472590	.	G	T	.	H	*	DP:BC	99	0	0	90	9	78	0	0	78	0
gi|753774531|gb|CP010816.1|	3472684	.	T	C,G	.	B;H;M	*	DP:BC	163	0	0	1	162	62	0	4	0	58
gi|753774531|gb|CP010816.1|	3475338	.	T	G	.	H	*	DP:BC	109	0	0	5	104	458	0	0	0	458
gi|753774531|gb|CP010816.1|	3477353	.	G	A	.	H	*	DP:BC	114	5	0	109	0	27	0	0	27	0
gi|753774531|gb|CP010816.1|	3477398	.	G	T	.	H	*	DP:BC	103	0	0	94	9	24	0	0	24	0
gi|753774531|gb|CP010816.1|	3477567	.	T	C,G	.	B;H;M	*	DP:BC	202	0	0	1	201	35	0	2	0	33
gi|753774531|gb|CP010816.1|	3477666	.	A	C	.	H	*	DP:BC	153	147	6	0	0	35	35	0	0	0
gi|753774531|gb|CP010816.1|	3478377	.	T	G	.	H	*	DP:BC	98	0	0	5	93	48	0	0	0	48
gi|753774531|gb|CP010816.1|	3478481	.	C	T	.	H	*	DP:BC	107	0	102	0	5	32	0	32	0	0
gi|753774531|gb|CP010816.1|	3478886	.	A	C,G	.	M	*	DP:BC	199	199	0	0	0	54	51	1	2	0
gi|753774531|gb|CP010816.1|	3490062	.	T	C,G	.	H;M	*	DP:BC	184	0	1	0	183	5	0	0	1	4
gi|753774531|gb|CP010816.1|	3495976	.	G	A	.	H	*	DP:BC	138	12	0	126	0	6	0	0	6	0
gi|753774531|gb|CP010816.1|	3495992	.	G	T	.	H	*	DP:BC	133	0	0	128	5	6	0	0	6	0
gi|753774531|gb|CP010816.1|	3496004	.	G	A	.	H	*	DP:BC	113	5	0	108	0	5	0	0	5	0
gi|753774531|gb|CP010816.1|	3496054	.	C	A	.	H	*	DP:BC	89	16	73	0	0	7	0	7	0	0
gi|753774531|gb|CP010816.1|	3503045	.	A	C,G	.	M	*	DP:BC	165	165	0	0	0	15	13	1	1	0
gi|753774531|gb|CP010816.1|	3503405	.	G	T	.	H	*	DP:BC	143	0	0	138	5	12	0	0	12	0
gi|753774531|gb|CP010816.1|	3503442	.	G	A	.	H	*	DP:BC	145	7	0	138	0	11	0	0	11	0
gi|753774531|gb|CP010816.1|	3505784	.	C	T	.	H	*	DP:BC	170	0	163	0	7	6	0	6	0	0
gi|753774531|gb|CP010816.1|	3505797	.	A	C	.	H	*	DP:BC	176	171	5	0	0	7	7	0	0	0
gi|753774531|gb|CP010816.1|	3516392	.	G	T	.	H	*	DP:BC	97	0	0	90	7	63	0	0	63	0
gi|753774531|gb|CP010816.1|	3528101	.	C	T	.	H	*	DP:BC	129	0	124	0	5	44	0	44	0	0
gi|753774531|gb|CP010816.1|	3528154	.	A	C,G	.	B;H;M	*	DP:BC	157	155	2	0	0	35	31	0	4	0
gi|753774531|gb|CP010816.1|	3530426	.	C	T	.	H	*	DP:BC	201	0	188	0	13	24	0	24	0	0
gi|753774531|gb|CP010816.1|	3530453	.	G	A	.	H	*	DP:BC	232	12	0	220	0	18	0	0	18	0
gi|753774531|gb|CP010816.1|	3530496	.	G	T	.	H	*	DP:BC	228	0	0	220	8	21	0	0	21	0
gi|753774531|gb|CP010816.1|	3530497	.	T	G	.	H	*	DP:BC	226	0	0	6	220	20	0	0	0	20
gi|753774531|gb|CP010816.1|	3530616	.	T	C	.	H	*	DP:BC	216	0	6	0	210	41	0	0	0	41
gi|753774531|gb|CP010816.1|	3530667	.	A	T	.	H	*	DP:BC	199	190	0	0	9	31	31	0	0	0
gi|753774531|gb|CP010816.1|	3530669	.	G	A	.	H	*	DP:BC	209	7	0	202	0	31	0	0	31	0
gi|753774531|gb|CP010816.1|	3530754	.	A	C	.	H	*	DP:BC	185	180	5	0	0	14	14	0	0	0
gi|753774531|gb|CP010816.1|	3530770	.	T	C	.	H	*	DP:BC	168	0	5	0	163	16	0	0	0	16
gi|753774531|gb|CP010816.1|	3530861	.	A	G	.	H	*	DP:BC	137	131	0	6	0	21	21	0	0	0
gi|753774531|gb|CP010816.1|	3531066	.	T	A	.	H	*	DP:BC	207	6	0	0	201	62	0	0	0	62
gi|753774531|gb|CP010816.1|	3531097	.	T	C	.	H	*	DP:BC	184	0	7	0	177	63	0	0	0	63
gi|753774531|gb|CP010816.1|	3531110	.	A	C	.	H	*	DP:BC	185	179	6	0	0	65	65	0	0	0
gi|753774531|gb|CP010816.1|	3531428	.	C	A	.	H	*	DP:BC	223	8	215	0	0	39	0	39	0	0
gi|753774531|gb|CP010816.1|	3534842	.	C	A	.	H	*	DP:BC	157	5	152	0	0	9	0	9	0	0
gi|753774531|gb|CP010816.1|	3536332	.	T	A,G	.	H;M	*	DP:BC	177	1	0	0	176	7	0	0	1	6
gi|753774531|gb|CP010816.1|	3536898	.	C	A	.	H	*	DP:BC	176	8	168	0	0	9	0	9	0	0
gi|753774531|gb|CP010816.1|	3536914	.	A	C	.	H	*	DP:BC	160	154	6	0	0	9	9	0	0	0
gi|753774531|gb|CP010816.1|	3536929	.	G	T	.	H	*	DP:BC	148	0	0	139	9	12	0	0	12	0
gi|753774531|gb|CP010816.1|	3536946	.	T	C	.	H	*	DP:BC	126	0	5	0	121	13	0	0	0	13
gi|753774531|gb|CP010816.1|	3536972	.	T	G	.	H	*	DP:BC	134	0	0	21	113	15	0	0	0	15
gi|753774531|gb|CP010816.1|	3536980	.	T	C	.	H	*	DP:BC	112	0	13	0	99	15	0	0	0	15
gi|753774531|gb|CP010816.1|	3537835	.	T	C,G	.	M	*	DP:BC	217	0	0	0	217	73	0	2	1	70
gi|753774531|gb|CP010816.1|	3541291	.	A	C	.	H	*	DP:BC	112	93	19	0	0	17	17	0	0	0
gi|753774531|gb|CP010816.1|	3544680	.	G	A	.	H	*	DP:BC	167	6	0	161	0	41	0	0	41	0
gi|753774531|gb|CP010816.1|	3544715	.	A	C	.	H	*	DP:BC	139	134	5	0	0	46	46	0	0	0
gi|753774531|gb|CP010816.1|	3544764	.	G	T	.	H	*	DP:BC	133	0	0	127	6	50	0	0	50	0
gi|753774531|gb|CP010816.1|	3544769	.	T	A	.	H	*	DP:BC	120	10	0	0	110	48	0	0	0	48
gi|753774531|gb|CP010816.1|	3546962	.	A	C,G	.	B;M	*	DP:BC	228	228	0	0	0	171	166	1	4	0
gi|753774531|gb|CP010816.1|	3548306	.	C	A	.	H	*	DP:BC	90	9	81	0	0	49	0	49	0	0
gi|753774531|gb|CP010816.1|	3548333	.	T	G	.	H	*	DP:BC	84	0	0	5	79	51	0	0	0	51
gi|753774531|gb|CP010816.1|	3551583	.	T	C	.	B	*	DP:BC	205	0	0	0	205	632	0	8	0	624
gi|753774531|gb|CP010816.1|	3559167	.	A	G,T	.	H;M	*	DP:BC	152	151	0	1	0	5	4	0	0	1
gi|753774531|gb|CP010816.1|	3563032	.	G	A	.	H	*	DP:BC	91	8	0	83	0	7	0	0	7	0
gi|753774531|gb|CP010816.1|	3563043	.	G	A	.	H	*	DP:BC	91	8	0	83	0	8	0	0	8	0
gi|753774531|gb|CP010816.1|	3563053	.	G	A	.	H	*	DP:BC	88	5	0	83	0	10	0	0	10	0
gi|753774531|gb|CP010816.1|	3564598	.	T	A	.	H	*	DP:BC	114	8	0	0	106	8	0	0	0	8
gi|753774531|gb|CP010816.1|	3564704	.	C	A	.	H	*	DP:BC	159	5	154	0	0	10	0	10	0	0
gi|753774531|gb|CP010816.1|	3567060	.	T	A	.	H;Y	*	DP:BC	134	6	0	0	128	8	0	0	0	8
gi|753774531|gb|CP010816.1|	3567085	.	A	T	.	H	*	DP:BC	118	113	0	0	5	9	9	0	0	0
gi|753774531|gb|CP010816.1|	3570474	.	G	T	.	H	*	DP:BC	89	0	0	84	5	12	0	0	12	0
gi|753774531|gb|CP010816.1|	3572226	.	T	G	.	H;Y	*	DP:BC	120	0	0	7	113	18	0	0	0	18
gi|753774531|gb|CP010816.1|	3574935	.	G	A	.	H	*	DP:BC	131	5	0	126	0	7	0	0	7	0
gi|753774531|gb|CP010816.1|	3574986	.	G	A	.	H	*	DP:BC	121	6	0	115	0	8	0	0	8	0
gi|753774531|gb|CP010816.1|	3582198	.	G	A	.	H	*	DP:BC	148	6	0	142	0	25	0	0	25	0
gi|753774531|gb|CP010816.1|	3582211	.	G	A	.	H	*	DP:BC	141	7	0	134	0	23	0	0	23	0
gi|753774531|gb|CP010816.1|	3582231	.	A	C	.	H	*	DP:BC	139	130	9	0	0	18	18	0	0	0
gi|753774531|gb|CP010816.1|	3582721	.	A	G	.	H	*	DP:BC	122	117	0	5	0	36	36	0	0	0
gi|753774531|gb|CP010816.1|	3582736	.	A	C	.	H	*	DP:BC	134	129	5	0	0	40	40	0	0	0
gi|753774531|gb|CP010816.1|	3582767	.	C	A	.	H	*	DP:BC	158	8	150	0	0	35	0	35	0	0
gi|753774531|gb|CP010816.1|	3582778	.	A	C	.	H	*	DP:BC	153	148	5	0	0	38	38	0	0	0
gi|753774531|gb|CP010816.1|	3590917	.	A	C	.	H	*	DP:BC	118	109	9	0	0	20	20	0	0	0
gi|753774531|gb|CP010816.1|	3592820	.	T	G	.	B;H	*	DP:BC	138	0	0	5	133	5	0	0	0	5
gi|753774531|gb|CP010816.1|	3593154	.	G	T	.	H	*	DP:BC	132	0	0	126	6	6	0	0	6	0
gi|753774531|gb|CP010816.1|	3593169	.	G	T	.	H	*	DP:BC	124	0	0	119	5	5	0	0	5	0
gi|753774531|gb|CP010816.1|	3594394	.	T	G	.	H	*	DP:BC	81	0	0	7	74	16	0	0	0	16
gi|753774531|gb|CP010816.1|	3595553	.	G	A	.	B	*	DP:BC	179	0	0	179	0	19	4	0	15	0
gi|753774531|gb|CP010816.1|	3595931	.	G	A	.	H	*	DP:BC	64	8	0	56	0	23	0	0	23	0
gi|753774531|gb|CP010816.1|	3599502	.	T	C	.	H	*	DP:BC	170	0	5	0	165	27	0	0	0	27
gi|753774531|gb|CP010816.1|	3606966	.	A	C	.	H	*	DP:BC	179	176	3	0	0	1507	1506	1	0	0
gi|753774531|gb|CP010816.1|	3611187	.	T	A	.	*	*	DP:BC	253	0	0	0	253	18	6	0	0	12
gi|753774531|gb|CP010816.1|	3612575	.	G	C	.	H	*	DP:BC	149	0	6	143	0	51	0	0	51	0
gi|753774531|gb|CP010816.1|	3613307	.	A	G,T	.	B;H;M	*	DP:BC	246	245	0	0	1	31	29	0	2	0
gi|753774531|gb|CP010816.1|	3620230	.	A	T	.	H	*	DP:BC	78	73	0	0	5	156	156	0	0	0
gi|753774531|gb|CP010816.1|	3620233	.	C	G,T	.	H;M	*	DP:BC	78	0	74	2	2	157	0	157	0	0
gi|753774531|gb|CP010816.1|	3620245	.	T	A,G	.	H;M	*	DP:BC	90	1	0	4	85	154	0	0	0	154
gi|753774531|gb|CP010816.1|	3620263	.	T	C,G	.	H;M	*	DP:BC	85	0	5	2	78	166	0	0	0	166
gi|753774531|gb|CP010816.1|	3620269	.	A	C	.	H	*	DP:BC	95	87	8	0	0	174	174	0	0	0
gi|753774531|gb|CP010816.1|	3620311	.	C	T	.	H	*	DP:BC	93	0	88	0	5	170	0	170	0	0
gi|753774531|gb|CP010816.1|	3620818	.	C	T	.	*	*	DP:BC	230	0	230	0	0	183	0	177	0	6
gi|753774531|gb|CP010816.1|	3621252	.	C	A,T	.	H;M	*	DP:BC	89	4	84	0	1	131	0	131	0	0
gi|753774531|gb|CP010816.1|	3621277	.	G	C,T	.	H;M	*	DP:BC	46	0	2	42	2	133	0	0	133	0
gi|753774531|gb|CP010816.1|	3621285	.	T	A,C	.	H;M	*	DP:BC	47	2	9	0	36	99	0	0	0	99
gi|753774531|gb|CP010816.1|	3624874	.	G	A	.	H	*	DP:BC	79	6	0	73	0	104	0	0	104	0
gi|753774531|gb|CP010816.1|	3624933	.	G	T	.	H;Y	*	DP:BC	113	0	0	9	104	85	0	0	0	85
gi|753774531|gb|CP010816.1|	3626391	.	T	G	.	H	*	DP:BC	70	0	0	7	63	113	0	0	0	113
gi|753774531|gb|CP010816.1|	3626427	.	T	G	.	H	*	DP:BC	92	0	0	5	87	110	0	0	0	110
gi|753774531|gb|CP010816.1|	3626457	.	A	G	.	H	*	DP:BC	109	102	0	7	0	120	119	0	1	0
gi|753774531|gb|CP010816.1|	3629162	.	T	C	.	H	*	DP:BC	101	0	5	0	96	305	0	0	0	305
gi|753774531|gb|CP010816.1|	3631541	.	G	A	.	*	*	DP:BC	214	0	0	214	0	145	7	0	138	0
gi|753774531|gb|CP010816.1|	3633677	.	T	C,G	.	B;H;M	*	DP:BC	200	0	1	0	199	43	0	0	2	41
gi|753774531|gb|CP010816.1|	3639026	.	T	C	.	H	*	DP:BC	141	0	1	0	140	13	0	2	0	11
gi|753774531|gb|CP010816.1|	3644423	.	C	A	.	H	*	DP:BC	136	6	130	0	0	6	0	6	0	0
gi|753774531|gb|CP010816.1|	3646567	.	T	C	.	H	*	DP:BC	120	0	5	0	115	140	0	0	0	140
gi|753774531|gb|CP010816.1|	3647178	.	A	C,G	.	B;H;M	*	DP:BC	190	189	1	0	0	14	12	0	2	0
gi|753774531|gb|CP010816.1|	3648747	.	C	A	.	H	*	DP:BC	120	14	106	0	0	32	0	32	0	0
gi|753774531|gb|CP010816.1|	3648849	.	T	G	.	H	*	DP:BC	117	0	0	5	112	28	0	0	0	28
gi|753774531|gb|CP010816.1|	3649027	.	A	C	.	H	*	DP:BC	78	72	6	0	0	24	24	0	0	0
gi|753774531|gb|CP010816.1|	3649218	.	C	G	.	H	*	DP:BC	48	0	37	11	0	18	0	18	0	0
gi|753774531|gb|CP010816.1|	3649227	.	C	T	.	H	*	DP:BC	68	0	51	0	17	20	0	20	0	0
gi|753774531|gb|CP010816.1|	3649247	.	C	A	.	H	*	DP:BC	46	4	42	0	0	20	0	20	0	0
gi|753774531|gb|CP010816.1|	3653959	.	C	T	.	*	*	DP:BC	192	0	192	0	0	76	0	70	0	6
gi|753774531|gb|CP010816.1|	3657073	.	A	C	.	H	*	DP:BC	158	151	7	0	0	8	8	0	0	0
gi|753774531|gb|CP010816.1|	3659810	.	T	A,C	.	B;M	*	DP:BC	201	0	0	0	201	66	3	4	0	59
gi|753774531|gb|CP010816.1|	3663223	.	A	G	.	B	*	DP:BC	161	161	0	0	0	230	223	0	7	0
gi|753774531|gb|CP010816.1|	3664322	.	A	G	.	B	*	DP:BC	177	177	0	0	0	1016	1002	0	14	0
gi|753774531|gb|CP010816.1|	3671405	.	T	C	.	H	*	DP:BC	165	0	5	0	160	6	0	0	0	6
gi|753774531|gb|CP010816.1|	3673498	.	C	T	.	*	*	DP:BC	244	0	244	0	0	8	0	4	0	4
gi|753774531|gb|CP010816.1|	3685151	.	T	C,G	.	B;H;M	*	DP:BC	238	0	0	1	237	5	0	1	0	4
gi|753774531|gb|CP010816.1|	3697168	.	T	G	.	H	*	DP:BC	128	0	0	5	123	54	0	0	0	54
gi|753774531|gb|CP010816.1|	3697170	.	G	A,C,T	.	H;M	*	DP:BC	113	8	1	103	1	49	0	0	49	0
gi|753774531|gb|CP010816.1|	3698178	.	T	C	.	H	*	DP:BC	144	0	5	0	139	18	0	0	0	18
gi|753774531|gb|CP010816.1|	3700278	.	T	G	.	H	*	DP:BC	175	0	0	5	170	5	0	0	0	5
gi|753774531|gb|CP010816.1|	3703330	.	A	T	.	H;Y	*	DP:BC	69	64	0	0	5	9	9	0	0	0
gi|753774531|gb|CP010816.1|	3707539	.	G	A	.	H	*	DP:BC	96	7	0	89	0	7	0	0	7	0
gi|753774531|gb|CP010816.1|	3707543	.	T	A	.	H	*	DP:BC	94	5	0	0	89	7	0	0	0	7
gi|753774531|gb|CP010816.1|	3708286	.	C	A	.	H;Y	*	DP:BC	110	5	105	0	0	16	0	16	0	0
gi|753774531|gb|CP010816.1|	3710039	.	T	G	.	H	*	DP:BC	137	0	0	6	131	139	0	0	0	139
gi|753774531|gb|CP010816.1|	3710192	.	C	A	.	H	*	DP:BC	138	6	132	0	0	177	0	177	0	0
gi|753774531|gb|CP010816.1|	3711186	.	T	C	.	B	*	DP:BC	246	0	0	0	246	1649	0	30	0	1619
gi|753774531|gb|CP010816.1|	3713463	.	T	G	.	H	*	DP:BC	113	0	0	5	108	13	0	0	0	13
gi|753774531|gb|CP010816.1|	3713499	.	C	A	.	H	*	DP:BC	113	8	105	0	0	13	0	13	0	0
gi|753774531|gb|CP010816.1|	3713517	.	T	A	.	H	*	DP:BC	105	7	0	0	98	10	0	0	0	10
gi|753774531|gb|CP010816.1|	3714421	.	T	C,G	.	H;M	*	DP:BC	126	0	0	1	125	5	0	1	0	4
gi|753774531|gb|CP010816.1|	3716406	.	T	C	.	H	*	DP:BC	208	0	1	0	207	5	0	2	0	3
gi|753774531|gb|CP010816.1|	3722572	.	G	T	.	H	*	DP:BC	137	0	0	131	6	7	0	0	7	0
gi|753774531|gb|CP010816.1|	3725187	.	T	C,G	.	H;M	*	DP:BC	190	0	0	4	186	7326	0	1	1	7324
gi|753774531|gb|CP010816.1|	3725270	.	G	A,T	.	H;M	*	DP:BC	201	0	0	198	3	6417	3	0	6414	0
gi|753774531|gb|CP010816.1|	3725472	.	T	A,C	.	B;M	*	DP:BC	215	0	0	0	215	15	1	1	0	13
gi|753774531|gb|CP010816.1|	3725475	.	G	A,T	.	B;H;M	*	DP:BC	225	0	0	224	1	10	1	0	8	1
gi|753774531|gb|CP010816.1|	3733492	.	C	T	.	H	*	DP:BC	176	0	168	0	8	13	0	13	0	0
gi|753774531|gb|CP010816.1|	3733493	.	A	T	.	H	*	DP:BC	172	164	0	0	8	13	13	0	0	0
gi|753774531|gb|CP010816.1|	3736962	.	G	A,C	.	H;M	*	DP:BC	41	0	2	39	0	870	2	0	868	0
gi|753774531|gb|CP010816.1|	3736989	.	G	T	.	H	*	DP:BC	50	0	0	43	7	776	0	0	776	0
gi|753774531|gb|CP010816.1|	3737019	.	G	A,T	.	H;M	*	DP:BC	45	0	0	43	2	777	1	0	776	0
gi|753774531|gb|CP010816.1|	3737030	.	G	C,T	.	H;M	*	DP:BC	57	0	0	54	3	794	0	1	793	0
gi|753774531|gb|CP010816.1|	3744096	.	T	C,G	.	B;M	*	DP:BC	209	0	0	0	209	67	0	3	2	62
gi|753774531|gb|CP010816.1|	3753074	.	C	A	.	H	*	DP:BC	173	5	168	0	0	122	0	122	0	0
gi|753774531|gb|CP010816.1|	3753134	.	G	A	.	H	*	DP:BC	135	6	0	129	0	37	0	0	37	0
gi|753774531|gb|CP010816.1|	3753177	.	T	A	.	H;Y	*	DP:BC	109	6	0	0	103	22	0	0	0	22
gi|753774531|gb|CP010816.1|	3753181	.	T	A	.	H;Y	*	DP:BC	128	23	0	0	105	19	0	0	0	19
gi|753774531|gb|CP010816.1|	3757207	.	T	C,G	.	M	*	DP:BC	203	0	0	0	203	9	0	1	1	7
gi|753774531|gb|CP010816.1|	3762175	.	T	G	.	H	*	DP:BC	169	0	0	6	163	5	0	0	0	5
gi|753774531|gb|CP010816.1|	3762254	.	C	A	.	H	*	DP:BC	139	5	134	0	0	6	0	6	0	0
gi|753774531|gb|CP010816.1|	3766985	.	T	A	.	H	*	DP:BC	116	5	0	0	111	12	0	0	0	12
gi|753774531|gb|CP010816.1|	3767010	.	A	G	.	H	*	DP:BC	106	105	0	1	0	11	9	0	2	0
gi|753774531|gb|CP010816.1|	3767043	.	G	A	.	H	*	DP:BC	101	5	0	96	0	9	0	0	9	0
gi|753774531|gb|CP010816.1|	3767091	.	T	C	.	H	*	DP:BC	96	0	5	0	91	8	0	0	0	8
gi|753774531|gb|CP010816.1|	3767421	.	A	C	.	H	*	DP:BC	149	144	5	0	0	16	16	0	0	0
gi|753774531|gb|CP010816.1|	3769830	.	A	G	.	H	*	DP:BC	218	217	0	1	0	22	20	0	2	0
gi|753774531|gb|CP010816.1|	3772489	.	C	T	.	H	*	DP:BC	128	0	117	0	11	113	0	113	0	0
gi|753774531|gb|CP010816.1|	3775088	.	A	G	.	B	*	DP:BC	202	202	0	0	0	328	322	0	6	0
gi|753774531|gb|CP010816.1|	3775372	.	A	G	.	*	*	DP:BC	167	167	0	0	0	204	186	0	18	0
gi|753774531|gb|CP010816.1|	3776394	.	C	G	.	*	*	DP:BC	231	0	231	0	0	335	0	329	6	0
gi|753774531|gb|CP010816.1|	3783325	.	A	C	.	H	*	DP:BC	142	130	12	0	0	132	132	0	0	0
gi|753774531|gb|CP010816.1|	3783441	.	A	C	.	H	*	DP:BC	155	150	5	0	0	135	135	0	0	0
gi|753774531|gb|CP010816.1|	3784235	.	G	A	.	H	*	DP:BC	157	5	0	152	0	162	0	0	162	0
gi|753774531|gb|CP010816.1|	3784256	.	T	G	.	H	*	DP:BC	143	0	0	8	135	160	0	0	0	160
gi|753774531|gb|CP010816.1|	3784277	.	T	C	.	H	*	DP:BC	128	0	5	0	123	186	0	0	0	186
gi|753774531|gb|CP010816.1|	3784308	.	A	C	.	H	*	DP:BC	135	130	5	0	0	203	203	0	0	0
gi|753774531|gb|CP010816.1|	3784318	.	G	T	.	H	*	DP:BC	126	0	0	115	11	195	0	0	195	0
gi|753774531|gb|CP010816.1|	3784332	.	A	C,G	.	H;M	*	DP:BC	134	116	18	0	0	161	160	0	1	0
gi|753774531|gb|CP010816.1|	3788679	.	C	G	.	H	*	DP:BC	111	0	106	5	0	24	0	24	0	0
gi|753774531|gb|CP010816.1|	3794186	.	T	C,G	.	B;H;M	*	DP:BC	190	0	0	1	189	7	0	1	0	6
[truncated: 431 more rows]

## Sheet: 7-2_PPR65_4
##fileformat=VCFv4.0
##fileDate=20180813
##source=jacusa-1.2.0
##FILTER=<ID=H,Description="Filter non-homozygous pileup/BAM in sample 1 or 2 (MUST be set to H:1 or H:2). Default: none"
##FILTER=<ID=M,Description="Max allowed alleles per parallel pileup. Default: 2"
##FILTER=<ID=B,Description="Filter distance to Read Start/End. Default: 6:0.5 (F:distance:min_ratio)"
##FILTER=<ID=Y,Description="Filter wrong variant calls in the vicinity of homopolymers. Default: 7 (Y:length)"
##FORMAT=<ID=DP,Number=1,Type=Integer,Description="Read Depth">
##FORMAT=<ID=BC,Number=4,Type=Integer,Description="Base counts A,C,G,T">
#CHROM	POS	ID	REF	ALT	QUAL	FILTER	INFO	FORMAT	DNA_cov	A	C	G	T	RNA_cov	A	C	G	T
gi|753774531|gb|CP010816.1|	6912	.	G	C	.	H	*	DP:BC	151	0	5	146	0	16	0	0	16	0
gi|753774531|gb|CP010816.1|	6914	.	A	C	.	H	*	DP:BC	153	142	11	0	0	14	14	0	0	0
gi|753774531|gb|CP010816.1|	6933	.	A	C	.	H	*	DP:BC	145	132	13	0	0	13	13	0	0	0
gi|753774531|gb|CP010816.1|	9401	.	C	A,T	.	M	*	DP:BC	243	0	243	0	0	66	1	63	0	2
gi|753774531|gb|CP010816.1|	12433	.	C	A,T	.	H;M	*	DP:BC	132	3	129	0	0	7990	2	7986	0	2
gi|753774531|gb|CP010816.1|	12484	.	G	A,T	.	H;M	*	DP:BC	112	3	0	109	0	7981	0	0	7979	2
gi|753774531|gb|CP010816.1|	12491	.	G	A,C,T	.	H;M	*	DP:BC	124	2	1	121	0	7683	9	0	7672	2
gi|753774531|gb|CP010816.1|	13309	.	T	C	.	B	*	DP:BC	205	0	0	0	205	8691	0	20	0	8671
gi|753774531|gb|CP010816.1|	15389	.	A	C,T	.	H;M	*	DP:BC	124	119	4	0	1	967	966	1	0	0
gi|753774531|gb|CP010816.1|	15451	.	C	A,T	.	H;M	*	DP:BC	108	3	105	0	0	858	0	857	0	1
gi|753774531|gb|CP010816.1|	15540	.	G	A,C	.	B;H;M	*	DP:BC	74	0	4	70	0	443	2	0	441	0
gi|753774531|gb|CP010816.1|	16734	.	T	C	.	H;Y	*	DP:BC	106	0	10	0	96	107	0	0	0	107
gi|753774531|gb|CP010816.1|	16981	.	T	A	.	H	*	DP:BC	117	5	0	0	112	29	0	0	0	29
gi|753774531|gb|CP010816.1|	18484	.	A	G	.	H	*	DP:BC	142	136	0	6	0	92	92	0	0	0
gi|753774531|gb|CP010816.1|	18505	.	A	T	.	H	*	DP:BC	180	174	0	0	6	88	88	0	0	0
gi|753774531|gb|CP010816.1|	18520	.	A	T	.	H	*	DP:BC	171	166	0	0	5	91	91	0	0	0
gi|753774531|gb|CP010816.1|	19459	.	A	C,G	.	H;M	*	DP:BC	185	183	0	2	0	7	6	1	0	0
gi|753774531|gb|CP010816.1|	27340	.	T	C	.	B	*	DP:BC	242	0	0	0	242	2035	0	17	0	2018
gi|753774531|gb|CP010816.1|	28106	.	T	C	.	B	*	DP:BC	232	0	0	0	232	2323	0	11	0	2312
gi|753774531|gb|CP010816.1|	29194	.	T	C	.	B	*	DP:BC	192	0	0	0	192	2420	0	17	0	2403
gi|753774531|gb|CP010816.1|	30040	.	T	A,G	.	H;M	*	DP:BC	155	0	0	3	152	1396	1	0	1	1394
gi|753774531|gb|CP010816.1|	30055	.	T	G	.	H	*	DP:BC	139	0	0	5	134	1483	0	0	1	1482
gi|753774531|gb|CP010816.1|	30078	.	A	C	.	H	*	DP:BC	122	117	5	0	0	1527	1527	0	0	0
gi|753774531|gb|CP010816.1|	30081	.	A	C	.	H	*	DP:BC	130	122	8	0	0	1547	1547	0	0	0
gi|753774531|gb|CP010816.1|	30120	.	T	A,C	.	H;M	*	DP:BC	122	1	3	0	118	1442	0	0	0	1442
gi|753774531|gb|CP010816.1|	30122	.	A	C	.	H	*	DP:BC	120	116	4	0	0	1465	1463	2	0	0
gi|753774531|gb|CP010816.1|	35229	.	C	A,T	.	H;M	*	DP:BC	101	2	96	0	3	106	0	106	0	0
gi|753774531|gb|CP010816.1|	35239	.	T	C,G	.	B;H;M	*	DP:BC	86	0	0	3	83	111	0	2	0	109
gi|753774531|gb|CP010816.1|	35875	.	T	G	.	H	*	DP:BC	107	0	0	7	100	122	0	0	0	122
gi|753774531|gb|CP010816.1|	37416	.	A	C	.	H	*	DP:BC	144	132	12	0	0	138	138	0	0	0
gi|753774531|gb|CP010816.1|	37509	.	T	G	.	H	*	DP:BC	92	0	0	5	87	147	0	0	0	147
gi|753774531|gb|CP010816.1|	37535	.	G	T	.	H	*	DP:BC	88	0	0	79	9	138	0	0	138	0
gi|753774531|gb|CP010816.1|	43137	.	T	G	.	H	*	DP:BC	88	0	0	6	82	5	0	0	0	5
gi|753774531|gb|CP010816.1|	43204	.	A	C	.	H	*	DP:BC	121	116	5	0	0	6	6	0	0	0
gi|753774531|gb|CP010816.1|	52099	.	G	A	.	*	*	DP:BC	182	0	0	182	0	10	4	0	6	0
gi|753774531|gb|CP010816.1|	52774	.	T	G	.	H	*	DP:BC	109	0	0	5	104	7	0	0	0	7
gi|753774531|gb|CP010816.1|	54598	.	A	C	.	H	*	DP:BC	149	144	5	0	0	28	28	0	0	0
gi|753774531|gb|CP010816.1|	62282	.	T	G	.	H	*	DP:BC	158	0	0	6	152	41	0	0	0	41
gi|753774531|gb|CP010816.1|	68239	.	A	C,G	.	B;H;M	*	DP:BC	166	164	2	0	0	7	6	0	1	0
gi|753774531|gb|CP010816.1|	68512	.	A	C	.	H	*	DP:BC	121	115	6	0	0	11	11	0	0	0
gi|753774531|gb|CP010816.1|	68561	.	T	G	.	H	*	DP:BC	153	0	0	7	146	6	0	0	0	6
gi|753774531|gb|CP010816.1|	68572	.	C	A	.	H	*	DP:BC	155	5	150	0	0	8	0	8	0	0
gi|753774531|gb|CP010816.1|	74293	.	A	G	.	H	*	DP:BC	71	65	0	6	0	87	87	0	0	0
gi|753774531|gb|CP010816.1|	74345	.	A	G,T	.	H;M	*	DP:BC	62	56	0	6	0	71	69	0	0	2
gi|753774531|gb|CP010816.1|	74365	.	C	G	.	H	*	DP:BC	74	0	69	5	0	72	0	72	0	0
gi|753774531|gb|CP010816.1|	74393	.	G	C	.	H	*	DP:BC	87	0	81	6	0	80	0	80	0	0
gi|753774531|gb|CP010816.1|	74399	.	A	G,T	.	H;M	*	DP:BC	94	85	0	1	8	88	88	0	0	0
gi|753774531|gb|CP010816.1|	74779	.	A	T	.	H	*	DP:BC	108	103	0	0	5	31	31	0	0	0
gi|753774531|gb|CP010816.1|	76177	.	T	C	.	H	*	DP:BC	103	0	6	0	97	7	0	0	0	7
gi|753774531|gb|CP010816.1|	77879	.	T	G	.	B;H	*	DP:BC	62	0	0	5	57	20	0	0	0	20
gi|753774531|gb|CP010816.1|	77884	.	C	T	.	H	*	DP:BC	60	0	47	0	13	23	0	23	0	0
gi|753774531|gb|CP010816.1|	77893	.	C	T	.	H	*	DP:BC	57	0	49	0	8	21	0	21	0	0
gi|753774531|gb|CP010816.1|	81309	.	A	T	.	H	*	DP:BC	138	133	0	0	5	39	39	0	0	0
gi|753774531|gb|CP010816.1|	87353	.	A	C,G	.	B;H;M	*	DP:BC	224	223	1	0	0	5	4	0	1	0
gi|753774531|gb|CP010816.1|	96077	.	A	G,T	.	B;H;M	*	DP:BC	88	85	0	1	2	366	366	0	0	0
gi|753774531|gb|CP010816.1|	96099	.	T	G	.	H	*	DP:BC	120	0	0	5	115	377	0	0	2	375
gi|753774531|gb|CP010816.1|	96182	.	C	G,T	.	H;M	*	DP:BC	139	0	134	4	1	376	0	375	0	1
gi|753774531|gb|CP010816.1|	96192	.	T	G	.	H	*	DP:BC	145	0	0	5	140	394	0	0	1	393
gi|753774531|gb|CP010816.1|	97263	.	A	G	.	H	*	DP:BC	134	128	0	6	0	463	463	0	0	0
gi|753774531|gb|CP010816.1|	97315	.	A	G,T	.	H;M	*	DP:BC	158	154	0	2	2	415	415	0	0	0
gi|753774531|gb|CP010816.1|	98545	.	T	C	.	B	*	DP:BC	120	0	0	0	120	487	0	7	0	480
gi|753774531|gb|CP010816.1|	100278	.	G	A	.	B	*	DP:BC	181	0	0	181	0	484	7	0	477	0
gi|753774531|gb|CP010816.1|	100286	.	T	G	.	H	*	DP:BC	146	0	0	5	141	409	0	0	0	409
gi|753774531|gb|CP010816.1|	102547	.	T	C,G	.	B;H;M	*	DP:BC	128	0	0	6	122	732	0	1	1	730
gi|753774531|gb|CP010816.1|	102569	.	A	G	.	H	*	DP:BC	121	115	0	6	0	761	761	0	0	0
gi|753774531|gb|CP010816.1|	103209	.	C	G,T	.	H;M	*	DP:BC	96	0	93	2	1	648	0	648	0	0
gi|753774531|gb|CP010816.1|	105794	.	T	C	.	B	*	DP:BC	190	0	0	0	190	1008	0	11	0	997
gi|753774531|gb|CP010816.1|	107635	.	T	C	.	B	*	DP:BC	181	0	0	0	181	778	0	9	0	769
gi|753774531|gb|CP010816.1|	108946	.	T	C,G	.	H;M	*	DP:BC	152	0	0	4	148	932	0	2	0	930
gi|753774531|gb|CP010816.1|	108949	.	C	A	.	H	*	DP:BC	160	5	155	0	0	978	0	978	0	0
gi|753774531|gb|CP010816.1|	112693	.	A	T	.	H	*	DP:BC	133	5	0	0	128	146	0	0	0	146
gi|753774531|gb|CP010816.1|	118536	.	T	C,G	.	H;M	*	DP:BC	119	0	1	0	118	6	0	0	1	5
gi|753774531|gb|CP010816.1|	118589	.	A	C,G	.	H;M	*	DP:BC	112	111	0	1	0	6	5	1	0	0
gi|753774531|gb|CP010816.1|	118597	.	G	T	.	H	*	DP:BC	123	0	0	114	9	5	0	0	5	0
gi|753774531|gb|CP010816.1|	121987	.	C	A	.	H	*	DP:BC	167	5	162	0	0	51	0	51	0	0
gi|753774531|gb|CP010816.1|	122057	.	T	G	.	H	*	DP:BC	194	0	0	6	188	36	0	0	0	36
gi|753774531|gb|CP010816.1|	122253	.	A	T	.	H;Y	*	DP:BC	154	149	0	0	5	24	24	0	0	0
gi|753774531|gb|CP010816.1|	122274	.	A	G	.	H	*	DP:BC	174	169	0	5	0	25	25	0	0	0
gi|753774531|gb|CP010816.1|	123034	.	A	C	.	H	*	DP:BC	193	187	6	0	0	46	46	0	0	0
gi|753774531|gb|CP010816.1|	123564	.	C	A	.	H	*	DP:BC	144	8	136	0	0	27	0	27	0	0
gi|753774531|gb|CP010816.1|	123570	.	T	G	.	H	*	DP:BC	128	0	0	6	122	25	0	0	0	25
gi|753774531|gb|CP010816.1|	123601	.	C	A	.	H	*	DP:BC	163	5	158	0	0	28	0	28	0	0
gi|753774531|gb|CP010816.1|	123629	.	T	G	.	H	*	DP:BC	173	0	0	5	168	31	0	0	0	31
gi|753774531|gb|CP010816.1|	124361	.	C	A	.	H	*	DP:BC	157	5	152	0	0	24	0	24	0	0
gi|753774531|gb|CP010816.1|	128693	.	C	A	.	H	*	DP:BC	95	6	89	0	0	205	0	205	0	0
gi|753774531|gb|CP010816.1|	129147	.	T	C,G	.	H;M	*	DP:BC	54	0	3	1	50	163	0	0	0	163
gi|753774531|gb|CP010816.1|	129169	.	G	A	.	H	*	DP:BC	56	4	0	52	0	185	0	0	185	0
gi|753774531|gb|CP010816.1|	129171	.	G	C	.	H	*	DP:BC	57	0	4	53	0	186	0	0	186	0
gi|753774531|gb|CP010816.1|	129172	.	A	C	.	H	*	DP:BC	49	45	4	0	0	185	185	0	0	0
gi|753774531|gb|CP010816.1|	129182	.	T	C	.	B	*	DP:BC	51	0	0	0	51	188	0	5	0	183
gi|753774531|gb|CP010816.1|	129183	.	G	T	.	H	*	DP:BC	56	0	0	51	5	192	0	0	192	0
gi|753774531|gb|CP010816.1|	129197	.	C	A,G	.	H;M	*	DP:BC	46	4	41	1	0	200	0	200	0	0
gi|753774531|gb|CP010816.1|	129198	.	C	A	.	H	*	DP:BC	55	5	50	0	0	202	0	202	0	0
gi|753774531|gb|CP010816.1|	129210	.	A	G	.	H	*	DP:BC	62	57	0	5	0	208	207	0	1	0
gi|753774531|gb|CP010816.1|	129234	.	A	G	.	H	*	DP:BC	72	68	0	4	0	184	183	0	1	0
gi|753774531|gb|CP010816.1|	129276	.	G	A	.	H	*	DP:BC	80	5	0	75	0	233	0	0	233	0
gi|753774531|gb|CP010816.1|	129282	.	G	C	.	H	*	DP:BC	89	0	5	84	0	241	0	0	241	0
gi|753774531|gb|CP010816.1|	129312	.	T	C	.	H	*	DP:BC	94	0	5	0	89	237	0	0	0	237
gi|753774531|gb|CP010816.1|	136004	.	C	G,T	.	H;M	*	DP:BC	147	0	144	3	0	495	0	493	0	2
gi|753774531|gb|CP010816.1|	146988	.	T	G	.	H	*	DP:BC	142	0	0	5	137	77	0	0	0	77
gi|753774531|gb|CP010816.1|	151707	.	G	A	.	H	*	DP:BC	97	5	0	92	0	56	0	0	56	0
gi|753774531|gb|CP010816.1|	151710	.	A	T	.	H	*	DP:BC	86	81	0	0	5	55	55	0	0	0
gi|753774531|gb|CP010816.1|	162967	.	C	T	.	H	*	DP:BC	147	0	141	0	6	20	0	20	0	0
gi|753774531|gb|CP010816.1|	163080	.	A	C,G	.	H;M	*	DP:BC	187	180	6	1	0	590	588	1	1	0
gi|753774531|gb|CP010816.1|	166150	.	G	A,T	.	B;M	*	DP:BC	126	0	0	126	0	106	4	0	101	1
gi|753774531|gb|CP010816.1|	171623	.	C	T	.	*	*	DP:BC	185	0	185	0	0	34	0	28	0	6
gi|753774531|gb|CP010816.1|	175680	.	C	T	.	*	*	DP:BC	125	0	125	0	0	14	0	10	0	4
gi|753774531|gb|CP010816.1|	175842	.	C	T	.	H	*	DP:BC	108	0	101	0	7	5	0	5	0	0
gi|753774531|gb|CP010816.1|	175916	.	A	C	.	H	*	DP:BC	80	75	5	0	0	8	8	0	0	0
gi|753774531|gb|CP010816.1|	176802	.	A	C	.	H	*	DP:BC	118	109	9	0	0	107	107	0	0	0
gi|753774531|gb|CP010816.1|	176838	.	A	C	.	H	*	DP:BC	97	89	8	0	0	123	123	0	0	0
gi|753774531|gb|CP010816.1|	176916	.	T	C	.	H	*	DP:BC	70	0	6	0	64	132	0	0	0	132
gi|753774531|gb|CP010816.1|	178537	.	T	G	.	H	*	DP:BC	109	0	0	7	102	29	0	0	0	29
gi|753774531|gb|CP010816.1|	178543	.	G	T	.	H;Y	*	DP:BC	121	0	0	116	5	35	0	0	35	0
gi|753774531|gb|CP010816.1|	179128	.	A	G	.	H	*	DP:BC	86	77	0	9	0	43	43	0	0	0
gi|753774531|gb|CP010816.1|	179358	.	G	C	.	*	*	DP:BC	136	0	0	136	0	82	0	6	76	0
gi|753774531|gb|CP010816.1|	179386	.	T	G	.	H	*	DP:BC	172	0	0	7	165	89	0	0	0	89
gi|753774531|gb|CP010816.1|	179962	.	G	A	.	H	*	DP:BC	106	6	0	100	0	27	0	0	27	0
gi|753774531|gb|CP010816.1|	186532	.	A	G	.	B	*	DP:BC	177	177	0	0	0	209	168	0	41	0
gi|753774531|gb|CP010816.1|	188652	.	C	T	.	Y	*	DP:BC	164	0	164	0	0	963	0	938	0	25
gi|753774531|gb|CP010816.1|	190622	.	C	T	.	*	*	DP:BC	186	0	186	0	0	65	0	59	0	6
gi|753774531|gb|CP010816.1|	202911	.	C	G,T	.	H;M	*	DP:BC	176	0	172	3	1	908	0	908	0	0
gi|753774531|gb|CP010816.1|	209791	.	G	T	.	H	*	DP:BC	131	0	0	7	124	126	0	0	0	126
gi|753774531|gb|CP010816.1|	210316	.	T	G	.	H	*	DP:BC	115	0	0	5	110	147	0	0	0	147
gi|753774531|gb|CP010816.1|	210324	.	G	T	.	H	*	DP:BC	130	0	0	124	6	137	0	0	137	0
gi|753774531|gb|CP010816.1|	210601	.	T	C,G	.	H;M	*	DP:BC	117	0	0	6	111	176	0	1	0	175
gi|753774531|gb|CP010816.1|	210607	.	A	G	.	H	*	DP:BC	129	121	0	8	0	184	184	0	0	0
gi|753774531|gb|CP010816.1|	214664	.	C	A	.	H	*	DP:BC	156	6	150	0	0	59	0	59	0	0
gi|753774531|gb|CP010816.1|	215252	.	G	C	.	H	*	DP:BC	102	0	6	96	0	20	0	0	20	0
gi|753774531|gb|CP010816.1|	215282	.	A	G	.	H	*	DP:BC	104	97	0	7	0	23	23	0	0	0
gi|753774531|gb|CP010816.1|	216184	.	A	G	.	H	*	DP:BC	90	83	0	7	0	52	52	0	0	0
gi|753774531|gb|CP010816.1|	217914	.	A	T	.	*	*	DP:BC	130	130	0	0	0	92	86	0	0	6
gi|753774531|gb|CP010816.1|	218835	.	C	A,T	.	H;M	*	DP:BC	137	1	136	0	0	60	0	57	0	3
gi|753774531|gb|CP010816.1|	221885	.	G	T	.	H	*	DP:BC	138	0	0	133	5	48	0	0	48	0
gi|753774531|gb|CP010816.1|	227207	.	T	C	.	B	*	DP:BC	129	0	0	0	129	28	0	4	0	24
gi|753774531|gb|CP010816.1|	234615	.	A	G	.	H	*	DP:BC	104	96	0	8	0	421	421	0	0	0
gi|753774531|gb|CP010816.1|	234621	.	C	T	.	H	*	DP:BC	114	0	99	0	15	419	0	419	0	0
gi|753774531|gb|CP010816.1|	234648	.	C	A	.	H	*	DP:BC	118	8	110	0	0	344	0	344	0	0
gi|753774531|gb|CP010816.1|	234671	.	A	G	.	H	*	DP:BC	141	128	0	13	0	329	329	0	0	0
gi|753774531|gb|CP010816.1|	234747	.	C	T	.	H	*	DP:BC	154	0	149	0	5	333	0	333	0	0
gi|753774531|gb|CP010816.1|	236041	.	G	A,C	.	H;M	*	DP:BC	142	5	0	137	0	203	0	1	202	0
gi|753774531|gb|CP010816.1|	241256	.	A	G	.	B	*	DP:BC	181	181	0	0	0	30	2	0	28	0
gi|753774531|gb|CP010816.1|	241258	.	T	C	.	B	*	DP:BC	187	0	0	0	187	30	0	28	0	2
gi|753774531|gb|CP010816.1|	246796	.	T	G	.	H	*	DP:BC	121	0	0	5	116	92	0	0	0	92
gi|753774531|gb|CP010816.1|	248280	.	C	G,T	.	H;M	*	DP:BC	123	0	117	1	5	169	0	169	0	0
gi|753774531|gb|CP010816.1|	248283	.	A	C	.	H	*	DP:BC	126	121	5	0	0	162	162	0	0	0
gi|753774531|gb|CP010816.1|	248303	.	G	T	.	H	*	DP:BC	130	0	0	124	6	166	0	0	165	1
gi|753774531|gb|CP010816.1|	252519	.	C	G,T	.	H;M	*	DP:BC	177	0	176	1	0	5	0	4	0	1
gi|753774531|gb|CP010816.1|	254104	.	T	G	.	H	*	DP:BC	67	0	0	6	61	25	0	0	0	25
gi|753774531|gb|CP010816.1|	258837	.	A	G	.	B	*	DP:BC	188	188	0	0	0	103	98	0	5	0
gi|753774531|gb|CP010816.1|	261045	.	A	C	.	H	*	DP:BC	157	150	7	0	0	25	25	0	0	0
gi|753774531|gb|CP010816.1|	261056	.	A	C	.	H	*	DP:BC	179	155	24	0	0	26	26	0	0	0
gi|753774531|gb|CP010816.1|	261061	.	G	T	.	H	*	DP:BC	173	0	0	168	5	28	0	0	28	0
gi|753774531|gb|CP010816.1|	261065	.	T	A	.	H	*	DP:BC	169	8	0	0	161	28	0	0	0	28
gi|753774531|gb|CP010816.1|	261078	.	A	C	.	H	*	DP:BC	157	145	12	0	0	33	33	0	0	0
gi|753774531|gb|CP010816.1|	261097	.	G	T	.	H	*	DP:BC	142	0	0	137	5	32	0	0	32	0
gi|753774531|gb|CP010816.1|	261098	.	C	T	.	H	*	DP:BC	136	0	128	0	8	34	0	34	0	0
gi|753774531|gb|CP010816.1|	267401	.	T	C	.	*	*	DP:BC	226	0	0	0	226	50	0	30	0	20
gi|753774531|gb|CP010816.1|	269100	.	G	A	.	H	*	DP:BC	134	6	0	128	0	10	0	0	10	0
gi|753774531|gb|CP010816.1|	269107	.	A	C	.	H	*	DP:BC	130	123	7	0	0	10	10	0	0	0
gi|753774531|gb|CP010816.1|	269114	.	G	T	.	H	*	DP:BC	132	0	0	126	6	10	0	0	10	0
gi|753774531|gb|CP010816.1|	269147	.	A	C	.	H	*	DP:BC	126	110	16	0	0	10	10	0	0	0
gi|753774531|gb|CP010816.1|	270898	.	G	C	.	H	*	DP:BC	75	0	6	69	0	7	0	0	7	0
gi|753774531|gb|CP010816.1|	272669	.	A	C	.	H	*	DP:BC	103	97	6	0	0	9	9	0	0	0
gi|753774531|gb|CP010816.1|	272691	.	T	G	.	H	*	DP:BC	116	0	0	5	111	7	0	0	0	7
gi|753774531|gb|CP010816.1|	278006	.	G	T	.	H	*	DP:BC	101	0	0	94	7	19	0	0	19	0
gi|753774531|gb|CP010816.1|	278028	.	A	C	.	H	*	DP:BC	98	93	5	0	0	21	21	0	0	0
gi|753774531|gb|CP010816.1|	278122	.	C	T	.	H	*	DP:BC	109	0	104	0	5	14	0	14	0	0
gi|753774531|gb|CP010816.1|	292975	.	A	T	.	H	*	DP:BC	122	117	0	0	5	7	7	0	0	0
gi|753774531|gb|CP010816.1|	296327	.	A	C	.	H	*	DP:BC	154	149	5	0	0	38	38	0	0	0
gi|753774531|gb|CP010816.1|	296419	.	C	G	.	H	*	DP:BC	117	0	110	7	0	42	0	42	0	0
gi|753774531|gb|CP010816.1|	296425	.	T	G	.	H	*	DP:BC	115	0	0	5	110	38	0	0	0	38
gi|753774531|gb|CP010816.1|	296797	.	T	G	.	H	*	DP:BC	155	0	0	7	148	37	0	0	0	37
gi|753774531|gb|CP010816.1|	297174	.	C	A,G	.	H;M	*	DP:BC	172	1	171	0	0	88	0	85	3	0
gi|753774531|gb|CP010816.1|	297950	.	T	G	.	H	*	DP:BC	113	0	0	9	104	110	0	0	0	110
gi|753774531|gb|CP010816.1|	299975	.	T	A,C	.	B;H;M	*	DP:BC	215	2	0	0	213	41	0	2	0	39
gi|753774531|gb|CP010816.1|	300548	.	C	T	.	H	*	DP:BC	116	0	109	0	7	21	0	21	0	0
gi|753774531|gb|CP010816.1|	302709	.	C	A	.	H	*	DP:BC	146	5	141	0	0	64	0	64	0	0
gi|753774531|gb|CP010816.1|	311468	.	C	G	.	B;H;Y	*	DP:BC	55	0	49	6	0	15	0	15	0	0
gi|753774531|gb|CP010816.1|	312132	.	T	G	.	H	*	DP:BC	179	0	0	6	173	10	0	0	0	10
gi|753774531|gb|CP010816.1|	313066	.	T	G	.	H	*	DP:BC	133	0	0	5	128	20	0	0	0	20
gi|753774531|gb|CP010816.1|	313072	.	A	C,G	.	H;M	*	DP:BC	122	112	0	10	0	24	23	1	0	0
gi|753774531|gb|CP010816.1|	313082	.	A	G	.	H	*	DP:BC	121	115	0	6	0	22	22	0	0	0
gi|753774531|gb|CP010816.1|	313092	.	C	G	.	H	*	DP:BC	126	0	121	5	0	22	0	22	0	0
gi|753774531|gb|CP010816.1|	313107	.	C	G	.	H	*	DP:BC	134	0	128	6	0	20	0	20	0	0
gi|753774531|gb|CP010816.1|	323726	.	T	C	.	B	*	DP:BC	119	0	0	0	119	8	0	4	0	4
gi|753774531|gb|CP010816.1|	323911	.	T	G	.	B;H	*	DP:BC	67	0	0	6	61	5	0	0	0	5
gi|753774531|gb|CP010816.1|	323917	.	T	G	.	H	*	DP:BC	71	0	0	9	62	5	0	0	0	5
gi|753774531|gb|CP010816.1|	326892	.	G	T	.	H	*	DP:BC	226	0	0	225	1	24	0	0	22	2
gi|753774531|gb|CP010816.1|	327425	.	C	A	.	H;Y	*	DP:BC	48	7	41	0	0	5	0	5	0	0
gi|753774531|gb|CP010816.1|	331218	.	C	T	.	H	*	DP:BC	106	0	92	0	14	320	0	320	0	0
gi|753774531|gb|CP010816.1|	333567	.	T	A	.	H	*	DP:BC	99	4	0	0	95	941	1	0	0	940
gi|753774531|gb|CP010816.1|	333583	.	C	A,T	.	H;M	*	DP:BC	127	2	124	0	1	897	0	897	0	0
gi|753774531|gb|CP010816.1|	333974	.	G	T	.	H	*	DP:BC	148	0	0	142	6	1710	0	0	1708	2
gi|753774531|gb|CP010816.1|	334059	.	G	A,C	.	H;M	*	DP:BC	99	1	2	96	0	1554	0	0	1554	0
gi|753774531|gb|CP010816.1|	334061	.	C	A	.	H	*	DP:BC	111	12	99	0	0	1548	0	1548	0	0
gi|753774531|gb|CP010816.1|	334947	.	G	A,T	.	H;M	*	DP:BC	154	0	0	148	6	1191	1	0	1190	0
gi|753774531|gb|CP010816.1|	334970	.	T	G	.	H	*	DP:BC	152	0	0	5	147	1185	0	0	0	1185
gi|753774531|gb|CP010816.1|	335049	.	A	C,G	.	H;M	*	DP:BC	128	124	3	1	0	1204	1202	2	0	0
gi|753774531|gb|CP010816.1|	335886	.	A	T	.	H	*	DP:BC	280	157	0	0	123	8	1	0	0	7
gi|753774531|gb|CP010816.1|	335887	.	C	T	.	H	*	DP:BC	288	0	155	0	133	8	0	1	0	7
gi|753774531|gb|CP010816.1|	335944	.	C	A,G,T	.	H;M	*	DP:BC	318	0	167	0	151	17137	1	6	3	17127
gi|753774531|gb|CP010816.1|	336047	.	C	A,G,T	.	H;M	*	DP:BC	205	197	2	4	2	36769	36752	9	6	2
gi|753774531|gb|CP010816.1|	336050	.	G	A,T	.	H;M	*	DP:BC	188	0	0	183	5	37843	6	0	37828	9
gi|753774531|gb|CP010816.1|	336053	.	C	A,G,T	.	H;M	*	DP:BC	185	0	174	10	1	38397	5	38368	5	19
gi|753774531|gb|CP010816.1|	336057	.	A	C,G,T	.	H;M	*	DP:BC	180	171	5	4	0	37618	37594	9	14	1
gi|753774531|gb|CP010816.1|	336061	.	T	A,C,G	.	H;M	*	DP:BC	208	0	0	26	182	37534	7	9	22	37496
gi|753774531|gb|CP010816.1|	336064	.	T	A,C,G	.	H;M	*	DP:BC	208	0	0	11	197	38217	6	10	41	38160
gi|753774531|gb|CP010816.1|	336069	.	C	A,G,T	.	H;M	*	DP:BC	202	0	191	0	11	43120	5	43098	7	10
gi|753774531|gb|CP010816.1|	336074	.	C	A,G,T	.	H;M	*	DP:BC	198	0	178	0	20	42942	5	42915	5	17
gi|753774531|gb|CP010816.1|	336105	.	T	A,C,G	.	H;M	*	DP:BC	215	0	3	0	212	52357	3	12	11	52331
gi|753774531|gb|CP010816.1|	336111	.	G	A,C,T	.	H;M	*	DP:BC	231	0	4	227	0	52651	35	11	52596	9
gi|753774531|gb|CP010816.1|	336144	.	A	C,G,T	.	H;M	*	DP:BC	247	244	3	0	0	54828	54809	12	5	2
gi|753774531|gb|CP010816.1|	336151	.	T	A,C,G	.	H;M	*	DP:BC	248	0	0	3	245	55094	5	12	18	55059
gi|753774531|gb|CP010816.1|	336159	.	A	C,G,T	.	H;M	*	DP:BC	242	237	5	0	0	54872	54841	19	8	4
gi|753774531|gb|CP010816.1|	336184	.	T	A,C,G	.	H;M	*	DP:BC	253	0	0	4	249	61213	3	7	14	61189
gi|753774531|gb|CP010816.1|	336314	.	A	C,G	.	H;M	*	DP:BC	309	305	3	1	0	66303	66267	24	12	0
gi|753774531|gb|CP010816.1|	337071	.	T	C	.	B	*	DP:BC	285	0	0	0	285	16607	0	64	0	16543
gi|753774531|gb|CP010816.1|	337125	.	A	C,G	.	H;M	*	DP:BC	214	213	1	0	0	9	6	0	3	0
gi|753774531|gb|CP010816.1|	340404	.	T	G	.	H	*	DP:BC	100	0	0	19	81	9	0	0	0	9
gi|753774531|gb|CP010816.1|	340423	.	A	C	.	H	*	DP:BC	80	75	5	0	0	8	8	0	0	0
gi|753774531|gb|CP010816.1|	344637	.	A	T	.	H	*	DP:BC	136	131	0	0	5	7	7	0	0	0
gi|753774531|gb|CP010816.1|	344913	.	C	G	.	H	*	DP:BC	102	0	96	6	0	7	0	7	0	0
gi|753774531|gb|CP010816.1|	344921	.	A	C	.	H	*	DP:BC	99	92	7	0	0	8	8	0	0	0
gi|753774531|gb|CP010816.1|	344928	.	C	T	.	H	*	DP:BC	100	0	94	0	6	10	0	10	0	0
gi|753774531|gb|CP010816.1|	344956	.	A	G	.	H	*	DP:BC	115	109	0	6	0	11	11	0	0	0
gi|753774531|gb|CP010816.1|	351661	.	C	A	.	H	*	DP:BC	107	6	101	0	0	96	0	96	0	0
gi|753774531|gb|CP010816.1|	351705	.	T	G	.	H	*	DP:BC	107	0	0	5	102	80	0	0	0	80
gi|753774531|gb|CP010816.1|	351718	.	T	A,G	.	B;H;M	*	DP:BC	115	0	0	10	105	78	1	0	0	77
gi|753774531|gb|CP010816.1|	354074	.	T	G	.	H	*	DP:BC	128	0	0	7	121	49	0	0	0	49
gi|753774531|gb|CP010816.1|	360139	.	A	C,G	.	B;H;M	*	DP:BC	232	231	1	0	0	10	8	0	2	0
gi|753774531|gb|CP010816.1|	364359	.	T	C	.	B	*	DP:BC	158	0	0	0	158	49	0	4	0	45
gi|753774531|gb|CP010816.1|	366963	.	G	A	.	H	*	DP:BC	126	5	0	121	0	11	0	0	11	0
gi|753774531|gb|CP010816.1|	367049	.	T	G	.	H	*	DP:BC	89	0	0	9	80	8	0	0	0	8
gi|753774531|gb|CP010816.1|	367060	.	C	A	.	H	*	DP:BC	85	9	76	0	0	8	0	8	0	0
gi|753774531|gb|CP010816.1|	367065	.	A	C	.	H	*	DP:BC	90	83	7	0	0	8	8	0	0	0
gi|753774531|gb|CP010816.1|	369473	.	A	G,T	.	B;H;M	*	DP:BC	129	128	0	0	1	35	31	0	4	0
gi|753774531|gb|CP010816.1|	377490	.	T	C	.	H	*	DP:BC	90	0	5	0	85	5	0	0	0	5
gi|753774531|gb|CP010816.1|	379585	.	T	C	.	H	*	DP:BC	102	0	6	0	96	15	0	0	0	15
gi|753774531|gb|CP010816.1|	379939	.	A	T	.	H	*	DP:BC	77	72	0	0	5	29	29	0	0	0
gi|753774531|gb|CP010816.1|	379976	.	G	T	.	H	*	DP:BC	61	0	0	54	7	31	0	0	31	0
gi|753774531|gb|CP010816.1|	382929	.	A	G	.	H	*	DP:BC	113	108	0	5	0	45	45	0	0	0
gi|753774531|gb|CP010816.1|	382990	.	C	G	.	H	*	DP:BC	148	0	143	5	0	44	0	44	0	0
gi|753774531|gb|CP010816.1|	386418	.	C	T	.	H	*	DP:BC	119	0	114	0	5	32	0	32	0	0
gi|753774531|gb|CP010816.1|	387620	.	C	T	.	H	*	DP:BC	100	0	88	0	12	42	0	42	0	0
gi|753774531|gb|CP010816.1|	388463	.	A	G	.	H	*	DP:BC	120	113	0	7	0	11	11	0	0	0
gi|753774531|gb|CP010816.1|	389539	.	C	A	.	H	*	DP:BC	99	7	92	0	0	32	0	32	0	0
gi|753774531|gb|CP010816.1|	398539	.	T	A,G	.	H;M	*	DP:BC	52	1	0	2	49	161	0	0	0	161
gi|753774531|gb|CP010816.1|	398542	.	T	G	.	H	*	DP:BC	46	0	0	4	42	150	0	0	0	150
gi|753774531|gb|CP010816.1|	399035	.	T	C,G	.	H;M	*	DP:BC	64	0	1	6	57	153	0	0	0	153
gi|753774531|gb|CP010816.1|	399050	.	T	G	.	H	*	DP:BC	60	0	0	5	55	157	0	0	0	157
gi|753774531|gb|CP010816.1|	399851	.	A	G	.	H	*	DP:BC	114	109	0	5	0	60	60	0	0	0
gi|753774531|gb|CP010816.1|	401814	.	T	G	.	H	*	DP:BC	150	0	0	6	144	24	0	0	0	24
gi|753774531|gb|CP010816.1|	401901	.	G	T	.	H	*	DP:BC	124	0	0	115	9	20	0	0	20	0
gi|753774531|gb|CP010816.1|	401917	.	C	A	.	H	*	DP:BC	112	6	106	0	0	18	0	18	0	0
gi|753774531|gb|CP010816.1|	403590	.	A	C,G	.	H;M	*	DP:BC	183	182	1	0	0	24	22	0	2	0
gi|753774531|gb|CP010816.1|	404094	.	G	A	.	*	*	DP:BC	194	0	0	194	0	69	6	0	63	0
gi|753774531|gb|CP010816.1|	404603	.	C	A	.	H	*	DP:BC	86	5	81	0	0	27	0	27	0	0
gi|753774531|gb|CP010816.1|	409590	.	A	G	.	H	*	DP:BC	121	116	0	5	0	30	30	0	0	0
gi|753774531|gb|CP010816.1|	411764	.	A	G	.	B	*	DP:BC	175	175	0	0	0	44	40	0	4	0
gi|753774531|gb|CP010816.1|	415354	.	G	T	.	H	*	DP:BC	133	0	0	124	9	268	0	0	268	0
gi|753774531|gb|CP010816.1|	415359	.	G	T	.	H	*	DP:BC	143	0	0	132	11	276	0	0	276	0
gi|753774531|gb|CP010816.1|	415370	.	G	T	.	H	*	DP:BC	129	0	0	120	9	277	0	0	277	0
gi|753774531|gb|CP010816.1|	415378	.	T	A	.	H	*	DP:BC	128	7	0	0	121	285	0	0	0	285
gi|753774531|gb|CP010816.1|	415384	.	T	A,C	.	H;M	*	DP:BC	126	2	2	0	122	263	0	0	0	263
gi|753774531|gb|CP010816.1|	417138	.	T	C	.	*	*	DP:BC	112	0	0	0	112	93	0	7	0	86
gi|753774531|gb|CP010816.1|	418039	.	T	G	.	H	*	DP:BC	97	0	0	7	90	285	0	0	0	285
gi|753774531|gb|CP010816.1|	420111	.	A	C	.	H	*	DP:BC	83	74	9	0	0	24	24	0	0	0
gi|753774531|gb|CP010816.1|	420231	.	G	C	.	H	*	DP:BC	94	0	5	89	0	29	0	0	29	0
gi|753774531|gb|CP010816.1|	425799	.	T	C	.	B	*	DP:BC	161	0	0	0	161	1689	0	20	0	1669
gi|753774531|gb|CP010816.1|	425873	.	A	C,G,T	.	H;M	*	DP:BC	101	93	0	5	3	1843	1842	1	0	0
gi|753774531|gb|CP010816.1|	425878	.	G	A,C	.	H;M	*	DP:BC	111	4	1	106	0	1895	0	0	1895	0
gi|753774531|gb|CP010816.1|	425885	.	C	T	.	H	*	DP:BC	103	0	88	0	15	1915	0	1915	0	0
gi|753774531|gb|CP010816.1|	431715	.	A	G	.	*	*	DP:BC	166	166	0	0	0	139	132	0	7	0
gi|753774531|gb|CP010816.1|	438790	.	C	A	.	*	*	DP:BC	196	0	196	0	0	16	4	12	0	0
gi|753774531|gb|CP010816.1|	445066	.	C	A,T	.	B;H;M	*	DP:BC	138	1	137	0	0	104	0	100	0	4
gi|753774531|gb|CP010816.1|	446558	.	G	A	.	H	*	DP:BC	184	1	0	183	0	15	2	0	13	0
gi|753774531|gb|CP010816.1|	449532	.	G	A	.	*	*	DP:BC	179	0	0	179	0	113	5	0	108	0
gi|753774531|gb|CP010816.1|	452776	.	A	C	.	H	*	DP:BC	142	136	6	0	0	107	107	0	0	0
gi|753774531|gb|CP010816.1|	453255	.	G	A	.	*	*	DP:BC	240	0	0	240	0	65	65	0	0	0
gi|753774531|gb|CP010816.1|	457609	.	G	C,T	.	M	*	DP:BC	200	0	0	200	0	27	0	1	25	1
gi|753774531|gb|CP010816.1|	463596	.	G	A,C	.	B;H;M	*	DP:BC	118	0	3	115	0	206	2	0	204	0
gi|753774531|gb|CP010816.1|	464400	.	T	C	.	B	*	DP:BC	167	0	0	0	167	2685	0	12	0	2673
gi|753774531|gb|CP010816.1|	464422	.	C	A,T	.	H;M	*	DP:BC	157	3	154	0	0	2774	0	2773	0	1
gi|753774531|gb|CP010816.1|	465995	.	T	C	.	B	*	DP:BC	146	0	0	0	146	2351	0	19	0	2332
gi|753774531|gb|CP010816.1|	466111	.	T	C	.	B	*	DP:BC	146	0	0	0	146	496	0	7	0	489
gi|753774531|gb|CP010816.1|	468113	.	T	G	.	H	*	DP:BC	125	0	0	5	120	18	0	0	0	18
gi|753774531|gb|CP010816.1|	470517	.	A	C	.	H	*	DP:BC	166	161	5	0	0	50	50	0	0	0
gi|753774531|gb|CP010816.1|	470606	.	G	T	.	H	*	DP:BC	129	0	0	122	7	73	0	0	73	0
gi|753774531|gb|CP010816.1|	470610	.	A	C	.	H	*	DP:BC	133	117	16	0	0	73	73	0	0	0
gi|753774531|gb|CP010816.1|	470618	.	A	C	.	H;Y	*	DP:BC	104	97	7	0	0	96	96	0	0	0
gi|753774531|gb|CP010816.1|	470621	.	A	C	.	H;Y	*	DP:BC	106	91	15	0	0	95	95	0	0	0
gi|753774531|gb|CP010816.1|	472849	.	G	C	.	H	*	DP:BC	103	0	6	97	0	14	0	0	14	0
gi|753774531|gb|CP010816.1|	472866	.	T	C	.	H	*	DP:BC	100	0	10	0	90	11	0	0	0	11
gi|753774531|gb|CP010816.1|	473608	.	C	A	.	H	*	DP:BC	108	6	102	0	0	25	0	25	0	0
gi|753774531|gb|CP010816.1|	473686	.	C	T	.	H	*	DP:BC	69	0	64	0	5	22	0	22	0	0
gi|753774531|gb|CP010816.1|	474486	.	C	A	.	H	*	DP:BC	90	5	85	0	0	39	0	39	0	0
gi|753774531|gb|CP010816.1|	478503	.	T	C	.	H	*	DP:BC	132	0	5	0	127	62	0	0	0	62
gi|753774531|gb|CP010816.1|	483834	.	A	C	.	H	*	DP:BC	73	67	6	0	0	120	120	0	0	0
gi|753774531|gb|CP010816.1|	483923	.	T	C,G	.	H;M	*	DP:BC	67	0	3	1	63	88	0	0	0	88
gi|753774531|gb|CP010816.1|	486708	.	A	C,G	.	B;H;M	*	DP:BC	98	96	2	0	0	2030	2023	0	7	0
gi|753774531|gb|CP010816.1|	488636	.	G	A	.	*	*	DP:BC	124	0	0	124	0	176	5	0	171	0
gi|753774531|gb|CP010816.1|	488907	.	C	T	.	*	*	DP:BC	143	0	143	0	0	111	0	106	0	5
gi|753774531|gb|CP010816.1|	490832	.	A	G	.	H	*	DP:BC	83	78	0	5	0	28	28	0	0	0
gi|753774531|gb|CP010816.1|	491455	.	A	C	.	H	*	DP:BC	117	110	7	0	0	22	22	0	0	0
gi|753774531|gb|CP010816.1|	492533	.	A	G	.	H	*	DP:BC	86	78	0	8	0	12	12	0	0	0
gi|753774531|gb|CP010816.1|	495304	.	T	G	.	H	*	DP:BC	74	0	0	13	61	16	0	0	0	16
gi|753774531|gb|CP010816.1|	495378	.	G	A	.	*	*	DP:BC	124	0	0	124	0	13	4	0	9	0
gi|753774531|gb|CP010816.1|	502978	.	T	C	.	B	*	DP:BC	195	0	0	0	195	35	0	7	0	28
gi|753774531|gb|CP010816.1|	526508	.	G	T	.	H	*	DP:BC	125	0	0	120	5	135	0	0	135	0
gi|753774531|gb|CP010816.1|	533618	.	A	C	.	B	*	DP:BC	237	237	0	0	0	39	0	39	0	0
gi|753774531|gb|CP010816.1|	533689	.	A	C,G,T	.	H;M	*	DP:BC	217	216	0	0	1	18096	13	2	18079	2
gi|753774531|gb|CP010816.1|	533936	.	C	G,T	.	M	*	DP:BC	221	0	221	0	0	1867	0	44	1	1822
gi|753774531|gb|CP010816.1|	535641	.	G	A	.	H	*	DP:BC	232	42	0	190	0	15	10	0	5	0
gi|753774531|gb|CP010816.1|	535669	.	G	A	.	H	*	DP:BC	231	49	0	182	0	22	18	0	4	0
gi|753774531|gb|CP010816.1|	535692	.	G	C	.	H	*	DP:BC	256	0	64	192	0	35	0	31	4	0
gi|753774531|gb|CP010816.1|	535729	.	A	G	.	H	*	DP:BC	291	217	0	74	0	43	5	0	38	0
gi|753774531|gb|CP010816.1|	535743	.	A	G	.	H	*	DP:BC	287	209	0	78	0	48	4	0	44	0
gi|753774531|gb|CP010816.1|	535746	.	A	G	.	H	*	DP:BC	289	207	0	82	0	47	3	0	44	0
gi|753774531|gb|CP010816.1|	535764	.	A	G	.	H	*	DP:BC	297	215	0	82	0	46	2	0	44	0
gi|753774531|gb|CP010816.1|	535782	.	G	T	.	H	*	DP:BC	294	0	0	209	85	53	0	0	2	51
gi|753774531|gb|CP010816.1|	535818	.	C	T	.	H	*	DP:BC	311	0	219	0	92	56	0	2	0	54
gi|753774531|gb|CP010816.1|	535833	.	T	C	.	H	*	DP:BC	289	0	77	0	212	54	0	51	0	3
gi|753774531|gb|CP010816.1|	535919	.	C	T	.	H	*	DP:BC	289	0	208	0	81	56	0	4	0	52
gi|753774531|gb|CP010816.1|	535949	.	C	T	.	H	*	DP:BC	312	0	220	0	92	66	0	4	0	62
gi|753774531|gb|CP010816.1|	536093	.	T	A	.	H	*	DP:BC	284	73	0	0	211	43	37	0	0	6
gi|753774531|gb|CP010816.1|	536620	.	T	C,G	.	H;M	*	DP:BC	257	0	9	1	247	11	0	3	0	8
gi|753774531|gb|CP010816.1|	536626	.	C	A	.	H	*	DP:BC	281	12	269	0	0	12	3	9	0	0
gi|753774531|gb|CP010816.1|	536647	.	T	C	.	H	*	DP:BC	282	0	12	0	270	13	0	4	0	9
gi|753774531|gb|CP010816.1|	536662	.	G	A	.	H	*	DP:BC	297	11	0	286	0	13	4	0	9	0
gi|753774531|gb|CP010816.1|	536671	.	A	T	.	H	*	DP:BC	299	288	0	0	11	12	8	0	0	4
gi|753774531|gb|CP010816.1|	536672	.	A	C	.	H	*	DP:BC	302	290	12	0	0	12	8	4	0	0
gi|753774531|gb|CP010816.1|	536674	.	C	T	.	H	*	DP:BC	299	0	288	0	11	12	0	8	0	4
gi|753774531|gb|CP010816.1|	536680	.	C	T	.	H	*	DP:BC	296	0	284	0	12	12	0	8	0	4
gi|753774531|gb|CP010816.1|	536681	.	G	A	.	H	*	DP:BC	308	12	0	296	0	14	4	0	10	0
gi|753774531|gb|CP010816.1|	536683	.	T	C	.	H	*	DP:BC	311	0	12	0	299	14	0	4	0	10
gi|753774531|gb|CP010816.1|	536686	.	T	A	.	H	*	DP:BC	299	12	0	0	287	13	4	0	0	9
gi|753774531|gb|CP010816.1|	536719	.	C	T	.	H	*	DP:BC	277	0	265	0	12	10	0	7	0	3
gi|753774531|gb|CP010816.1|	536728	.	A	G	.	H	*	DP:BC	278	266	0	12	0	11	8	0	3	0
gi|753774531|gb|CP010816.1|	546285	.	A	G	.	H	*	DP:BC	264	201	0	63	0	24	6	0	18	0
gi|753774531|gb|CP010816.1|	546292	.	A	C	.	H	*	DP:BC	265	197	68	0	0	28	6	22	0	0
gi|753774531|gb|CP010816.1|	546451	.	C	T	.	H	*	DP:BC	294	0	187	0	107	65	0	8	0	57
gi|753774531|gb|CP010816.1|	546469	.	A	G	.	H	*	DP:BC	304	198	0	106	0	70	7	0	63	0
gi|753774531|gb|CP010816.1|	546472	.	G	C,T	.	H;M	*	DP:BC	302	0	103	199	0	68	0	57	7	4
gi|753774531|gb|CP010816.1|	546477	.	A	C	.	H	*	DP:BC	311	206	105	0	0	69	7	62	0	0
gi|753774531|gb|CP010816.1|	546500	.	A	G	.	H	*	DP:BC	346	209	0	137	0	79	8	0	71	0
gi|753774531|gb|CP010816.1|	546505	.	G	T	.	H	*	DP:BC	344	0	0	205	139	82	0	0	9	73
gi|753774531|gb|CP010816.1|	546748	.	C	A	.	H	*	DP:BC	340	107	233	0	0	84	72	12	0	0
gi|753774531|gb|CP010816.1|	546779	.	G	T	.	H	*	DP:BC	344	0	0	247	97	100	0	0	11	89
gi|753774531|gb|CP010816.1|	546903	.	G	A	.	H	*	DP:BC	417	139	0	278	0	127	103	0	24	0
gi|753774531|gb|CP010816.1|	546912	.	A	G	.	H	*	DP:BC	411	274	0	137	0	122	26	0	96	0
gi|753774531|gb|CP010816.1|	546923	.	C	T	.	H	*	DP:BC	401	0	272	0	129	134	0	41	0	93
gi|753774531|gb|CP010816.1|	546927	.	T	A,C	.	H;M	*	DP:BC	387	0	123	0	264	134	1	92	0	41
gi|753774531|gb|CP010816.1|	546936	.	C	A	.	H	*	DP:BC	393	123	270	0	0	150	111	39	0	0
gi|753774531|gb|CP010816.1|	546948	.	G	A	.	H	*	DP:BC	410	123	0	287	0	138	102	0	36	0
gi|753774531|gb|CP010816.1|	546974	.	T	C	.	H	*	DP:BC	364	0	103	0	261	110	0	84	0	26
gi|753774531|gb|CP010816.1|	546983	.	T	C	.	H	*	DP:BC	325	0	95	0	230	102	0	76	0	26
gi|753774531|gb|CP010816.1|	546994	.	C	T	.	H	*	DP:BC	340	0	243	0	97	93	0	24	0	69
gi|753774531|gb|CP010816.1|	546995	.	C	G	.	H	*	DP:BC	341	0	244	97	0	95	0	26	69	0
gi|753774531|gb|CP010816.1|	547418	.	A	C	.	H	*	DP:BC	252	197	55	0	0	10	2	8	0	0
gi|753774531|gb|CP010816.1|	547419	.	C	G	.	H	*	DP:BC	255	0	198	57	0	10	0	2	8	0
gi|753774531|gb|CP010816.1|	547429	.	T	C	.	H	*	DP:BC	264	0	61	0	203	10	0	8	0	2
gi|753774531|gb|CP010816.1|	547434	.	A	T	.	H	*	DP:BC	256	195	0	0	61	11	2	0	0	9
gi|753774531|gb|CP010816.1|	547443	.	C	T	.	H	*	DP:BC	264	0	200	0	64	13	0	2	0	11
gi|753774531|gb|CP010816.1|	547445	.	G	T	.	H	*	DP:BC	272	0	0	207	65	13	0	0	2	11
gi|753774531|gb|CP010816.1|	547446	.	G	A	.	H	*	DP:BC	264	62	0	202	0	12	10	0	2	0
gi|753774531|gb|CP010816.1|	547521	.	A	G	.	H	*	DP:BC	322	228	0	94	0	31	4	0	27	0
gi|753774531|gb|CP010816.1|	547614	.	A	C	.	H	*	DP:BC	325	221	104	0	0	48	5	43	0	0
gi|753774531|gb|CP010816.1|	547746	.	G	C	.	H	*	DP:BC	276	0	105	171	0	38	0	32	6	0
gi|753774531|gb|CP010816.1|	547748	.	A	C	.	H	*	DP:BC	277	170	107	0	0	38	6	32	0	0
gi|753774531|gb|CP010816.1|	547749	.	G	C	.	H	*	DP:BC	279	0	106	173	0	38	0	32	6	0
gi|753774531|gb|CP010816.1|	547751	.	T	C	.	H	*	DP:BC	282	0	108	0	174	38	0	32	0	6
gi|753774531|gb|CP010816.1|	547763	.	C	T	.	H	*	DP:BC	297	0	172	0	125	38	0	4	0	34
gi|753774531|gb|CP010816.1|	547778	.	T	C	.	H	*	DP:BC	259	0	112	0	147	44	0	38	0	6
gi|753774531|gb|CP010816.1|	547786	.	T	C	.	H	*	DP:BC	257	0	111	0	146	44	0	38	0	6
gi|753774531|gb|CP010816.1|	547790	.	G	A	.	H	*	DP:BC	261	115	0	146	0	44	38	0	6	0
gi|753774531|gb|CP010816.1|	547805	.	C	T	.	H	*	DP:BC	247	0	130	0	117	42	0	5	0	37
gi|753774531|gb|CP010816.1|	547875	.	A	G	.	H	*	DP:BC	288	159	0	129	0	17	2	0	15	0
gi|753774531|gb|CP010816.1|	547894	.	A	G	.	H	*	DP:BC	300	130	0	170	0	16	13	0	3	0
gi|753774531|gb|CP010816.1|	547965	.	G	T	.	H	*	DP:BC	283	0	0	158	125	5	0	0	0	5
gi|753774531|gb|CP010816.1|	547996	.	G	T	.	H	*	DP:BC	276	0	0	157	119	9	0	0	0	9
gi|753774531|gb|CP010816.1|	548148	.	T	C	.	H	*	DP:BC	254	0	109	0	145	154	0	143	0	11
gi|753774531|gb|CP010816.1|	548153	.	G	A,C	.	H;M	*	DP:BC	268	113	1	154	0	149	136	0	13	0
gi|753774531|gb|CP010816.1|	548205	.	A	G	.	H	*	DP:BC	246	138	0	108	0	155	26	0	129	0
gi|753774531|gb|CP010816.1|	548233	.	A	G	.	H	*	DP:BC	237	135	0	102	0	156	29	0	127	0
gi|753774531|gb|CP010816.1|	548250	.	G	A	.	H	*	DP:BC	237	99	0	138	0	154	125	0	29	0
gi|753774531|gb|CP010816.1|	548304	.	G	A	.	H	*	DP:BC	233	98	0	135	0	137	96	0	41	0
gi|753774531|gb|CP010816.1|	548310	.	A	G	.	H	*	DP:BC	234	135	0	99	0	132	41	0	91	0
gi|753774531|gb|CP010816.1|	548404	.	A	C	.	H	*	DP:BC	187	109	78	0	0	90	25	65	0	0
gi|753774531|gb|CP010816.1|	548596	.	T	G	.	H	*	DP:BC	155	0	0	23	132	51	0	0	22	29
gi|753774531|gb|CP010816.1|	548605	.	C	T	.	H	*	DP:BC	161	0	138	0	23	54	0	32	0	22
gi|753774531|gb|CP010816.1|	548690	.	G	A,C	.	B;H;M	*	DP:BC	132	16	1	115	0	73	39	0	34	0
gi|753774531|gb|CP010816.1|	548707	.	T	C	.	H	*	DP:BC	129	0	21	0	108	75	0	43	0	32
gi|753774531|gb|CP010816.1|	548718	.	C	A	.	H	*	DP:BC	132	22	110	0	0	82	45	37	0	0
gi|753774531|gb|CP010816.1|	548787	.	A	G	.	H	*	DP:BC	153	114	0	39	0	96	38	0	58	0
gi|753774531|gb|CP010816.1|	548835	.	C	A	.	H	*	DP:BC	158	46	112	0	0	110	69	41	0	0
gi|753774531|gb|CP010816.1|	548841	.	C	T	.	H	*	DP:BC	158	0	111	0	47	110	0	41	0	69
gi|753774531|gb|CP010816.1|	548850	.	A	G	.	H	*	DP:BC	173	118	0	55	0	120	45	0	75	0
gi|753774531|gb|CP010816.1|	548898	.	C	T	.	H	*	DP:BC	191	0	129	0	62	127	0	36	0	91
gi|753774531|gb|CP010816.1|	548916	.	C	T	.	H	*	DP:BC	190	0	125	0	65	128	0	35	0	93
gi|753774531|gb|CP010816.1|	548928	.	C	A,G	.	H;M	*	DP:BC	185	1	120	64	0	135	0	34	101	0
gi|753774531|gb|CP010816.1|	548931	.	C	A	.	H	*	DP:BC	185	62	123	0	0	119	87	32	0	0
gi|753774531|gb|CP010816.1|	548937	.	T	C	.	H	*	DP:BC	180	0	65	0	115	122	0	90	0	32
gi|753774531|gb|CP010816.1|	548940	.	G	A	.	H	*	DP:BC	194	66	0	128	0	117	86	0	31	0
gi|753774531|gb|CP010816.1|	548964	.	C	T	.	H	*	DP:BC	194	0	130	0	64	114	0	30	0	84
gi|753774531|gb|CP010816.1|	548973	.	T	C	.	H	*	DP:BC	185	0	65	0	120	120	0	87	0	33
gi|753774531|gb|CP010816.1|	548976	.	C	T	.	H	*	DP:BC	198	0	127	0	71	122	0	33	0	89
gi|753774531|gb|CP010816.1|	548985	.	G	A	.	H	*	DP:BC	188	64	0	124	0	120	87	0	33	0
gi|753774531|gb|CP010816.1|	548986	.	G	A	.	H	*	DP:BC	188	64	0	124	0	120	87	0	33	0
gi|753774531|gb|CP010816.1|	548994	.	T	C	.	H	*	DP:BC	182	0	65	0	117	118	0	90	0	28
gi|753774531|gb|CP010816.1|	549001	.	C	A	.	H	*	DP:BC	172	58	114	0	0	116	89	27	0	0
gi|753774531|gb|CP010816.1|	549009	.	A	G	.	H	*	DP:BC	170	104	0	66	0	109	25	0	84	0
gi|753774531|gb|CP010816.1|	549042	.	A	T	.	H	*	DP:BC	168	57	0	0	111	118	94	0	0	24
gi|753774531|gb|CP010816.1|	549054	.	A	G	.	H	*	DP:BC	170	111	0	59	0	121	28	0	93	0
gi|753774531|gb|CP010816.1|	549063	.	T	G	.	H	*	DP:BC	158	0	0	54	104	111	0	0	85	26
gi|753774531|gb|CP010816.1|	549093	.	G	A	.	H	*	DP:BC	161	101	0	60	0	113	24	0	89	0
gi|753774531|gb|CP010816.1|	549103	.	T	G	.	H	*	DP:BC	137	0	0	5	132	115	0	0	0	115
gi|753774531|gb|CP010816.1|	549120	.	G	T	.	H	*	DP:BC	147	0	0	102	45	100	0	0	20	80
gi|753774531|gb|CP010816.1|	549159	.	G	A,C	.	H;M	*	DP:BC	126	35	3	88	0	113	86	0	27	0
gi|753774531|gb|CP010816.1|	549166	.	C	A	.	H	*	DP:BC	108	28	80	0	0	110	82	28	0	0
gi|753774531|gb|CP010816.1|	549167	.	A	G	.	H	*	DP:BC	137	89	0	48	0	112	28	0	84	0
gi|753774531|gb|CP010816.1|	549180	.	A	C,G	.	H;M	*	DP:BC	118	82	3	33	0	106	27	0	79	0
gi|753774531|gb|CP010816.1|	549182	.	C	G	.	H	*	DP:BC	125	0	120	5	0	105	0	105	0	0
gi|753774531|gb|CP010816.1|	549186	.	G	C,T	.	H;M	*	DP:BC	129	0	32	91	6	99	0	71	27	1
gi|753774531|gb|CP010816.1|	549188	.	A	G,T	.	B;H;M	*	DP:BC	113	104	0	1	8	99	99	0	0	0
gi|753774531|gb|CP010816.1|	549195	.	G	A	.	H	*	DP:BC	131	5	0	126	0	99	0	0	99	0
gi|753774531|gb|CP010816.1|	549199	.	A	C	.	H	*	DP:BC	123	117	6	0	0	99	99	0	0	0
gi|753774531|gb|CP010816.1|	549219	.	G	A,C	.	H;M	*	DP:BC	246	1	77	168	0	97	0	74	23	0
gi|753774531|gb|CP010816.1|	549228	.	T	C	.	H	*	DP:BC	249	0	80	0	169	97	0	74	0	23
gi|753774531|gb|CP010816.1|	549266	.	G	A	.	H	*	DP:BC	268	83	0	185	0	90	68	0	22	0
gi|753774531|gb|CP010816.1|	549282	.	G	A	.	H	*	DP:BC	261	77	0	184	0	86	66	0	20	0
gi|753774531|gb|CP010816.1|	549296	.	C	G	.	H	*	DP:BC	249	0	179	70	0	70	0	25	45	0
gi|753774531|gb|CP010816.1|	549297	.	A	C	.	H	*	DP:BC	252	180	72	0	0	68	23	45	0	0
gi|753774531|gb|CP010816.1|	549298	.	G	A	.	H	*	DP:BC	251	71	0	180	0	68	45	0	23	0
gi|753774531|gb|CP010816.1|	549300	.	A	C,G	.	H;M	*	DP:BC	244	172	1	71	0	68	23	0	45	0
gi|753774531|gb|CP010816.1|	549303	.	C	T	.	H	*	DP:BC	248	0	173	0	75	69	0	24	0	45
gi|753774531|gb|CP010816.1|	549312	.	C	T	.	H	*	DP:BC	266	0	186	0	80	66	0	16	0	50
gi|753774531|gb|CP010816.1|	549369	.	T	C	.	H	*	DP:BC	265	0	45	0	220	56	0	43	0	13
gi|753774531|gb|CP010816.1|	549375	.	C	T	.	H	*	DP:BC	256	0	218	0	38	55	0	12	0	43
gi|753774531|gb|CP010816.1|	549420	.	T	C	.	H	*	DP:BC	236	0	26	0	210	26	0	20	0	6
gi|753774531|gb|CP010816.1|	549423	.	T	C	.	H	*	DP:BC	241	0	26	0	215	28	0	20	0	8
gi|753774531|gb|CP010816.1|	549426	.	C	T	.	H	*	DP:BC	237	0	211	0	26	28	0	8	0	20
gi|753774531|gb|CP010816.1|	549428	.	A	G	.	H	*	DP:BC	233	207	0	26	0	27	7	0	20	0
gi|753774531|gb|CP010816.1|	549430	.	C	A,G	.	H;M	*	DP:BC	234	1	207	26	0	28	0	8	20	0
gi|753774531|gb|CP010816.1|	549435	.	T	C	.	H	*	DP:BC	234	0	26	0	208	27	0	20	0	7
gi|753774531|gb|CP010816.1|	549846	.	T	G	.	H	*	DP:BC	227	0	0	14	213	38	0	0	17	21
gi|753774531|gb|CP010816.1|	549848	.	G	C	.	H	*	DP:BC	223	0	14	209	0	40	0	18	22	0
gi|753774531|gb|CP010816.1|	549849	.	T	G	.	H	*	DP:BC	216	0	0	14	202	37	0	0	17	20
gi|753774531|gb|CP010816.1|	549856	.	G	A,C	.	H;M	*	DP:BC	232	13	1	218	0	41	18	0	23	0
gi|753774531|gb|CP010816.1|	549858	.	T	C	.	H	*	DP:BC	233	0	14	0	219	38	0	18	0	20
gi|753774531|gb|CP010816.1|	549876	.	A	C	.	H	*	DP:BC	231	217	14	0	0	48	26	22	0	0
gi|753774531|gb|CP010816.1|	549888	.	A	G	.	H	*	DP:BC	233	219	0	14	0	45	23	0	22	0
gi|753774531|gb|CP010816.1|	549889	.	T	A,C	.	H;M	*	DP:BC	232	0	14	0	218	46	1	22	0	23
gi|753774531|gb|CP010816.1|	549890	.	A	G	.	H	*	DP:BC	232	219	0	13	0	44	22	0	22	0
gi|753774531|gb|CP010816.1|	549891	.	T	C,G	.	H;M	*	DP:BC	242	0	14	1	227	44	0	22	0	22
gi|753774531|gb|CP010816.1|	549900	.	T	C	.	H	*	DP:BC	231	0	15	0	216	53	0	30	0	23
gi|753774531|gb|CP010816.1|	549921	.	T	C,G	.	H;M	*	DP:BC	177	0	14	1	162	57	0	29	0	28
gi|753774531|gb|CP010816.1|	549933	.	A	C	.	H	*	DP:BC	144	130	14	0	0	61	27	34	0	0
gi|753774531|gb|CP010816.1|	549954	.	G	A	.	H	*	DP:BC	208	11	0	197	0	42	20	0	22	0
gi|753774531|gb|CP010816.1|	549955	.	C	A	.	H	*	DP:BC	157	12	145	0	0	43	21	22	0	0
gi|753774531|gb|CP010816.1|	549956	.	G	A	.	H	*	DP:BC	185	12	0	173	0	43	21	0	22	0
gi|753774531|gb|CP010816.1|	549963	.	G	C	.	H	*	DP:BC	179	0	12	167	0	44	0	21	23	0
gi|753774531|gb|CP010816.1|	549966	.	G	T	.	H	*	DP:BC	189	0	0	177	12	44	0	0	24	20
gi|753774531|gb|CP010816.1|	549975	.	C	G	.	H	*	DP:BC	201	0	190	11	0	46	0	25	21	0
gi|753774531|gb|CP010816.1|	549981	.	T	C	.	H	*	DP:BC	208	0	10	0	198	42	0	18	0	24
gi|753774531|gb|CP010816.1|	549984	.	C	T	.	H	*	DP:BC	178	0	167	0	11	42	0	25	0	17
gi|753774531|gb|CP010816.1|	549987	.	T	C,G	.	H;M	*	DP:BC	148	0	11	3	134	44	0	18	0	26
gi|753774531|gb|CP010816.1|	549989	.	A	G	.	H	*	DP:BC	202	191	0	11	0	44	26	0	18	0
gi|753774531|gb|CP010816.1|	549990	.	C	A,T	.	H;M	*	DP:BC	154	2	141	0	11	44	0	26	0	18
gi|753774531|gb|CP010816.1|	550559	.	C	A	.	H	*	DP:BC	246	26	220	0	0	5	5	0	0	0
gi|753774531|gb|CP010816.1|	550570	.	T	A,G	.	H;M	*	DP:BC	215	24	0	2	189	5	5	0	0	0
gi|753774531|gb|CP010816.1|	550573	.	G	C	.	H	*	DP:BC	234	0	24	210	0	5	0	5	0	0
gi|753774531|gb|CP010816.1|	550582	.	T	C	.	H	*	DP:BC	225	0	25	0	200	5	0	5	0	0
gi|753774531|gb|CP010816.1|	550585	.	T	C	.	H	*	DP:BC	215	0	24	0	191	5	0	5	0	0
gi|753774531|gb|CP010816.1|	550586	.	G	A	.	H	*	DP:BC	221	24	0	197	0	5	5	0	0	0
gi|753774531|gb|CP010816.1|	550588	.	G	A	.	H	*	DP:BC	238	25	0	213	0	5	5	0	0	0
gi|753774531|gb|CP010816.1|	550597	.	A	C,G	.	H;M	*	DP:BC	247	216	1	30	0	7	0	0	7	0
gi|753774531|gb|CP010816.1|	550598	.	A	G	.	H	*	DP:BC	259	230	0	29	0	7	0	0	7	0
gi|753774531|gb|CP010816.1|	550612	.	T	C	.	H	*	DP:BC	247	0	31	0	216	9	0	9	0	0
gi|753774531|gb|CP010816.1|	550618	.	A	G	.	H	*	DP:BC	248	216	0	32	0	9	0	0	9	0
gi|753774531|gb|CP010816.1|	550624	.	G	A	.	H	*	DP:BC	241	31	0	210	0	9	9	0	0	0
gi|753774531|gb|CP010816.1|	550627	.	A	C	.	H	*	DP:BC	245	213	32	0	0	9	0	9	0	0
gi|753774531|gb|CP010816.1|	550629	.	A	G	.	H	*	DP:BC	244	212	0	32	0	9	0	0	9	0
gi|753774531|gb|CP010816.1|	550630	.	G	A	.	H	*	DP:BC	241	32	0	209	0	9	9	0	0	0
gi|753774531|gb|CP010816.1|	550648	.	A	G	.	H	*	DP:BC	257	217	0	40	0	14	0	0	14	0
gi|753774531|gb|CP010816.1|	550649	.	C	G	.	H	*	DP:BC	256	0	216	40	0	14	0	0	14	0
gi|753774531|gb|CP010816.1|	550665	.	C	G	.	H	*	DP:BC	245	0	206	39	0	17	0	0	17	0
gi|753774531|gb|CP010816.1|	550669	.	T	A	.	H	*	DP:BC	241	41	0	0	200	17	17	0	0	0
gi|753774531|gb|CP010816.1|	550672	.	A	G	.	H	*	DP:BC	245	204	0	41	0	17	0	0	17	0
gi|753774531|gb|CP010816.1|	550708	.	T	G	.	H	*	DP:BC	256	0	0	48	208	16	0	0	15	1
gi|753774531|gb|CP010816.1|	550712	.	C	T	.	H	*	DP:BC	245	0	203	0	42	16	0	1	0	15
gi|753774531|gb|CP010816.1|	550714	.	T	C	.	H	*	DP:BC	241	0	43	0	198	16	0	15	0	1
gi|753774531|gb|CP010816.1|	550717	.	C	T	.	H	*	DP:BC	249	0	207	0	42	16	0	1	0	15
gi|753774531|gb|CP010816.1|	550726	.	C	T	.	H	*	DP:BC	235	0	196	0	39	15	0	1	0	14
gi|753774531|gb|CP010816.1|	550731	.	C	A,T	.	H;M	*	DP:BC	228	2	190	0	36	14	0	1	0	13
gi|753774531|gb|CP010816.1|	550737	.	T	A	.	H	*	DP:BC	222	36	0	0	186	14	13	0	0	1
gi|753774531|gb|CP010816.1|	550744	.	A	C	.	H	*	DP:BC	220	187	33	0	0	14	1	13	0	0
gi|753774531|gb|CP010816.1|	550753	.	G	A	.	H	*	DP:BC	208	27	0	181	0	7	6	0	1	0
gi|753774531|gb|CP010816.1|	550756	.	T	A	.	H	*	DP:BC	209	27	0	0	182	7	6	0	0	1
gi|753774531|gb|CP010816.1|	550759	.	A	G	.	H	*	DP:BC	212	185	0	27	0	7	1	0	6	0
gi|753774531|gb|CP010816.1|	550762	.	T	C	.	H	*	DP:BC	223	0	28	0	195	7	0	6	0	1
gi|753774531|gb|CP010816.1|	550768	.	A	G	.	H	*	DP:BC	215	187	0	28	0	7	1	0	6	0
gi|753774531|gb|CP010816.1|	550774	.	T	C	.	H	*	DP:BC	221	0	26	0	195	7	0	6	0	1
gi|753774531|gb|CP010816.1|	550780	.	C	G	.	H	*	DP:BC	222	0	199	23	0	7	0	1	6	0
gi|753774531|gb|CP010816.1|	550788	.	G	A	.	H	*	DP:BC	211	22	0	189	0	7	6	0	1	0
gi|753774531|gb|CP010816.1|	556746	.	C	T	.	H	*	DP:BC	104	0	99	0	5	1471	0	1469	0	2
gi|753774531|gb|CP010816.1|	556880	.	T	G	.	H	*	DP:BC	154	0	0	3	151	1041	0	0	1	1040
gi|753774531|gb|CP010816.1|	558253	.	C	G,T	.	B;H;M;Y	*	DP:BC	89	0	83	4	2	984	0	982	0	2
gi|753774531|gb|CP010816.1|	558258	.	T	G	.	H	*	DP:BC	133	0	0	36	97	868	0	0	2	866
gi|753774531|gb|CP010816.1|	558261	.	T	G	.	H;Y	*	DP:BC	110	0	0	13	97	946	0	0	0	946
gi|753774531|gb|CP010816.1|	558263	.	A	G	.	H;Y	*	DP:BC	100	94	0	6	0	960	960	0	0	0
gi|753774531|gb|CP010816.1|	558283	.	C	A	.	H	*	DP:BC	111	5	106	0	0	950	0	950	0	0
gi|753774531|gb|CP010816.1|	562033	.	T	C	.	B	*	DP:BC	178	0	0	0	178	152	0	6	0	146
gi|753774531|gb|CP010816.1|	565266	.	A	G	.	H	*	DP:BC	89	84	0	5	0	12	12	0	0	0
gi|753774531|gb|CP010816.1|	565268	.	T	G	.	H;Y	*	DP:BC	90	0	0	5	85	12	0	0	0	12
gi|753774531|gb|CP010816.1|	565288	.	T	C	.	H	*	DP:BC	81	0	7	0	74	12	0	0	0	12
gi|753774531|gb|CP010816.1|	565793	.	G	A	.	*	*	DP:BC	127	0	0	127	0	10	4	0	6	0
gi|753774531|gb|CP010816.1|	568458	.	A	G	.	*	*	DP:BC	215	215	0	0	0	6	3	0	3	0
gi|753774531|gb|CP010816.1|	570073	.	C	A,G	.	M	*	DP:BC	227	0	227	0	0	21	1	19	1	0
gi|753774531|gb|CP010816.1|	577842	.	A	C,T	.	B;H;M	*	DP:BC	149	148	0	0	1	6	5	1	0	0
gi|753774531|gb|CP010816.1|	585663	.	T	C	.	H	*	DP:BC	53	0	4	0	49	15	0	0	0	15
gi|753774531|gb|CP010816.1|	585672	.	G	A	.	H	*	DP:BC	51	5	0	46	0	15	0	0	15	0
gi|753774531|gb|CP010816.1|	588775	.	C	G	.	H	*	DP:BC	125	0	120	5	0	21	0	21	0	0
gi|753774531|gb|CP010816.1|	589139	.	T	G	.	H	*	DP:BC	100	0	0	11	89	25	0	0	0	25
gi|753774531|gb|CP010816.1|	589213	.	T	G	.	H	*	DP:BC	116	0	0	5	111	25	0	0	0	25
gi|753774531|gb|CP010816.1|	590729	.	A	G	.	H	*	DP:BC	159	152	0	7	0	191	190	0	1	0
gi|753774531|gb|CP010816.1|	590751	.	T	G	.	H	*	DP:BC	180	0	0	5	175	173	0	0	0	173
gi|753774531|gb|CP010816.1|	591590	.	A	G	.	H	*	DP:BC	100	93	0	7	0	160	160	0	0	0
gi|753774531|gb|CP010816.1|	595542	.	C	A	.	H	*	DP:BC	100	7	93	0	0	16	0	16	0	0
gi|753774531|gb|CP010816.1|	597729	.	C	G,T	.	M	*	DP:BC	198	0	198	0	0	25	0	23	1	1
gi|753774531|gb|CP010816.1|	600710	.	T	G	.	H	*	DP:BC	72	0	0	5	67	59	0	0	0	59
gi|753774531|gb|CP010816.1|	602694	.	T	A,C	.	B;H;M	*	DP:BC	163	1	0	0	162	40	0	2	0	38
gi|753774531|gb|CP010816.1|	614342	.	C	A	.	H	*	DP:BC	121	5	116	0	0	5	0	5	0	0
gi|753774531|gb|CP010816.1|	614383	.	G	A,T	.	H;M	*	DP:BC	190	0	0	189	1	6	1	0	5	0
gi|753774531|gb|CP010816.1|	617922	.	T	G	.	H	*	DP:BC	121	0	0	5	116	17	0	0	0	17
gi|753774531|gb|CP010816.1|	618049	.	G	A	.	H	*	DP:BC	90	10	0	80	0	31	0	0	31	0
gi|753774531|gb|CP010816.1|	620296	.	T	G	.	H	*	DP:BC	109	0	0	5	104	114	0	0	0	114
gi|753774531|gb|CP010816.1|	622739	.	A	G,T	.	B;M	*	DP:BC	190	190	0	0	0	1677	1616	0	60	1
gi|753774531|gb|CP010816.1|	623872	.	C	T	.	*	*	DP:BC	186	0	186	0	0	58	0	54	0	4
gi|753774531|gb|CP010816.1|	627733	.	A	C	.	H	*	DP:BC	129	123	6	0	0	35	35	0	0	0
gi|753774531|gb|CP010816.1|	630603	.	C	A	.	*	*	DP:BC	158	0	158	0	0	36	4	32	0	0
gi|753774531|gb|CP010816.1|	645048	.	C	A	.	H	*	DP:BC	49	10	39	0	0	64	0	64	0	0
gi|753774531|gb|CP010816.1|	645052	.	T	A,C	.	B;H;M	*	DP:BC	45	2	2	0	41	63	0	0	0	63
gi|753774531|gb|CP010816.1|	649187	.	A	G,T	.	H;M	*	DP:BC	172	170	0	2	0	44	42	0	0	2
gi|753774531|gb|CP010816.1|	649278	.	A	C	.	H	*	DP:BC	185	180	5	0	0	51	51	0	0	0
gi|753774531|gb|CP010816.1|	649388	.	A	C	.	H	*	DP:BC	139	132	7	0	0	53	53	0	0	0
gi|753774531|gb|CP010816.1|	651721	.	A	C,G	.	H;M	*	DP:BC	102	98	0	4	0	255	253	1	1	0
gi|753774531|gb|CP010816.1|	653421	.	C	A,T	.	H;M	*	DP:BC	112	5	106	0	1	94	0	94	0	0
gi|753774531|gb|CP010816.1|	656080	.	T	C	.	B	*	DP:BC	152	0	0	0	152	39	0	5	0	34
gi|753774531|gb|CP010816.1|	656815	.	C	T	.	*	*	DP:BC	149	0	149	0	0	433	0	426	0	7
gi|753774531|gb|CP010816.1|	664444	.	T	G	.	H	*	DP:BC	74	0	0	5	69	107	0	0	0	107
gi|753774531|gb|CP010816.1|	665414	.	C	A	.	H	*	DP:BC	109	10	99	0	0	143	0	143	0	0
gi|753774531|gb|CP010816.1|	665504	.	G	A	.	H	*	DP:BC	125	6	0	119	0	182	0	0	182	0
gi|753774531|gb|CP010816.1|	667083	.	C	A	.	H	*	DP:BC	164	6	158	0	0	358	0	358	0	0
gi|753774531|gb|CP010816.1|	667746	.	T	A,C	.	B;M	*	DP:BC	112	0	0	0	112	93	2	10	0	81
gi|753774531|gb|CP010816.1|	671458	.	G	A,C	.	M	*	DP:BC	215	0	0	215	0	24	1	1	22	0
gi|753774531|gb|CP010816.1|	677322	.	A	C	.	H	*	DP:BC	186	181	5	0	0	12	12	0	0	0
gi|753774531|gb|CP010816.1|	677398	.	T	C	.	H	*	DP:BC	132	0	6	0	126	16	0	0	0	16
gi|753774531|gb|CP010816.1|	677416	.	T	G	.	H	*	DP:BC	130	0	0	5	125	15	0	0	0	15
gi|753774531|gb|CP010816.1|	682959	.	C	A,T	.	H;M	*	DP:BC	129	1	128	0	0	6	0	5	0	1
gi|753774531|gb|CP010816.1|	686611	.	C	T	.	H;Y	*	DP:BC	98	0	93	0	5	9	0	9	0	0
gi|753774531|gb|CP010816.1|	687435	.	A	C	.	H	*	DP:BC	95	90	5	0	0	6	6	0	0	0
gi|753774531|gb|CP010816.1|	690377	.	T	C	.	B;H	*	DP:BC	123	0	6	0	117	15	0	0	0	15
gi|753774531|gb|CP010816.1|	700578	.	A	C	.	H	*	DP:BC	140	132	8	0	0	7	7	0	0	0
gi|753774531|gb|CP010816.1|	700594	.	A	C	.	H	*	DP:BC	150	143	7	0	0	7	7	0	0	0
gi|753774531|gb|CP010816.1|	702693	.	T	G	.	H	*	DP:BC	165	0	0	6	159	186	0	0	0	186
gi|753774531|gb|CP010816.1|	710667	.	T	A	.	H	*	DP:BC	115	6	0	0	109	5	0	0	0	5
gi|753774531|gb|CP010816.1|	711393	.	A	C,G	.	H;M	*	DP:BC	153	152	1	0	0	5	4	0	1	0
gi|753774531|gb|CP010816.1|	713078	.	A	G	.	B	*	DP:BC	199	199	0	0	0	475	463	0	12	0
gi|753774531|gb|CP010816.1|	715090	.	C	G	.	H	*	DP:BC	112	0	104	8	0	117	0	117	0	0
gi|753774531|gb|CP010816.1|	715095	.	C	G	.	H	*	DP:BC	108	0	101	7	0	116	0	116	0	0
gi|753774531|gb|CP010816.1|	715097	.	T	G	.	H	*	DP:BC	111	0	0	5	106	114	0	0	0	114
gi|753774531|gb|CP010816.1|	715118	.	C	A	.	H	*	DP:BC	135	5	130	0	0	120	0	120	0	0
gi|753774531|gb|CP010816.1|	715163	.	A	C	.	H	*	DP:BC	131	126	5	0	0	99	99	0	0	0
gi|753774531|gb|CP010816.1|	717101	.	C	A	.	H	*	DP:BC	138	10	128	0	0	18	0	18	0	0
gi|753774531|gb|CP010816.1|	717114	.	G	A	.	H	*	DP:BC	124	9	0	115	0	13	0	0	13	0
gi|753774531|gb|CP010816.1|	717122	.	T	A	.	H	*	DP:BC	132	16	0	0	116	11	0	0	0	11
gi|753774531|gb|CP010816.1|	717141	.	T	A	.	H	*	DP:BC	112	8	0	0	104	12	0	0	0	12
gi|753774531|gb|CP010816.1|	717148	.	G	T	.	H	*	DP:BC	119	0	0	106	13	18	0	0	18	0
gi|753774531|gb|CP010816.1|	721096	.	G	C,T	.	H;M	*	DP:BC	113	0	5	107	1	304	0	0	304	0
gi|753774531|gb|CP010816.1|	723395	.	C	G,T	.	H;M	*	DP:BC	75	0	72	2	1	267	0	267	0	0
gi|753774531|gb|CP010816.1|	728713	.	T	C,G	.	B;H;M	*	DP:BC	187	0	0	2	185	26	0	2	0	24
gi|753774531|gb|CP010816.1|	728795	.	T	G	.	H	*	DP:BC	144	0	0	8	136	21	0	0	0	21
gi|753774531|gb|CP010816.1|	732063	.	T	C	.	B	*	DP:BC	208	0	0	0	208	874	0	13	0	861
gi|753774531|gb|CP010816.1|	733238	.	T	C	.	B	*	DP:BC	187	0	0	0	187	328	0	6	0	322
gi|753774531|gb|CP010816.1|	734370	.	T	C,G	.	H;M	*	DP:BC	135	0	5	1	129	223	0	0	0	223
gi|753774531|gb|CP010816.1|	734384	.	G	A,C,T	.	H;M	*	DP:BC	136	2	2	131	1	227	0	0	227	0
gi|753774531|gb|CP010816.1|	739248	.	T	C,G	.	M	*	DP:BC	219	0	0	0	219	213	0	5	1	207
gi|753774531|gb|CP010816.1|	741287	.	T	G	.	H	*	DP:BC	131	0	0	8	123	64	0	0	0	64
gi|753774531|gb|CP010816.1|	745249	.	G	T	.	H	*	DP:BC	118	0	0	113	5	92	0	0	92	0
gi|753774531|gb|CP010816.1|	745269	.	G	A,T	.	B;H;M	*	DP:BC	115	0	0	108	7	180	1	0	179	0
gi|753774531|gb|CP010816.1|	748650	.	C	A	.	B	*	DP:BC	40	0	40	0	0	29	7	22	0	0
gi|753774531|gb|CP010816.1|	749685	.	A	C	.	B;H	*	DP:BC	161	155	6	0	0	43	43	0	0	0
gi|753774531|gb|CP010816.1|	749954	.	G	A,T	.	H;M	*	DP:BC	27	4	0	22	1	29	0	0	29	0
gi|753774531|gb|CP010816.1|	749970	.	T	A	.	H	*	DP:BC	15	8	0	0	7	23	0	0	0	23
gi|753774531|gb|CP010816.1|	749979	.	A	C	.	H	*	DP:BC	11	7	4	0	0	21	21	0	0	0
gi|753774531|gb|CP010816.1|	764835	.	A	C	.	H	*	DP:BC	163	158	5	0	0	39	39	0	0	0
gi|753774531|gb|CP010816.1|	764879	.	T	G	.	H	*	DP:BC	94	0	0	7	87	38	0	0	0	38
gi|753774531|gb|CP010816.1|	765305	.	T	C,G	.	H;M	*	DP:BC	158	0	0	1	157	31	0	2	0	29
gi|753774531|gb|CP010816.1|	769856	.	G	A	.	H	*	DP:BC	149	8	0	141	0	11	0	0	11	0
gi|753774531|gb|CP010816.1|	769950	.	C	A	.	H	*	DP:BC	146	15	131	0	0	18	0	18	0	0
gi|753774531|gb|CP010816.1|	772387	.	G	T	.	H	*	DP:BC	91	0	0	86	5	79	0	0	79	0
gi|753774531|gb|CP010816.1|	773607	.	G	A	.	H	*	DP:BC	124	6	0	118	0	165	0	0	165	0
gi|753774531|gb|CP010816.1|	774572	.	C	A	.	H	*	DP:BC	188	5	183	0	0	20	0	20	0	0
gi|753774531|gb|CP010816.1|	774601	.	G	T	.	H	*	DP:BC	183	0	0	177	6	23	0	0	23	0
gi|753774531|gb|CP010816.1|	774658	.	C	T	.	H	*	DP:BC	192	0	187	0	5	24	0	24	0	0
gi|753774531|gb|CP010816.1|	777688	.	A	C,G	.	M	*	DP:BC	190	190	0	0	0	6	4	1	1	0
gi|753774531|gb|CP010816.1|	778392	.	T	A	.	H	*	DP:BC	96	8	0	0	88	42	0	0	0	42
gi|753774531|gb|CP010816.1|	780075	.	T	C	.	H	*	DP:BC	120	0	5	0	115	37	0	0	0	37
gi|753774531|gb|CP010816.1|	786658	.	A	G	.	*	*	DP:BC	151	151	0	0	0	47	43	0	4	0
gi|753774531|gb|CP010816.1|	789749	.	T	G	.	H	*	DP:BC	59	0	0	4	55	138	0	0	1	137
gi|753774531|gb|CP010816.1|	789811	.	A	G	.	H	*	DP:BC	85	72	0	13	0	155	155	0	0	0
gi|753774531|gb|CP010816.1|	798872	.	C	A,T	.	M	*	DP:BC	160	0	160	0	0	18	1	16	0	1
gi|753774531|gb|CP010816.1|	798923	.	T	A,C	.	B;M	*	DP:BC	150	0	0	0	150	26	1	1	0	24
gi|753774531|gb|CP010816.1|	800602	.	A	G,T	.	B;H;M	*	DP:BC	97	92	0	0	5	191	190	0	1	0
gi|753774531|gb|CP010816.1|	801536	.	A	G	.	B	*	DP:BC	188	188	0	0	0	188	183	0	5	0
gi|753774531|gb|CP010816.1|	809111	.	G	A,T	.	B;M	*	DP:BC	211	0	0	211	0	26	1	0	23	2
gi|753774531|gb|CP010816.1|	809112	.	A	C,G,T	.	B;H;M	*	DP:BC	213	212	0	1	0	27	24	2	0	1
gi|753774531|gb|CP010816.1|	820664	.	G	T	.	H	*	DP:BC	118	0	0	111	7	203	0	0	203	0
gi|753774531|gb|CP010816.1|	837430	.	C	G	.	H;Y	*	DP:BC	84	0	79	5	0	22	0	22	0	0
gi|753774531|gb|CP010816.1|	839549	.	G	C	.	H;Y	*	DP:BC	121	0	5	116	0	35	0	0	35	0
gi|753774531|gb|CP010816.1|	840686	.	C	T	.	*	*	DP:BC	195	0	195	0	0	19	0	12	0	7
gi|753774531|gb|CP010816.1|	846973	.	A	G	.	H	*	DP:BC	113	104	0	9	0	10	10	0	0	0
gi|753774531|gb|CP010816.1|	848982	.	T	A,C	.	B;H;M	*	DP:BC	182	1	0	0	181	37	0	2	0	35
gi|753774531|gb|CP010816.1|	861925	.	G	A	.	H	*	DP:BC	109	1	0	108	0	10	2	0	8	0
gi|753774531|gb|CP010816.1|	864932	.	C	T	.	H;Y	*	DP:BC	105	0	97	0	8	45	0	45	0	0
gi|753774531|gb|CP010816.1|	864974	.	C	T	.	H	*	DP:BC	134	0	129	0	5	50	0	50	0	0
gi|753774531|gb|CP010816.1|	865761	.	T	G	.	H	*	DP:BC	106	0	0	8	98	42	0	0	0	42
gi|753774531|gb|CP010816.1|	871241	.	C	T	.	H	*	DP:BC	96	0	89	0	7	17	0	17	0	0
gi|753774531|gb|CP010816.1|	871265	.	A	T	.	H	*	DP:BC	108	102	0	0	6	20	20	0	0	0
gi|753774531|gb|CP010816.1|	877800	.	G	T	.	H	*	DP:BC	139	0	0	133	6	37	0	0	37	0
gi|753774531|gb|CP010816.1|	878830	.	T	G	.	H	*	DP:BC	136	0	0	7	129	162	0	0	1	161
gi|753774531|gb|CP010816.1|	880325	.	A	G	.	B	*	DP:BC	155	155	0	0	0	180	174	0	6	0
gi|753774531|gb|CP010816.1|	881083	.	C	A	.	H;Y	*	DP:BC	57	5	52	0	0	105	0	105	0	0
gi|753774531|gb|CP010816.1|	881087	.	G	A	.	H;Y	*	DP:BC	59	10	0	49	0	107	0	0	107	0
gi|753774531|gb|CP010816.1|	881102	.	A	C	.	H	*	DP:BC	50	46	4	0	0	104	104	0	0	0
gi|753774531|gb|CP010816.1|	894428	.	G	C,T	.	H;M	*	DP:BC	150	0	0	149	1	70	0	4	66	0
gi|753774531|gb|CP010816.1|	895609	.	C	A,T	.	H;M	*	DP:BC	125	1	124	0	0	68	0	64	0	4
gi|753774531|gb|CP010816.1|	896027	.	T	C	.	B	*	DP:BC	151	0	0	0	151	1420	0	12	0	1408
gi|753774531|gb|CP010816.1|	896185	.	G	A	.	*	*	DP:BC	137	0	0	137	0	279	6	0	273	0
gi|753774531|gb|CP010816.1|	896208	.	A	T	.	*	*	DP:BC	143	143	0	0	0	581	570	0	0	11
gi|753774531|gb|CP010816.1|	898423	.	C	G,T	.	H;M	*	DP:BC	129	0	124	5	0	1305	0	1303	0	2
gi|753774531|gb|CP010816.1|	898427	.	T	C,G	.	H;M	*	DP:BC	124	0	0	3	121	1203	0	1	2	1200
gi|753774531|gb|CP010816.1|	899417	.	T	C	.	B	*	DP:BC	168	0	0	0	168	620	0	9	0	611
gi|753774531|gb|CP010816.1|	899767	.	A	G	.	H;Y	*	DP:BC	96	86	0	10	0	69	69	0	0	0
gi|753774531|gb|CP010816.1|	899772	.	C	A	.	H	*	DP:BC	94	6	88	0	0	78	0	78	0	0
gi|753774531|gb|CP010816.1|	899824	.	A	C	.	H	*	DP:BC	100	95	5	0	0	43	43	0	0	0
gi|753774531|gb|CP010816.1|	899935	.	T	G	.	H	*	DP:BC	87	0	0	5	82	28	0	0	0	28
gi|753774531|gb|CP010816.1|	899937	.	A	G	.	H	*	DP:BC	77	72	0	5	0	24	24	0	0	0
gi|753774531|gb|CP010816.1|	900122	.	A	G	.	H;Y	*	DP:BC	123	111	0	12	0	13	13	0	0	0
gi|753774531|gb|CP010816.1|	902670	.	C	T	.	B	*	DP:BC	180	0	180	0	0	23	0	19	0	4
gi|753774531|gb|CP010816.1|	909757	.	A	C,G	.	H;M	*	DP:BC	89	81	2	6	0	199	199	0	0	0
gi|753774531|gb|CP010816.1|	909761	.	C	A,G,T	.	H;M	*	DP:BC	107	1	102	4	0	196	0	195	0	1
gi|753774531|gb|CP010816.1|	909771	.	C	A	.	H	*	DP:BC	93	5	88	0	0	205	0	205	0	0
gi|753774531|gb|CP010816.1|	915964	.	T	G	.	B;H;Y	*	DP:BC	110	0	0	7	103	13	0	0	0	13
gi|753774531|gb|CP010816.1|	915969	.	T	G	.	H	*	DP:BC	96	0	0	6	90	14	0	0	0	14
gi|753774531|gb|CP010816.1|	928635	.	G	T	.	H	*	DP:BC	62	0	0	54	8	23	0	0	23	0
gi|753774531|gb|CP010816.1|	942697	.	T	C,G	.	M	*	DP:BC	137	0	0	0	137	62	0	3	1	58
gi|753774531|gb|CP010816.1|	943217	.	T	G	.	H	*	DP:BC	94	0	0	5	89	47	0	0	0	47
gi|753774531|gb|CP010816.1|	943232	.	T	G	.	H	*	DP:BC	97	0	0	6	91	48	0	0	0	48
gi|753774531|gb|CP010816.1|	943267	.	T	G	.	H	*	DP:BC	102	0	0	5	97	58	0	0	0	58
gi|753774531|gb|CP010816.1|	944638	.	G	A,T	.	B;H;M	*	DP:BC	155	0	0	154	1	24	3	0	21	0
gi|753774531|gb|CP010816.1|	948403	.	T	C,G	.	H;M	*	DP:BC	133	0	0	2	131	168	0	5	0	163
gi|753774531|gb|CP010816.1|	949187	.	A	G,T	.	H;M	*	DP:BC	50	46	0	3	1	149	148	0	1	0
gi|753774531|gb|CP010816.1|	954554	.	T	C	.	B	*	DP:BC	199	0	0	0	199	493	0	12	0	481
gi|753774531|gb|CP010816.1|	954995	.	C	G,T	.	M	*	DP:BC	184	0	184	0	0	131	0	126	1	4
gi|753774531|gb|CP010816.1|	955508	.	T	A,G	.	H;M	*	DP:BC	114	1	0	8	105	148	0	0	0	148
gi|753774531|gb|CP010816.1|	955521	.	G	A,T	.	H;M	*	DP:BC	121	5	0	115	1	157	0	0	157	0
gi|753774531|gb|CP010816.1|	955534	.	T	A	.	H	*	DP:BC	121	5	0	0	116	156	0	0	0	156
gi|753774531|gb|CP010816.1|	955567	.	T	G	.	H	*	DP:BC	151	0	0	7	144	132	0	0	0	132
gi|753774531|gb|CP010816.1|	957161	.	C	T	.	B	*	DP:BC	181	0	181	0	0	114	0	104	0	10
gi|753774531|gb|CP010816.1|	957206	.	C	T	.	*	*	DP:BC	197	0	197	0	0	50	0	46	0	4
gi|753774531|gb|CP010816.1|	959972	.	T	G	.	H	*	DP:BC	118	0	0	5	113	102	0	0	0	102
gi|753774531|gb|CP010816.1|	960010	.	T	G	.	H	*	DP:BC	139	0	0	5	134	45	0	0	0	45
gi|753774531|gb|CP010816.1|	961805	.	G	A	.	H;Y	*	DP:BC	82	5	0	77	0	9	0	0	9	0
gi|753774531|gb|CP010816.1|	963274	.	C	A	.	H	*	DP:BC	124	7	117	0	0	202	0	202	0	0
gi|753774531|gb|CP010816.1|	964134	.	C	A	.	H	*	DP:BC	102	10	92	0	0	209	0	209	0	0
gi|753774531|gb|CP010816.1|	967078	.	T	G	.	H	*	DP:BC	85	0	0	4	81	272	0	0	1	271
gi|753774531|gb|CP010816.1|	968144	.	G	T	.	H	*	DP:BC	74	0	0	67	7	16	0	0	16	0
gi|753774531|gb|CP010816.1|	968158	.	A	C	.	H	*	DP:BC	68	61	7	0	0	16	16	0	0	0
gi|753774531|gb|CP010816.1|	968167	.	G	C	.	H;Y	*	DP:BC	74	0	18	56	0	13	0	0	13	0
gi|753774531|gb|CP010816.1|	968171	.	A	C	.	H;Y	*	DP:BC	61	56	5	0	0	11	11	0	0	0
gi|753774531|gb|CP010816.1|	971024	.	A	G	.	B	*	DP:BC	168	168	0	0	0	6	2	0	4	0
gi|753774531|gb|CP010816.1|	980752	.	G	A	.	*	*	DP:BC	152	0	0	152	0	132	6	0	126	0
gi|753774531|gb|CP010816.1|	982512	.	G	T	.	H	*	DP:BC	141	0	0	133	8	69	0	0	69	0
gi|753774531|gb|CP010816.1|	982529	.	T	A	.	H	*	DP:BC	122	5	0	0	117	71	0	0	0	71
gi|753774531|gb|CP010816.1|	983280	.	T	A,G	.	H;M	*	DP:BC	94	3	0	0	91	96	0	0	3	93
gi|753774531|gb|CP010816.1|	988309	.	C	A	.	H	*	DP:BC	121	8	113	0	0	42	0	42	0	0
gi|753774531|gb|CP010816.1|	989933	.	C	A,T	.	H;M;Y	*	DP:BC	189	1	184	0	4	999	0	999	0	0
gi|753774531|gb|CP010816.1|	989938	.	T	C,G	.	H;M;Y	*	DP:BC	176	0	170	0	6	1007	0	1006	1	0
gi|753774531|gb|CP010816.1|	993730	.	T	C,G	.	H;M	*	DP:BC	205	0	0	3	202	3619	0	2	0	3617
gi|753774531|gb|CP010816.1|	993788	.	T	A,G	.	H;M	*	DP:BC	165	0	0	3	162	3279	1	0	0	3278
gi|753774531|gb|CP010816.1|	994163	.	C	T	.	B	*	DP:BC	190	0	190	0	0	3550	0	3532	0	18
gi|753774531|gb|CP010816.1|	1000665	.	C	A	.	H	*	DP:BC	120	5	115	0	0	33	0	33	0	0
gi|753774531|gb|CP010816.1|	1000670	.	C	G	.	H	*	DP:BC	108	0	103	5	0	35	0	35	0	0
gi|753774531|gb|CP010816.1|	1000694	.	T	G	.	H	*	DP:BC	133	0	0	6	127	30	0	0	0	30
gi|753774531|gb|CP010816.1|	1000736	.	A	G	.	H	*	DP:BC	129	123	0	6	0	35	35	0	0	0
gi|753774531|gb|CP010816.1|	1001496	.	A	C,G	.	H;M	*	DP:BC	137	136	1	0	0	8	6	0	2	0
gi|753774531|gb|CP010816.1|	1004694	.	C	T	.	H	*	DP:BC	138	0	132	0	6	181	0	181	0	0
gi|753774531|gb|CP010816.1|	1004751	.	T	A	.	B	*	DP:BC	155	0	0	0	155	166	6	0	0	160
gi|753774531|gb|CP010816.1|	1025962	.	A	G	.	*	*	DP:BC	169	169	0	0	0	14	9	0	5	0
gi|753774531|gb|CP010816.1|	1030261	.	A	C,G	.	B;H;M	*	DP:BC	156	155	1	0	0	9	7	0	2	0
gi|753774531|gb|CP010816.1|	1035371	.	G	T	.	H	*	DP:BC	104	0	0	94	10	50	0	0	50	0
gi|753774531|gb|CP010816.1|	1035383	.	G	A	.	H	*	DP:BC	96	8	0	88	0	50	0	0	50	0
gi|753774531|gb|CP010816.1|	1041592	.	T	A,G	.	B;H;M	*	DP:BC	80	1	0	5	74	85	0	0	0	85
gi|753774531|gb|CP010816.1|	1041619	.	T	G	.	H	*	DP:BC	89	0	0	6	83	78	0	0	0	78
gi|753774531|gb|CP010816.1|	1043088	.	T	C	.	H	*	DP:BC	130	0	7	0	123	6	0	0	0	6
gi|753774531|gb|CP010816.1|	1052915	.	A	G	.	H	*	DP:BC	53	46	0	7	0	34	34	0	0	0
gi|753774531|gb|CP010816.1|	1052959	.	C	T	.	H;Y	*	DP:BC	65	0	59	0	6	33	0	33	0	0
gi|753774531|gb|CP010816.1|	1052963	.	C	T	.	H;Y	*	DP:BC	70	0	64	0	6	31	0	31	0	0
gi|753774531|gb|CP010816.1|	1052972	.	C	T	.	H	*	DP:BC	72	0	67	0	5	30	0	30	0	0
gi|753774531|gb|CP010816.1|	1054303	.	T	G	.	H	*	DP:BC	83	0	0	5	78	30	0	0	0	30
gi|753774531|gb|CP010816.1|	1067455	.	T	A,C	.	H;M	*	DP:BC	179	1	0	0	178	6	0	1	0	5
gi|753774531|gb|CP010816.1|	1069029	.	A	C	.	H	*	DP:BC	139	136	3	0	0	7	5	2	0	0
gi|753774531|gb|CP010816.1|	1083260	.	T	A,C	.	B;H;M	*	DP:BC	236	2	0	0	234	83	0	3	0	80
gi|753774531|gb|CP010816.1|	1084006	.	G	T	.	H	*	DP:BC	110	0	0	105	5	89	0	0	89	0
gi|753774531|gb|CP010816.1|	1093199	.	C	T	.	H	*	DP:BC	98	0	90	0	8	44	0	44	0	0
gi|753774531|gb|CP010816.1|	1095184	.	C	T	.	H	*	DP:BC	89	0	82	0	7	36	0	36	0	0
gi|753774531|gb|CP010816.1|	1102009	.	A	C	.	H	*	DP:BC	140	135	5	0	0	26	26	0	0	0
gi|753774531|gb|CP010816.1|	1102404	.	G	T	.	H	*	DP:BC	133	0	0	125	8	26	0	0	26	0
gi|753774531|gb|CP010816.1|	1102437	.	T	G	.	H	*	DP:BC	136	0	0	6	130	20	0	0	0	20
gi|753774531|gb|CP010816.1|	1102449	.	C	G	.	H	*	DP:BC	141	0	134	7	0	19	0	19	0	0
gi|753774531|gb|CP010816.1|	1102466	.	C	A	.	H	*	DP:BC	141	6	135	0	0	23	0	23	0	0
gi|753774531|gb|CP010816.1|	1105559	.	T	G	.	H	*	DP:BC	99	0	0	6	93	47	0	0	0	47
gi|753774531|gb|CP010816.1|	1105619	.	C	T	.	*	*	DP:BC	126	0	126	0	0	53	0	0	0	53
gi|753774531|gb|CP010816.1|	1108846	.	T	C,G	.	H;M	*	DP:BC	188	0	0	1	187	28	0	2	0	26
gi|753774531|gb|CP010816.1|	1108956	.	T	G	.	H	*	DP:BC	110	0	0	5	105	29	0	0	0	29
gi|753774531|gb|CP010816.1|	1108964	.	A	C	.	H	*	DP:BC	98	91	7	0	0	34	34	0	0	0
gi|753774531|gb|CP010816.1|	1108984	.	A	C	.	H	*	DP:BC	95	89	6	0	0	30	30	0	0	0
gi|753774531|gb|CP010816.1|	1108990	.	A	C	.	H	*	DP:BC	115	107	8	0	0	32	32	0	0	0
gi|753774531|gb|CP010816.1|	1112932	.	A	G	.	B	*	DP:BC	139	139	0	0	0	81	75	0	6	0
gi|753774531|gb|CP010816.1|	1116934	.	T	G	.	H	*	DP:BC	107	0	0	5	102	42	0	0	0	42
gi|753774531|gb|CP010816.1|	1117009	.	T	G	.	H	*	DP:BC	117	0	0	5	112	38	0	0	0	38
gi|753774531|gb|CP010816.1|	1123989	.	T	C	.	B	*	DP:BC	174	0	0	0	174	959	0	8	0	951
gi|753774531|gb|CP010816.1|	1124446	.	T	C	.	B	*	DP:BC	155	0	0	0	155	1022	0	11	0	1011
gi|753774531|gb|CP010816.1|	1124828	.	T	C	.	B	*	DP:BC	139	0	0	0	139	896	0	12	0	884
gi|753774531|gb|CP010816.1|	1125305	.	T	C,G	.	B;H;M	*	DP:BC	112	0	0	7	105	111	0	1	0	110
gi|753774531|gb|CP010816.1|	1129027	.	C	A	.	H	*	DP:BC	119	6	113	0	0	135	0	135	0	0
gi|753774531|gb|CP010816.1|	1129769	.	G	T	.	H	*	DP:BC	89	0	0	84	5	41	0	0	41	0
gi|753774531|gb|CP010816.1|	1131607	.	A	C	.	H	*	DP:BC	153	148	5	0	0	5	5	0	0	0
gi|753774531|gb|CP010816.1|	1132129	.	G	A	.	*	*	DP:BC	205	0	0	205	0	20	4	0	16	0
gi|753774531|gb|CP010816.1|	1133881	.	A	C	.	H	*	DP:BC	98	94	4	0	0	505	504	1	0	0
gi|753774531|gb|CP010816.1|	1134431	.	T	C,G	.	B;H;M	*	DP:BC	120	0	0	4	116	218	0	1	0	217
gi|753774531|gb|CP010816.1|	1136707	.	C	T	.	*	*	DP:BC	189	0	189	0	0	83	0	77	0	6
gi|753774531|gb|CP010816.1|	1142268	.	A	G	.	B	*	DP:BC	143	143	0	0	0	32	26	0	6	0
gi|753774531|gb|CP010816.1|	1142378	.	A	G	.	B	*	DP:BC	140	140	0	0	0	588	579	0	9	0
gi|753774531|gb|CP010816.1|	1143330	.	A	G	.	B	*	DP:BC	153	153	0	0	0	444	436	0	8	0
gi|753774531|gb|CP010816.1|	1145300	.	T	C	.	*	*	DP:BC	144	0	0	0	144	366	0	8	0	358
gi|753774531|gb|CP010816.1|	1146363	.	T	C	.	H	*	DP:BC	120	0	8	0	112	10	0	0	0	10
gi|753774531|gb|CP010816.1|	1146380	.	G	A	.	H	*	DP:BC	104	5	0	99	0	9	0	0	9	0
gi|753774531|gb|CP010816.1|	1146384	.	G	A	.	H	*	DP:BC	103	8	0	95	0	9	0	0	9	0
gi|753774531|gb|CP010816.1|	1147846	.	G	A,T	.	B;H;M	*	DP:BC	202	0	0	201	1	38	2	0	36	0
gi|753774531|gb|CP010816.1|	1155896	.	G	T	.	H	*	DP:BC	147	0	0	136	11	13	0	0	13	0
gi|753774531|gb|CP010816.1|	1159507	.	C	A	.	H	*	DP:BC	102	5	97	0	0	149	0	149	0	0
gi|753774531|gb|CP010816.1|	1164333	.	G	A,T	.	H;M	*	DP:BC	115	0	0	114	1	25	2	0	23	0
gi|753774531|gb|CP010816.1|	1181328	.	A	G	.	H	*	DP:BC	139	134	0	5	0	8	8	0	0	0
gi|753774531|gb|CP010816.1|	1181372	.	T	G	.	H	*	DP:BC	153	0	0	8	145	7	0	0	0	7
gi|753774531|gb|CP010816.1|	1186050	.	T	C	.	B	*	DP:BC	143	0	0	0	143	86	0	7	0	79
gi|753774531|gb|CP010816.1|	1188964	.	T	C,G	.	H;M	*	DP:BC	130	0	0	1	129	6	0	1	0	5
gi|753774531|gb|CP010816.1|	1197136	.	T	G	.	H	*	DP:BC	78	0	0	6	72	179	0	0	1	178
gi|753774531|gb|CP010816.1|	1197202	.	A	G,T	.	H;M	*	DP:BC	98	93	0	4	1	153	153	0	0	0
gi|753774531|gb|CP010816.1|	1198680	.	G	A	.	H	*	DP:BC	93	5	0	88	0	10	0	0	10	0
gi|753774531|gb|CP010816.1|	1199941	.	G	A,T	.	M	*	DP:BC	159	0	0	159	0	13	1	0	11	1
gi|753774531|gb|CP010816.1|	1209081	.	G	T	.	H	*	DP:BC	79	0	0	75	4	251	0	0	250	1
gi|753774531|gb|CP010816.1|	1209137	.	G	T	.	H	*	DP:BC	76	0	0	71	5	233	0	0	233	0
gi|753774531|gb|CP010816.1|	1209308	.	G	A	.	*	*	DP:BC	116	0	0	116	0	189	5	0	184	0
gi|753774531|gb|CP010816.1|	1216309	.	T	C,G	.	B;H;M	*	DP:BC	104	0	0	3	101	3891	0	10	1	3880
gi|753774531|gb|CP010816.1|	1216330	.	T	G	.	H	*	DP:BC	109	0	0	5	104	3424	0	0	0	3424
gi|753774531|gb|CP010816.1|	1216363	.	A	G,T	.	H;M	*	DP:BC	131	128	0	2	1	3294	3294	0	0	0
gi|753774531|gb|CP010816.1|	1216946	.	T	C	.	H	*	DP:BC	181	0	1	0	180	13	0	2	0	11
gi|753774531|gb|CP010816.1|	1219155	.	T	G	.	H;Y	*	DP:BC	102	0	0	6	96	140	0	0	0	140
gi|753774531|gb|CP010816.1|	1226761	.	C	T	.	H	*	DP:BC	125	0	117	0	8	132	0	132	0	0
gi|753774531|gb|CP010816.1|	1226762	.	G	T	.	H	*	DP:BC	119	0	0	110	9	130	0	0	130	0
gi|753774531|gb|CP010816.1|	1226785	.	A	G,T	.	H;M	*	DP:BC	126	119	0	0	7	150	149	0	1	0
gi|753774531|gb|CP010816.1|	1226825	.	G	A	.	H	*	DP:BC	121	8	0	113	0	117	0	0	117	0
gi|753774531|gb|CP010816.1|	1226832	.	G	A	.	H	*	DP:BC	119	10	0	109	0	119	0	0	119	0
gi|753774531|gb|CP010816.1|	1227059	.	T	C	.	H	*	DP:BC	93	0	5	0	88	39	0	0	0	39
gi|753774531|gb|CP010816.1|	1227077	.	C	T	.	H	*	DP:BC	106	0	98	0	8	37	0	37	0	0
gi|753774531|gb|CP010816.1|	1227228	.	G	A	.	H	*	DP:BC	141	6	0	135	0	45	0	0	45	0
gi|753774531|gb|CP010816.1|	1227319	.	G	T	.	H	*	DP:BC	139	0	0	134	5	84	0	0	84	0
gi|753774531|gb|CP010816.1|	1227397	.	C	G	.	B;H	*	DP:BC	134	0	129	5	0	59	0	59	0	0
gi|753774531|gb|CP010816.1|	1227401	.	T	C	.	B	*	DP:BC	152	0	0	0	152	62	0	6	0	56
gi|753774531|gb|CP010816.1|	1227612	.	T	C	.	H	*	DP:BC	134	0	6	0	128	26	0	0	0	26
gi|753774531|gb|CP010816.1|	1227730	.	T	C	.	H	*	DP:BC	140	0	11	0	129	38	0	0	0	38
gi|753774531|gb|CP010816.1|	1229134	.	T	G	.	H	*	DP:BC	92	0	0	8	84	28	0	0	0	28
gi|753774531|gb|CP010816.1|	1229149	.	G	T	.	H	*	DP:BC	104	0	0	99	5	26	0	0	26	0
gi|753774531|gb|CP010816.1|	1229222	.	C	A	.	H	*	DP:BC	136	7	129	0	0	8	0	8	0	0
gi|753774531|gb|CP010816.1|	1233760	.	C	G,T	.	B;H;M	*	DP:BC	186	0	185	1	0	21	0	16	0	5
gi|753774531|gb|CP010816.1|	1234232	.	C	A	.	H	*	DP:BC	113	5	108	0	0	31	0	31	0	0
gi|753774531|gb|CP010816.1|	1245692	.	C	T	.	*	*	DP:BC	184	0	184	0	0	29	0	25	0	4
gi|753774531|gb|CP010816.1|	1247659	.	C	A	.	H	*	DP:BC	80	5	75	0	0	39	0	39	0	0
gi|753774531|gb|CP010816.1|	1249370	.	G	T	.	H;Y	*	DP:BC	101	0	0	95	6	5	0	0	5	0
gi|753774531|gb|CP010816.1|	1249403	.	T	A	.	H	*	DP:BC	104	6	0	0	98	5	0	0	0	5
gi|753774531|gb|CP010816.1|	1249410	.	G	A	.	H	*	DP:BC	101	7	0	94	0	7	0	0	7	0
gi|753774531|gb|CP010816.1|	1249412	.	C	A	.	H;Y	*	DP:BC	100	7	93	0	0	7	0	7	0	0
gi|753774531|gb|CP010816.1|	1249415	.	T	A	.	H;Y	*	DP:BC	105	8	0	0	97	5	0	0	0	5
gi|753774531|gb|CP010816.1|	1249535	.	A	G	.	B	*	DP:BC	141	141	0	0	0	1157	1147	0	10	0
gi|753774531|gb|CP010816.1|	1256397	.	G	A	.	Y	*	DP:BC	200	0	0	200	0	340	10	0	330	0
gi|753774531|gb|CP010816.1|	1256842	.	G	A,T	.	B;H;M	*	DP:BC	178	4	0	174	0	440	0	0	439	1
gi|753774531|gb|CP010816.1|	1261187	.	C	T	.	*	*	DP:BC	164	0	164	0	0	151	0	143	0	8
gi|753774531|gb|CP010816.1|	1266960	.	C	A	.	H	*	DP:BC	115	6	109	0	0	43	0	43	0	0
gi|753774531|gb|CP010816.1|	1266970	.	G	A	.	H	*	DP:BC	113	5	0	108	0	39	0	0	39	0
gi|753774531|gb|CP010816.1|	1275273	.	G	A	.	H	*	DP:BC	64	7	0	57	0	17	0	0	17	0
gi|753774531|gb|CP010816.1|	1277197	.	G	T	.	H	*	DP:BC	71	0	0	65	6	7	0	0	7	0
gi|753774531|gb|CP010816.1|	1277221	.	T	A	.	H	*	DP:BC	57	5	0	0	52	6	0	0	0	6
gi|753774531|gb|CP010816.1|	1278102	.	C	T	.	*	*	DP:BC	168	0	168	0	0	21	0	17	0	4
gi|753774531|gb|CP010816.1|	1279395	.	C	A	.	H	*	DP:BC	97	6	91	0	0	96	0	96	0	0
gi|753774531|gb|CP010816.1|	1279518	.	C	T	.	H	*	DP:BC	125	0	120	0	5	83	0	83	0	0
gi|753774531|gb|CP010816.1|	1283965	.	A	C	.	H	*	DP:BC	111	106	5	0	0	203	203	0	0	0
gi|753774531|gb|CP010816.1|	1284000	.	T	G	.	H	*	DP:BC	109	0	0	10	99	191	0	0	1	190
gi|753774531|gb|CP010816.1|	1284006	.	A	T	.	H	*	DP:BC	112	105	0	0	7	205	205	0	0	0
gi|753774531|gb|CP010816.1|	1285417	.	C	G	.	H	*	DP:BC	93	0	88	5	0	252	0	252	0	0
gi|753774531|gb|CP010816.1|	1289002	.	T	C	.	B	*	DP:BC	109	0	0	0	109	9083	0	22	0	9061
gi|753774531|gb|CP010816.1|	1295927	.	T	C	.	B	*	DP:BC	160	0	0	0	160	1298	0	10	0	1288
gi|753774531|gb|CP010816.1|	1300777	.	G	A	.	H	*	DP:BC	97	10	0	87	0	41	0	0	41	0
gi|753774531|gb|CP010816.1|	1302166	.	G	T	.	H	*	DP:BC	93	0	0	86	7	48	0	0	48	0
gi|753774531|gb|CP010816.1|	1306981	.	C	T	.	H	*	DP:BC	86	0	81	0	5	21	0	21	0	0
gi|753774531|gb|CP010816.1|	1306999	.	A	C	.	H	*	DP:BC	89	83	6	0	0	20	20	0	0	0
gi|753774531|gb|CP010816.1|	1312598	.	C	G	.	*	*	DP:BC	148	0	148	0	0	34	0	30	4	0
gi|753774531|gb|CP010816.1|	1316118	.	T	G	.	H	*	DP:BC	126	0	0	8	118	128	0	0	0	128
gi|753774531|gb|CP010816.1|	1316277	.	G	T	.	H	*	DP:BC	142	0	0	137	5	147	0	0	147	0
gi|753774531|gb|CP010816.1|	1318181	.	T	C	.	B	*	DP:BC	117	0	0	0	117	22	0	4	0	18
gi|753774531|gb|CP010816.1|	1322240	.	C	A,T	.	H;M	*	DP:BC	135	1	134	0	0	18	0	16	0	2
gi|753774531|gb|CP010816.1|	1325034	.	C	G,T	.	H;M	*	DP:BC	58	0	52	6	0	1883	0	1881	0	2
gi|753774531|gb|CP010816.1|	1325039	.	C	A,G	.	H;M	*	DP:BC	57	0	55	2	0	1907	2	1905	0	0
gi|753774531|gb|CP010816.1|	1325042	.	T	A,G	.	B;H;M	*	DP:BC	64	1	0	2	61	1902	0	0	0	1902
gi|753774531|gb|CP010816.1|	1325068	.	A	G	.	H	*	DP:BC	68	64	0	4	0	1873	1872	0	1	0
gi|753774531|gb|CP010816.1|	1325072	.	T	A,C,G	.	B;H;M	*	DP:BC	70	2	0	0	68	1871	1	1	2	1867
gi|753774531|gb|CP010816.1|	1325145	.	A	G	.	H	*	DP:BC	92	89	0	3	0	1867	1863	0	4	0
gi|753774531|gb|CP010816.1|	1325150	.	A	G	.	H	*	DP:BC	95	89	0	6	0	1780	1780	0	0	0
gi|753774531|gb|CP010816.1|	1325157	.	C	A,T	.	H;M	*	DP:BC	90	2	88	0	0	1893	0	1891	0	2
gi|753774531|gb|CP010816.1|	1333254	.	G	A	.	H	*	DP:BC	92	5	0	87	0	28	0	0	28	0
gi|753774531|gb|CP010816.1|	1337845	.	C	A	.	H	*	DP:BC	126	6	120	0	0	6	0	6	0	0
gi|753774531|gb|CP010816.1|	1338646	.	G	T	.	H	*	DP:BC	159	0	0	153	6	11	0	0	11	0
gi|753774531|gb|CP010816.1|	1338664	.	A	C	.	H	*	DP:BC	154	149	5	0	0	11	11	0	0	0
gi|753774531|gb|CP010816.1|	1339254	.	G	A	.	H;Y	*	DP:BC	72	11	0	61	0	23	0	0	23	0
gi|753774531|gb|CP010816.1|	1339266	.	A	C	.	H	*	DP:BC	68	63	5	0	0	23	23	0	0	0
gi|753774531|gb|CP010816.1|	1340322	.	C	A,G	.	H;M	*	DP:BC	102	1	98	3	0	1103	0	1103	0	0
gi|753774531|gb|CP010816.1|	1341257	.	T	C	.	B	*	DP:BC	137	0	0	0	137	799	0	8	0	791
gi|753774531|gb|CP010816.1|	1341531	.	T	G	.	H	*	DP:BC	98	0	0	13	85	800	0	0	0	800
gi|753774531|gb|CP010816.1|	1341675	.	G	A	.	B	*	DP:BC	127	0	0	127	0	652	8	0	644	0
gi|753774531|gb|CP010816.1|	1341965	.	T	C	.	B	*	DP:BC	144	0	0	0	144	587	0	7	0	580
gi|753774531|gb|CP010816.1|	1352637	.	C	T	.	B	*	DP:BC	169	0	169	0	0	403	0	396	0	7
gi|753774531|gb|CP010816.1|	1354612	.	T	A,G	.	H;M	*	DP:BC	117	1	0	0	116	6	0	0	1	5
gi|753774531|gb|CP010816.1|	1373813	.	C	T	.	H	*	DP:BC	205	0	202	0	3	13	0	6	0	7
gi|753774531|gb|CP010816.1|	1373814	.	C	T	.	H	*	DP:BC	205	0	201	0	4	13	0	6	0	7
gi|753774531|gb|CP010816.1|	1373815	.	G	A	.	H	*	DP:BC	211	3	0	208	0	12	6	0	6	0
gi|753774531|gb|CP010816.1|	1373825	.	A	C	.	H	*	DP:BC	200	196	4	0	0	14	7	7	0	0
gi|753774531|gb|CP010816.1|	1373826	.	G	C	.	H	*	DP:BC	202	0	5	197	0	15	0	8	7	0
gi|753774531|gb|CP010816.1|	1373946	.	G	T	.	H	*	DP:BC	218	0	0	208	10	34	0	0	4	30
gi|753774531|gb|CP010816.1|	1380391	.	C	T	.	H	*	DP:BC	126	0	120	0	6	7	0	7	0	0
gi|753774531|gb|CP010816.1|	1380430	.	T	A	.	H	*	DP:BC	122	7	0	0	115	6	0	0	0	6
gi|753774531|gb|CP010816.1|	1380439	.	G	A	.	H;Y	*	DP:BC	107	8	0	99	0	5	0	0	5	0
gi|753774531|gb|CP010816.1|	1382879	.	T	A,C	.	H;M	*	DP:BC	112	6	0	0	106	88	0	1	0	87
gi|753774531|gb|CP010816.1|	1382947	.	G	T	.	H	*	DP:BC	82	0	0	73	9	90	0	0	90	0
gi|753774531|gb|CP010816.1|	1385806	.	T	G	.	H	*	DP:BC	89	0	0	5	84	70	0	0	0	70
gi|753774531|gb|CP010816.1|	1387299	.	C	A	.	H	*	DP:BC	103	98	5	0	0	55	55	0	0	0
gi|753774531|gb|CP010816.1|	1387308	.	G	T	.	H;Y	*	DP:BC	108	0	0	102	6	60	0	0	60	0
gi|753774531|gb|CP010816.1|	1408030	.	G	A	.	Y	*	DP:BC	120	0	0	120	0	181	6	0	175	0
gi|753774531|gb|CP010816.1|	1411623	.	G	T	.	H	*	DP:BC	88	0	0	73	15	120	0	0	120	0
gi|753774531|gb|CP010816.1|	1411628	.	C	A	.	H	*	DP:BC	95	7	88	0	0	125	0	125	0	0
gi|753774531|gb|CP010816.1|	1411732	.	T	G	.	H	*	DP:BC	94	0	0	5	89	95	0	0	0	95
gi|753774531|gb|CP010816.1|	1411735	.	C	A,G	.	H;M	*	DP:BC	100	1	94	5	0	106	0	106	0	0
gi|753774531|gb|CP010816.1|	1411745	.	C	G	.	H	*	DP:BC	111	0	103	8	0	101	0	101	0	0
gi|753774531|gb|CP010816.1|	1411753	.	T	C,G	.	B;H;M	*	DP:BC	105	0	0	5	100	86	0	1	0	85
gi|753774531|gb|CP010816.1|	1413273	.	A	C	.	H	*	DP:BC	156	155	1	0	0	5	3	2	0	0
gi|753774531|gb|CP010816.1|	1414320	.	G	A,C	.	H;M	*	DP:BC	79	3	1	75	0	204	0	0	204	0
gi|753774531|gb|CP010816.1|	1414330	.	A	C	.	H	*	DP:BC	81	76	5	0	0	205	204	1	0	0
gi|753774531|gb|CP010816.1|	1415213	.	T	C	.	*	*	DP:BC	149	0	0	0	149	398	0	282	0	116
gi|753774531|gb|CP010816.1|	1427907	.	G	A	.	H	*	DP:BC	93	11	0	82	0	30	0	0	30	0
gi|753774531|gb|CP010816.1|	1428007	.	C	G	.	H	*	DP:BC	76	0	69	7	0	18	0	18	0	0
gi|753774531|gb|CP010816.1|	1433469	.	C	T	.	*	*	DP:BC	98	0	98	0	0	35	0	31	0	4
gi|753774531|gb|CP010816.1|	1433583	.	T	C	.	H	*	DP:BC	104	0	9	0	95	27	0	0	0	27
gi|753774531|gb|CP010816.1|	1433598	.	T	A	.	H	*	DP:BC	95	5	0	0	90	23	0	0	0	23
gi|753774531|gb|CP010816.1|	1433610	.	T	G	.	H	*	DP:BC	88	0	0	5	83	25	0	0	0	25
gi|753774531|gb|CP010816.1|	1433619	.	T	A	.	H	*	DP:BC	78	5	0	0	73	23	0	0	0	23
gi|753774531|gb|CP010816.1|	1436964	.	C	A	.	H	*	DP:BC	150	5	145	0	0	5	0	5	0	0
gi|753774531|gb|CP010816.1|	1437223	.	A	G	.	H	*	DP:BC	91	85	0	6	0	8	8	0	0	0
gi|753774531|gb|CP010816.1|	1437228	.	A	T	.	H;Y	*	DP:BC	113	104	0	0	9	9	9	0	0	0
gi|753774531|gb|CP010816.1|	1444252	.	T	C	.	*	*	DP:BC	168	0	0	0	168	20	0	5	0	15
gi|753774531|gb|CP010816.1|	1448982	.	T	A	.	H;Y	*	DP:BC	140	5	0	0	135	18	0	0	0	18
gi|753774531|gb|CP010816.1|	1448990	.	G	A	.	H	*	DP:BC	139	12	0	127	0	22	0	0	22	0
gi|753774531|gb|CP010816.1|	1449007	.	T	A	.	H	*	DP:BC	138	11	0	0	127	21	0	0	0	21
gi|753774531|gb|CP010816.1|	1453869	.	T	G	.	H	*	DP:BC	79	0	0	8	71	19	0	0	0	19
gi|753774531|gb|CP010816.1|	1460631	.	A	G,T	.	B;H;M	*	DP:BC	112	104	0	7	1	94	94	0	0	0
gi|753774531|gb|CP010816.1|	1460638	.	C	A	.	H	*	DP:BC	112	5	107	0	0	92	0	92	0	0
gi|753774531|gb|CP010816.1|	1464687	.	G	A	.	H	*	DP:BC	95	5	0	90	0	13	0	0	13	0
gi|753774531|gb|CP010816.1|	1466873	.	A	C	.	H	*	DP:BC	109	104	5	0	0	5	5	0	0	0
gi|753774531|gb|CP010816.1|	1466953	.	T	G	.	H	*	DP:BC	80	0	0	5	75	10	0	0	0	10
gi|753774531|gb|CP010816.1|	1476577	.	T	G	.	H	*	DP:BC	125	0	0	7	118	14	0	0	0	14
gi|753774531|gb|CP010816.1|	1478688	.	T	G	.	H	*	DP:BC	79	0	0	5	74	53	0	0	0	53
gi|753774531|gb|CP010816.1|	1478692	.	C	T	.	H	*	DP:BC	60	0	54	0	6	61	0	61	0	0
gi|753774531|gb|CP010816.1|	1481472	.	G	A,T	.	H;M	*	DP:BC	105	1	0	100	4	140	0	0	140	0
gi|753774531|gb|CP010816.1|	1481957	.	T	G	.	H	*	DP:BC	125	0	0	5	120	18	0	0	0	18
gi|753774531|gb|CP010816.1|	1485411	.	T	C	.	H	*	DP:BC	90	0	10	0	80	6	0	0	0	6
gi|753774531|gb|CP010816.1|	1485427	.	T	G	.	H	*	DP:BC	45	0	0	7	38	6	0	0	0	6
gi|753774531|gb|CP010816.1|	1485437	.	A	C	.	H	*	DP:BC	47	43	4	0	0	6	6	0	0	0
gi|753774531|gb|CP010816.1|	1490348	.	C	T	.	H	*	DP:BC	112	0	107	0	5	53	0	53	0	0
gi|753774531|gb|CP010816.1|	1490871	.	C	T	.	H	*	DP:BC	99	0	94	0	5	58	0	58	0	0
gi|753774531|gb|CP010816.1|	1492387	.	G	A,C	.	H;M	*	DP:BC	107	0	1	106	0	12	3	0	9	0
gi|753774531|gb|CP010816.1|	1492398	.	A	C	.	H	*	DP:BC	97	91	6	0	0	10	10	0	0	0
gi|753774531|gb|CP010816.1|	1492406	.	G	T	.	H	*	DP:BC	110	0	0	105	5	11	0	0	11	0
gi|753774531|gb|CP010816.1|	1492459	.	G	A	.	H	*	DP:BC	130	124	0	6	0	21	21	0	0	0
gi|753774531|gb|CP010816.1|	1498725	.	C	A	.	H	*	DP:BC	85	6	79	0	0	9	0	9	0	0
gi|753774531|gb|CP010816.1|	1500621	.	G	T	.	H	*	DP:BC	149	0	0	144	5	6	0	0	6	0
gi|753774531|gb|CP010816.1|	1500638	.	G	T	.	H	*	DP:BC	148	0	0	135	13	6	0	0	6	0
gi|753774531|gb|CP010816.1|	1500665	.	G	T	.	H	*	DP:BC	129	0	0	121	8	6	0	0	6	0
gi|753774531|gb|CP010816.1|	1504403	.	C	A	.	H;Y	*	DP:BC	116	8	108	0	0	15	0	15	0	0
gi|753774531|gb|CP010816.1|	1504418	.	G	T	.	H	*	DP:BC	129	0	0	123	6	15	0	0	15	0
gi|753774531|gb|CP010816.1|	1504426	.	G	T	.	H	*	DP:BC	123	0	0	118	5	15	0	0	15	0
gi|753774531|gb|CP010816.1|	1519880	.	T	C,G	.	H;M	*	DP:BC	183	0	2	1	180	50	0	8	0	42
gi|753774531|gb|CP010816.1|	1529396	.	A	C	.	H;Y	*	DP:BC	92	77	15	0	0	27	27	0	0	0
gi|753774531|gb|CP010816.1|	1529690	.	G	T	.	H	*	DP:BC	118	0	0	113	5	12	0	0	12	0
gi|753774531|gb|CP010816.1|	1531672	.	A	C	.	H	*	DP:BC	68	62	6	0	0	27	27	0	0	0
gi|753774531|gb|CP010816.1|	1541260	.	C	T	.	H	*	DP:BC	111	0	104	0	7	26	0	26	0	0
gi|753774531|gb|CP010816.1|	1541263	.	A	T	.	H	*	DP:BC	106	101	0	0	5	27	27	0	0	0
gi|753774531|gb|CP010816.1|	1541276	.	C	A	.	H;Y	*	DP:BC	110	7	103	0	0	24	0	24	0	0
gi|753774531|gb|CP010816.1|	1541277	.	G	A	.	H;Y	*	DP:BC	127	26	0	101	0	23	0	0	23	0
gi|753774531|gb|CP010816.1|	1546520	.	T	G	.	H;Y	*	DP:BC	95	0	0	5	90	319	0	0	0	319
gi|753774531|gb|CP010816.1|	1546569	.	G	A,C	.	H;M;Y	*	DP:BC	154	0	1	153	0	357	13	1	343	0
gi|753774531|gb|CP010816.1|	1560065	.	T	A,C	.	B;H;M	*	DP:BC	180	1	0	0	179	5	0	1	0	4
gi|753774531|gb|CP010816.1|	1560172	.	A	G	.	B	*	DP:BC	149	149	0	0	0	299	287	0	12	0
gi|753774531|gb|CP010816.1|	1564272	.	T	G	.	H	*	DP:BC	83	0	0	16	67	10	0	0	0	10
gi|753774531|gb|CP010816.1|	1564277	.	C	T	.	H	*	DP:BC	78	0	73	0	5	10	0	10	0	0
gi|753774531|gb|CP010816.1|	1564362	.	C	T	.	H	*	DP:BC	108	0	102	0	6	11	0	11	0	0
gi|753774531|gb|CP010816.1|	1587432	.	T	A,G	.	B;M	*	DP:BC	134	0	0	0	134	49	2	0	1	46
gi|753774531|gb|CP010816.1|	1588016	.	G	A	.	*	*	DP:BC	126	0	0	126	0	41	4	0	37	0
gi|753774531|gb|CP010816.1|	1590050	.	A	G	.	B	*	DP:BC	135	135	0	0	0	233	227	0	6	0
gi|753774531|gb|CP010816.1|	1594153	.	T	G	.	H	*	DP:BC	106	0	0	6	100	10	0	0	0	10
gi|753774531|gb|CP010816.1|	1599021	.	T	C	.	H;Y	*	DP:BC	128	0	5	0	123	22	0	0	0	22
gi|753774531|gb|CP010816.1|	1601948	.	A	G	.	B	*	DP:BC	175	175	0	0	0	374	368	0	6	0
gi|753774531|gb|CP010816.1|	1602553	.	G	A	.	*	*	DP:BC	140	0	0	140	0	471	7	0	464	0
gi|753774531|gb|CP010816.1|	1618389	.	T	A	.	H	*	DP:BC	110	5	0	0	105	87	0	0	0	87
gi|753774531|gb|CP010816.1|	1618402	.	G	T	.	H	*	DP:BC	106	0	0	99	7	87	0	0	87	0
gi|753774531|gb|CP010816.1|	1618656	.	A	C,G	.	H;M	*	DP:BC	207	206	0	1	0	38	36	2	0	0
gi|753774531|gb|CP010816.1|	1623109	.	C	G	.	H	*	DP:BC	104	0	98	6	0	24	0	24	0	0
gi|753774531|gb|CP010816.1|	1623112	.	G	A	.	H	*	DP:BC	107	5	0	102	0	27	0	0	27	0
gi|753774531|gb|CP010816.1|	1623119	.	C	G	.	H	*	DP:BC	95	0	89	6	0	23	0	23	0	0
gi|753774531|gb|CP010816.1|	1623291	.	C	A	.	H	*	DP:BC	93	8	85	0	0	51	0	51	0	0
gi|753774531|gb|CP010816.1|	1626892	.	G	A	.	H;Y	*	DP:BC	83	5	0	78	0	16	0	0	16	0
gi|753774531|gb|CP010816.1|	1634562	.	C	A,T	.	H;M	*	DP:BC	219	3	216	0	0	3341	1	3338	0	2
gi|753774531|gb|CP010816.1|	1642608	.	T	C	.	B	*	DP:BC	162	0	0	0	162	48	0	4	0	44
gi|753774531|gb|CP010816.1|	1643283	.	G	A,C	.	B;M	*	DP:BC	166	0	0	166	0	32	2	1	29	0
gi|753774531|gb|CP010816.1|	1645159	.	T	G	.	B;H;Y	*	DP:BC	85	0	0	7	78	33	0	0	0	33
gi|753774531|gb|CP010816.1|	1646792	.	A	C	.	H	*	DP:BC	124	119	5	0	0	27	27	0	0	0
gi|753774531|gb|CP010816.1|	1651790	.	T	A,G	.	M	*	DP:BC	123	0	0	0	123	32	4	0	1	27
gi|753774531|gb|CP010816.1|	1658530	.	C	A	.	H	*	DP:BC	104	5	99	0	0	25	0	25	0	0
gi|753774531|gb|CP010816.1|	1659855	.	A	G	.	B	*	DP:BC	199	199	0	0	0	1453	1443	0	10	0
gi|753774531|gb|CP010816.1|	1670295	.	G	A	.	H	*	DP:BC	79	6	0	73	0	66	0	0	66	0
gi|753774531|gb|CP010816.1|	1670296	.	C	A	.	H	*	DP:BC	80	9	71	0	0	65	0	65	0	0
gi|753774531|gb|CP010816.1|	1670305	.	T	A	.	H	*	DP:BC	71	5	0	0	66	62	0	0	0	62
gi|753774531|gb|CP010816.1|	1672099	.	T	C	.	B	*	DP:BC	165	0	0	0	165	2619	0	42	0	2577
gi|753774531|gb|CP010816.1|	1672113	.	T	A,C	.	B;M	*	DP:BC	171	0	0	0	171	1047	1	35	0	1011
gi|753774531|gb|CP010816.1|	1672114	.	G	A	.	B	*	DP:BC	171	0	0	171	0	1018	9	0	1009	0
gi|753774531|gb|CP010816.1|	1678228	.	T	A	.	H	*	DP:BC	143	5	0	0	138	9	0	0	0	9
gi|753774531|gb|CP010816.1|	1678251	.	T	A	.	H	*	DP:BC	141	6	0	0	135	11	0	0	0	11
gi|753774531|gb|CP010816.1|	1678254	.	G	A	.	H	*	DP:BC	142	5	0	137	0	11	0	0	11	0
gi|753774531|gb|CP010816.1|	1678258	.	A	C	.	H	*	DP:BC	134	129	5	0	0	9	9	0	0	0
gi|753774531|gb|CP010816.1|	1678289	.	G	T	.	H	*	DP:BC	145	0	0	138	7	14	0	0	14	0
gi|753774531|gb|CP010816.1|	1678295	.	A	C	.	H	*	DP:BC	141	136	5	0	0	13	13	0	0	0
gi|753774531|gb|CP010816.1|	1678365	.	T	A	.	H	*	DP:BC	133	5	0	0	128	21	0	0	0	21
gi|753774531|gb|CP010816.1|	1681292	.	C	T	.	*	*	DP:BC	144	0	144	0	0	135	0	129	0	6
gi|753774531|gb|CP010816.1|	1682824	.	G	C	.	*	*	DP:BC	132	0	0	132	0	43	0	4	39	0
gi|753774531|gb|CP010816.1|	1707948	.	T	G	.	H	*	DP:BC	138	0	0	7	131	22	0	0	0	22
gi|753774531|gb|CP010816.1|	1707978	.	G	A,C	.	H;M	*	DP:BC	118	0	2	116	0	19	2	0	17	0
gi|753774531|gb|CP010816.1|	1708850	.	A	G	.	B	*	DP:BC	137	137	0	0	0	5655	5635	0	20	0
gi|753774531|gb|CP010816.1|	1713445	.	A	G	.	B	*	DP:BC	154	154	0	0	0	1377	1368	0	9	0
gi|753774531|gb|CP010816.1|	1715238	.	C	T	.	Y	*	DP:BC	164	0	164	0	0	794	0	778	0	16
gi|753774531|gb|CP010816.1|	1721975	.	T	G	.	H	*	DP:BC	131	0	0	6	125	162	0	0	0	162
gi|753774531|gb|CP010816.1|	1724148	.	A	C	.	H	*	DP:BC	93	88	5	0	0	12	12	0	0	0
gi|753774531|gb|CP010816.1|	1724575	.	A	C	.	H	*	DP:BC	92	87	5	0	0	174	174	0	0	0
gi|753774531|gb|CP010816.1|	1725580	.	A	C,G,T	.	H;M	*	DP:BC	83	79	1	1	2	246	246	0	0	0
gi|753774531|gb|CP010816.1|	1725606	.	C	A	.	H	*	DP:BC	124	5	119	0	0	268	0	268	0	0
gi|753774531|gb|CP010816.1|	1735770	.	G	T	.	H	*	DP:BC	151	0	0	146	5	86	0	0	86	0
gi|753774531|gb|CP010816.1|	1735775	.	A	C	.	H	*	DP:BC	144	135	9	0	0	81	81	0	0	0
gi|753774531|gb|CP010816.1|	1735788	.	G	T	.	H	*	DP:BC	152	0	0	146	6	79	0	0	79	0
gi|753774531|gb|CP010816.1|	1739895	.	C	A	.	H	*	DP:BC	81	7	74	0	0	13	0	13	0	0
gi|753774531|gb|CP010816.1|	1739957	.	T	C	.	H	*	DP:BC	54	0	4	0	50	12	0	0	0	12
gi|753774531|gb|CP010816.1|	1744949	.	C	A	.	H	*	DP:BC	102	6	96	0	0	11	0	11	0	0
gi|753774531|gb|CP010816.1|	1773490	.	A	C,G	.	H;M	*	DP:BC	175	174	1	0	0	7	6	0	1	0
gi|753774531|gb|CP010816.1|	1774209	.	A	C	.	H	*	DP:BC	95	90	5	0	0	8	8	0	0	0
gi|753774531|gb|CP010816.1|	1781274	.	G	T	.	H	*	DP:BC	114	0	0	99	15	15	0	0	15	0
gi|753774531|gb|CP010816.1|	1791174	.	G	T	.	H;Y	*	DP:BC	98	0	0	92	6	9	0	0	9	0
gi|753774531|gb|CP010816.1|	1791232	.	A	C	.	H	*	DP:BC	101	95	6	0	0	8	8	0	0	0
gi|753774531|gb|CP010816.1|	1795787	.	T	C,G	.	H;M	*	DP:BC	169	0	0	1	168	5	0	1	0	4
gi|753774531|gb|CP010816.1|	1805382	.	A	C	.	H	*	DP:BC	76	71	5	0	0	162	162	0	0	0
gi|753774531|gb|CP010816.1|	1809347	.	T	C	.	B	*	DP:BC	166	0	0	0	166	55	0	5	0	50
gi|753774531|gb|CP010816.1|	1813856	.	C	G	.	*	*	DP:BC	172	0	172	0	0	7	0	4	3	0
gi|753774531|gb|CP010816.1|	1819672	.	G	T	.	H;Y	*	DP:BC	177	0	0	166	11	40	0	0	40	0
gi|753774531|gb|CP010816.1|	1819761	.	G	T	.	H	*	DP:BC	115	0	0	107	8	33	0	0	33	0
gi|753774531|gb|CP010816.1|	1822148	.	A	G,T	.	B;M	*	DP:BC	177	177	0	0	0	654	624	0	29	1
gi|753774531|gb|CP010816.1|	1826412	.	T	G	.	H	*	DP:BC	93	0	0	5	88	11	0	0	0	11
gi|753774531|gb|CP010816.1|	1826654	.	C	A,T	.	H;M	*	DP:BC	92	2	90	0	0	2322	0	2320	0	2
gi|753774531|gb|CP010816.1|	1826660	.	G	A,C,T	.	B;H;M	*	DP:BC	93	1	0	90	2	2402	0	2	2400	0
gi|753774531|gb|CP010816.1|	1826728	.	T	G	.	H	*	DP:BC	103	0	0	3	100	3281	0	0	1	3280
gi|753774531|gb|CP010816.1|	1826732	.	C	G,T	.	H;M	*	DP:BC	96	0	93	0	3	3312	0	3310	2	0
gi|753774531|gb|CP010816.1|	1829159	.	G	A	.	B	*	DP:BC	160	0	0	160	0	206	6	0	200	0
gi|753774531|gb|CP010816.1|	1833190	.	C	T	.	*	*	DP:BC	149	0	149	0	0	36	0	32	0	4
gi|753774531|gb|CP010816.1|	1848298	.	T	C	.	H	*	DP:BC	89	0	7	0	82	23	0	0	0	23
gi|753774531|gb|CP010816.1|	1850933	.	G	A	.	*	*	DP:BC	150	0	0	150	0	113	8	0	105	0
gi|753774531|gb|CP010816.1|	1859006	.	A	T	.	H	*	DP:BC	136	130	0	0	6	32	32	0	0	0
gi|753774531|gb|CP010816.1|	1860709	.	G	T	.	H;Y	*	DP:BC	103	0	0	98	5	100	0	0	100	0
gi|753774531|gb|CP010816.1|	1864820	.	C	T	.	*	*	DP:BC	155	0	155	0	0	391	0	385	0	6
gi|753774531|gb|CP010816.1|	1867603	.	T	C,G	.	B;H;M	*	DP:BC	171	0	0	1	170	38	0	2	0	36
gi|753774531|gb|CP010816.1|	1871616	.	G	A,C	.	H;M	*	DP:BC	186	1	0	185	0	6	0	1	5	0
gi|753774531|gb|CP010816.1|	1884769	.	G	T	.	H	*	DP:BC	136	0	0	131	5	6	0	0	6	0
gi|753774531|gb|CP010816.1|	1884877	.	A	C	.	H	*	DP:BC	114	109	5	0	0	7	7	0	0	0
gi|753774531|gb|CP010816.1|	1888569	.	G	T	.	H	*	DP:BC	104	0	0	98	6	5	0	0	5	0
gi|753774531|gb|CP010816.1|	1888581	.	G	T	.	H	*	DP:BC	102	0	0	92	10	5	0	0	5	0
gi|753774531|gb|CP010816.1|	1895164	.	C	G,T	.	M	*	DP:BC	146	0	146	0	0	16	0	14	1	1
gi|753774531|gb|CP010816.1|	1896884	.	G	T	.	H	*	DP:BC	80	0	0	65	15	9	0	0	9	0
gi|753774531|gb|CP010816.1|	1899588	.	C	T	.	*	*	DP:BC	157	0	157	0	0	16	0	12	0	4
gi|753774531|gb|CP010816.1|	1901328	.	G	A,C	.	H;M	*	DP:BC	114	2	0	112	0	179	0	8	171	0
gi|753774531|gb|CP010816.1|	1904121	.	C	G	.	H	*	DP:BC	111	0	105	6	0	40	0	40	0	0
gi|753774531|gb|CP010816.1|	1905721	.	T	C,G	.	H;M	*	DP:BC	143	0	3	0	140	978	0	0	1	977
gi|753774531|gb|CP010816.1|	1905753	.	A	C	.	H;Y	*	DP:BC	124	115	9	0	0	914	914	0	0	0
gi|753774531|gb|CP010816.1|	1905760	.	A	C	.	H	*	DP:BC	118	113	5	0	0	930	930	0	0	0
gi|753774531|gb|CP010816.1|	1905808	.	A	C,G	.	H;M	*	DP:BC	121	116	5	0	0	920	919	0	1	0
gi|753774531|gb|CP010816.1|	1906083	.	A	G	.	B	*	DP:BC	174	174	0	0	0	45	40	0	5	0
gi|753774531|gb|CP010816.1|	1909729	.	T	G	.	*	*	DP:BC	128	0	0	0	128	15	0	0	14	1
gi|753774531|gb|CP010816.1|	1909731	.	T	G	.	*	*	DP:BC	125	0	0	0	125	15	0	0	14	1
gi|753774531|gb|CP010816.1|	1922367	.	G	A	.	H	*	DP:BC	112	7	0	105	0	8	0	0	8	0
gi|753774531|gb|CP010816.1|	1922377	.	T	G	.	H	*	DP:BC	107	0	0	7	100	6	0	0	0	6
gi|753774531|gb|CP010816.1|	1930080	.	G	A,T	.	H;M	*	DP:BC	121	5	0	115	1	110	0	0	110	0
gi|753774531|gb|CP010816.1|	1930084	.	T	C,G	.	H;M	*	DP:BC	95	0	0	4	91	114	0	1	0	113
gi|753774531|gb|CP010816.1|	1930163	.	A	G,T	.	H;M	*	DP:BC	95	89	0	0	6	108	106	0	2	0
gi|753774531|gb|CP010816.1|	1935745	.	G	A	.	H;Y	*	DP:BC	124	8	0	116	0	12	0	0	12	0
gi|753774531|gb|CP010816.1|	1935804	.	T	A	.	H	*	DP:BC	100	5	0	0	95	13	0	0	0	13
gi|753774531|gb|CP010816.1|	1935808	.	T	C	.	H	*	DP:BC	93	0	5	0	88	12	0	0	0	12
gi|753774531|gb|CP010816.1|	1950656	.	T	A,C	.	H;M	*	DP:BC	86	1	2	0	83	316	0	0	0	316
gi|753774531|gb|CP010816.1|	1961058	.	A	G	.	H	*	DP:BC	91	84	0	7	0	282	282	0	0	0
gi|753774531|gb|CP010816.1|	1963048	.	G	A,T	.	H;M	*	DP:BC	193	0	0	189	4	1513	2	0	1511	0
gi|753774531|gb|CP010816.1|	1963123	.	C	A	.	H	*	DP:BC	121	7	114	0	0	1347	0	1347	0	0
gi|753774531|gb|CP010816.1|	1963142	.	G	A,C,T	.	H;M	*	DP:BC	115	2	2	110	1	1360	0	0	1360	0
gi|753774531|gb|CP010816.1|	1963160	.	G	A,C	.	H;M	*	DP:BC	109	10	0	99	0	1235	0	1	1234	0
gi|753774531|gb|CP010816.1|	1975337	.	G	A	.	*	*	DP:BC	210	0	0	210	0	155	155	0	0	0
gi|753774531|gb|CP010816.1|	2001893	.	C	A,T	.	H;M	*	DP:BC	161	1	160	0	0	9	0	7	0	2
gi|753774531|gb|CP010816.1|	2002300	.	C	T	.	H	*	DP:BC	115	0	108	0	7	9	0	9	0	0
gi|753774531|gb|CP010816.1|	2002317	.	G	T	.	H	*	DP:BC	124	0	0	117	7	13	0	0	13	0
gi|753774531|gb|CP010816.1|	2007700	.	A	G	.	*	*	DP:BC	138	138	0	0	0	27	23	0	4	0
gi|753774531|gb|CP010816.1|	2009028	.	G	T	.	H	*	DP:BC	115	0	0	105	10	140	0	0	140	0
gi|753774531|gb|CP010816.1|	2009121	.	G	T	.	H	*	DP:BC	98	0	0	91	7	154	0	0	154	0
gi|753774531|gb|CP010816.1|	2012494	.	C	A,T	.	H;M	*	DP:BC	168	1	167	0	0	17	0	15	0	2
gi|753774531|gb|CP010816.1|	2015901	.	C	A	.	H	*	DP:BC	139	15	124	0	0	66	0	66	0	0
gi|753774531|gb|CP010816.1|	2015924	.	C	A	.	H	*	DP:BC	130	7	123	0	0	81	0	81	0	0
gi|753774531|gb|CP010816.1|	2018023	.	T	A,G	.	B;H;M	*	DP:BC	126	0	0	1	125	8	3	0	0	5
gi|753774531|gb|CP010816.1|	2021235	.	T	G	.	H	*	DP:BC	150	0	0	10	140	39	0	0	0	39
gi|753774531|gb|CP010816.1|	2021279	.	T	C	.	H	*	DP:BC	174	0	5	0	169	67	0	0	0	67
gi|753774531|gb|CP010816.1|	2021374	.	A	T	.	H	*	DP:BC	172	167	0	0	5	88	88	0	0	0
gi|753774531|gb|CP010816.1|	2021380	.	C	A	.	H	*	DP:BC	166	5	161	0	0	87	0	87	0	0
gi|753774531|gb|CP010816.1|	2021410	.	T	A	.	H	*	DP:BC	163	6	0	0	157	64	0	0	0	64
gi|753774531|gb|CP010816.1|	2028238	.	T	C,G	.	B;H;M	*	DP:BC	153	0	0	1	152	7	0	1	0	6
gi|753774531|gb|CP010816.1|	2028286	.	C	A	.	H	*	DP:BC	82	5	77	0	0	5	0	5	0	0
gi|753774531|gb|CP010816.1|	2031708	.	T	C	.	*	*	DP:BC	166	0	0	0	166	13	0	4	0	9
gi|753774531|gb|CP010816.1|	2034154	.	C	T	.	B	*	DP:BC	209	0	209	0	0	21	0	16	0	5
gi|753774531|gb|CP010816.1|	2034993	.	C	T	.	B	*	DP:BC	182	0	182	0	0	54	0	50	0	4
gi|753774531|gb|CP010816.1|	2040768	.	A	G	.	B	*	DP:BC	147	147	0	0	0	499	491	0	8	0
gi|753774531|gb|CP010816.1|	2043502	.	A	G	.	B	*	DP:BC	139	139	0	0	0	1171	1162	0	9	0
gi|753774531|gb|CP010816.1|	2052741	.	T	A	.	*	*	DP:BC	166	0	0	0	166	154	63	0	0	91
gi|753774531|gb|CP010816.1|	2054607	.	A	C,G	.	H;M	*	DP:BC	235	234	0	1	0	69	6	63	0	0
gi|753774531|gb|CP010816.1|	2056516	.	A	C	.	H	*	DP:BC	151	150	1	0	0	87	23	64	0	0
gi|753774531|gb|CP010816.1|	2056518	.	A	C	.	*	*	DP:BC	165	165	0	0	0	86	23	63	0	0
gi|753774531|gb|CP010816.1|	2059966	.	T	C	.	*	*	DP:BC	184	0	0	0	184	248	0	7	0	241
gi|753774531|gb|CP010816.1|	2074323	.	T	G	.	H;Y	*	DP:BC	70	0	0	8	62	12	0	0	0	12
gi|753774531|gb|CP010816.1|	2074337	.	C	T	.	H	*	DP:BC	73	0	68	0	5	14	0	14	0	0
gi|753774531|gb|CP010816.1|	2074477	.	G	A	.	H	*	DP:BC	79	5	0	74	0	7	0	0	7	0
gi|753774531|gb|CP010816.1|	2076690	.	T	A,G	.	M	*	DP:BC	154	0	0	0	154	28	1	0	1	26
gi|753774531|gb|CP010816.1|	2078369	.	T	C,G	.	H;M	*	DP:BC	142	0	1	0	141	6	0	0	1	5
gi|753774531|gb|CP010816.1|	2081575	.	A	C	.	H	*	DP:BC	91	81	10	0	0	12	12	0	0	0
gi|753774531|gb|CP010816.1|	2086440	.	A	G,T	.	H;M	*	DP:BC	118	113	0	3	2	184	184	0	0	0
gi|753774531|gb|CP010816.1|	2086720	.	G	T	.	H	*	DP:BC	119	0	0	105	14	148	0	0	148	0
gi|753774531|gb|CP010816.1|	2086724	.	C	A	.	H	*	DP:BC	143	8	135	0	0	158	0	158	0	0
gi|753774531|gb|CP010816.1|	2086727	.	C	A	.	H	*	DP:BC	112	5	107	0	0	157	0	157	0	0
gi|753774531|gb|CP010816.1|	2089444	.	A	C,G	.	B;M	*	DP:BC	152	152	0	0	0	25	23	1	1	0
gi|753774531|gb|CP010816.1|	2090145	.	G	A	.	*	*	DP:BC	137	0	0	137	0	47	4	0	43	0
gi|753774531|gb|CP010816.1|	2090269	.	T	A,C	.	B;M	*	DP:BC	158	0	0	0	158	39	2	1	0	36
gi|753774531|gb|CP010816.1|	2095513	.	T	G	.	H	*	DP:BC	89	0	0	5	84	9	0	0	0	9
gi|753774531|gb|CP010816.1|	2100970	.	T	C	.	H	*	DP:BC	138	0	10	0	128	11	0	0	0	11
gi|753774531|gb|CP010816.1|	2110702	.	A	T	.	H	*	DP:BC	124	118	0	0	6	24	24	0	0	0
gi|753774531|gb|CP010816.1|	2112466	.	G	A	.	H	*	DP:BC	132	8	0	124	0	13	0	0	13	0
gi|753774531|gb|CP010816.1|	2112474	.	T	G	.	H	*	DP:BC	131	0	0	5	126	14	0	0	0	14
gi|753774531|gb|CP010816.1|	2112488	.	C	A	.	H;Y	*	DP:BC	130	10	120	0	0	14	0	14	0	0
gi|753774531|gb|CP010816.1|	2115441	.	A	C	.	H	*	DP:BC	154	149	5	0	0	60	60	0	0	0
gi|753774531|gb|CP010816.1|	2116738	.	T	C	.	H	*	DP:BC	112	0	106	0	6	54	0	54	0	0
gi|753774531|gb|CP010816.1|	2125003	.	G	T	.	H	*	DP:BC	104	0	0	99	5	98	0	0	98	0
gi|753774531|gb|CP010816.1|	2125015	.	A	C	.	H	*	DP:BC	92	84	8	0	0	79	79	0	0	0
gi|753774531|gb|CP010816.1|	2125028	.	G	T	.	H	*	DP:BC	95	0	0	89	6	104	0	0	104	0
gi|753774531|gb|CP010816.1|	2125042	.	G	T	.	H	*	DP:BC	93	0	0	88	5	111	0	0	111	0
gi|753774531|gb|CP010816.1|	2127496	.	G	A	.	B	*	DP:BC	153	0	0	153	0	51	4	0	47	0
gi|753774531|gb|CP010816.1|	2128995	.	C	T	.	H	*	DP:BC	112	0	107	0	5	12	0	12	0	0
gi|753774531|gb|CP010816.1|	2129028	.	G	A,C	.	M	*	DP:BC	128	0	0	128	0	16	2	1	13	0
gi|753774531|gb|CP010816.1|	2129057	.	A	T	.	H	*	DP:BC	134	129	0	0	5	19	19	0	0	0
gi|753774531|gb|CP010816.1|	2129580	.	C	A	.	H	*	DP:BC	115	6	109	0	0	26	0	26	0	0
gi|753774531|gb|CP010816.1|	2129631	.	C	A	.	H	*	DP:BC	90	5	85	0	0	27	0	27	0	0
gi|753774531|gb|CP010816.1|	2140898	.	T	A	.	*	*	DP:BC	163	0	0	0	163	51	4	0	0	47
gi|753774531|gb|CP010816.1|	2142755	.	T	C,G	.	B;H;M	*	DP:BC	69	0	6	1	62	37	0	0	0	37
gi|753774531|gb|CP010816.1|	2145951	.	C	A	.	H	*	DP:BC	71	5	66	0	0	11	0	11	0	0
gi|753774531|gb|CP010816.1|	2146787	.	T	C	.	B	*	DP:BC	127	0	0	0	127	328	0	7	0	321
gi|753774531|gb|CP010816.1|	2154846	.	A	C	.	H	*	DP:BC	109	103	6	0	0	10	10	0	0	0
gi|753774531|gb|CP010816.1|	2157131	.	T	A,C	.	H;M	*	DP:BC	139	1	0	0	138	5	0	1	0	4
gi|753774531|gb|CP010816.1|	2160185	.	G	A	.	B;H	*	DP:BC	152	5	0	147	0	13	0	0	13	0
gi|753774531|gb|CP010816.1|	2167496	.	A	C,T	.	H;M	*	DP:BC	152	148	3	0	1	321	321	0	0	0
gi|753774531|gb|CP010816.1|	2167690	.	T	A,C,G	.	H;M	*	DP:BC	179	1	7	1	170	224	0	1	0	223
gi|753774531|gb|CP010816.1|	2167729	.	A	C,G,T	.	B;H;M	*	DP:BC	146	136	5	5	0	188	182	0	5	1
gi|753774531|gb|CP010816.1|	2167903	.	G	C	.	H	*	DP:BC	129	0	1	128	0	161	0	13	148	0
gi|753774531|gb|CP010816.1|	2173549	.	T	G	.	H	*	DP:BC	124	0	0	1	123	7	0	0	2	5
gi|753774531|gb|CP010816.1|	2185976	.	T	G	.	H;Y	*	DP:BC	130	0	0	20	110	28	0	0	0	28
gi|753774531|gb|CP010816.1|	2186236	.	T	A,C	.	B;H;M	*	DP:BC	185	1	0	0	184	32	0	2	0	30
gi|753774531|gb|CP010816.1|	2186665	.	C	G	.	H	*	DP:BC	96	0	86	10	0	36	0	36	0	0
gi|753774531|gb|CP010816.1|	2192349	.	A	G	.	H	*	DP:BC	83	70	0	13	0	23	23	0	0	0
gi|753774531|gb|CP010816.1|	2197196	.	G	C	.	H	*	DP:BC	92	0	5	87	0	746	0	0	746	0
gi|753774531|gb|CP010816.1|	2197249	.	A	C	.	H	*	DP:BC	84	76	8	0	0	799	798	1	0	0
gi|753774531|gb|CP010816.1|	2197254	.	T	C	.	H	*	DP:BC	81	0	6	0	75	786	0	0	0	786
gi|753774531|gb|CP010816.1|	2208167	.	T	G	.	H	*	DP:BC	132	0	0	9	123	42	0	0	0	42
gi|753774531|gb|CP010816.1|	2208250	.	A	G	.	H	*	DP:BC	126	120	0	6	0	65	65	0	0	0
gi|753774531|gb|CP010816.1|	2208679	.	A	C	.	H	*	DP:BC	129	121	8	0	0	359	359	0	0	0
gi|753774531|gb|CP010816.1|	2210668	.	T	C	.	H	*	DP:BC	129	0	5	0	124	60	0	0	0	60
gi|753774531|gb|CP010816.1|	2221947	.	T	G	.	H	*	DP:BC	116	0	0	6	110	19	0	0	0	19
gi|753774531|gb|CP010816.1|	2221986	.	A	C	.	H	*	DP:BC	107	102	5	0	0	16	16	0	0	0
gi|753774531|gb|CP010816.1|	2226273	.	G	A,T	.	H;M	*	DP:BC	119	0	0	114	5	1318	1	0	1317	0
gi|753774531|gb|CP010816.1|	2226281	.	A	C,T	.	H;M	*	DP:BC	118	113	4	0	1	1364	1364	0	0	0
gi|753774531|gb|CP010816.1|	2226456	.	T	C	.	*	*	DP:BC	165	0	0	0	165	1173	0	12	0	1161
gi|753774531|gb|CP010816.1|	2226670	.	A	C,G	.	H;M	*	DP:BC	66	64	0	2	0	1694	1692	1	1	0
gi|753774531|gb|CP010816.1|	2226701	.	A	C	.	H	*	DP:BC	47	43	4	0	0	1634	1633	1	0	0
gi|753774531|gb|CP010816.1|	2226707	.	G	T	.	H	*	DP:BC	82	0	0	78	4	1612	0	0	1610	2
gi|753774531|gb|CP010816.1|	2226708	.	A	T	.	H	*	DP:BC	79	76	0	0	3	1631	1630	0	0	1
gi|753774531|gb|CP010816.1|	2226711	.	C	G,T	.	H;M	*	DP:BC	92	0	89	1	2	1737	0	1736	0	1
gi|753774531|gb|CP010816.1|	2226717	.	T	C	.	H	*	DP:BC	75	0	4	0	71	1653	0	2	0	1651
gi|753774531|gb|CP010816.1|	2226727	.	G	A,C	.	B;H;M	*	DP:BC	70	0	2	68	0	1804	1	0	1803	0
gi|753774531|gb|CP010816.1|	2226734	.	G	A	.	H	*	DP:BC	67	2	0	65	0	1859	1	0	1858	0
gi|753774531|gb|CP010816.1|	2226738	.	T	A,C,G	.	H;M	*	DP:BC	57	1	2	0	54	1780	0	1	1	1778
gi|753774531|gb|CP010816.1|	2226912	.	G	C,T	.	H;M	*	DP:BC	108	0	0	105	3	1618	0	1	1617	0
gi|753774531|gb|CP010816.1|	2228735	.	T	C	.	B	*	DP:BC	179	0	0	0	179	1918	0	14	0	1904
gi|753774531|gb|CP010816.1|	2229570	.	T	C	.	B	*	DP:BC	208	0	0	0	208	1612	0	15	0	1597
gi|753774531|gb|CP010816.1|	2229590	.	T	G	.	H	*	DP:BC	132	0	0	4	128	1410	0	0	1	1409
gi|753774531|gb|CP010816.1|	2229602	.	A	C,G	.	B;H;M	*	DP:BC	129	125	4	0	0	1457	1455	1	1	0
gi|753774531|gb|CP010816.1|	2235132	.	T	C	.	H	*	DP:BC	104	0	5	0	99	34	0	0	0	34
gi|753774531|gb|CP010816.1|	2235171	.	T	C	.	H;Y	*	DP:BC	101	0	7	0	94	29	0	0	0	29
gi|753774531|gb|CP010816.1|	2235225	.	G	T	.	H	*	DP:BC	91	0	0	86	5	38	0	0	38	0
gi|753774531|gb|CP010816.1|	2237174	.	G	A	.	H	*	DP:BC	93	10	0	83	0	16	0	0	16	0
gi|753774531|gb|CP010816.1|	2238307	.	C	T	.	H	*	DP:BC	61	0	48	0	13	26	0	26	0	0
gi|753774531|gb|CP010816.1|	2239212	.	T	C	.	H	*	DP:BC	118	0	10	0	108	26	0	0	0	26
gi|753774531|gb|CP010816.1|	2239871	.	A	C,G	.	B;H;M	*	DP:BC	164	163	1	0	0	12	7	0	5	0
gi|753774531|gb|CP010816.1|	2244311	.	G	A	.	H	*	DP:BC	101	14	0	87	0	5	0	0	5	0
gi|753774531|gb|CP010816.1|	2244404	.	G	T	.	H	*	DP:BC	144	0	0	133	11	8	0	0	8	0
gi|753774531|gb|CP010816.1|	2244405	.	T	C	.	H	*	DP:BC	141	0	134	0	7	8	0	8	0	0
gi|753774531|gb|CP010816.1|	2251819	.	A	C	.	H	*	DP:BC	118	110	8	0	0	101	101	0	0	0
gi|753774531|gb|CP010816.1|	2257722	.	A	G	.	B	*	DP:BC	132	132	0	0	0	170	164	0	6	0
gi|753774531|gb|CP010816.1|	2262294	.	G	A	.	H	*	DP:BC	140	5	0	135	0	34	0	0	34	0
gi|753774531|gb|CP010816.1|	2265231	.	G	T	.	H	*	DP:BC	100	0	0	91	9	9	0	0	9	0
gi|753774531|gb|CP010816.1|	2266136	.	A	C	.	H;Y	*	DP:BC	90	85	5	0	0	88	88	0	0	0
gi|753774531|gb|CP010816.1|	2266203	.	T	A	.	H	*	DP:BC	104	5	0	0	99	86	0	0	0	86
gi|753774531|gb|CP010816.1|	2267412	.	G	A	.	H	*	DP:BC	128	5	0	123	0	52	0	0	52	0
gi|753774531|gb|CP010816.1|	2267503	.	G	T	.	H	*	DP:BC	92	0	0	87	5	51	0	0	51	0
gi|753774531|gb|CP010816.1|	2268314	.	C	A	.	H	*	DP:BC	95	5	90	0	0	179	0	179	0	0
gi|753774531|gb|CP010816.1|	2277861	.	A	C	.	H	*	DP:BC	113	108	5	0	0	93	93	0	0	0
gi|753774531|gb|CP010816.1|	2284415	.	C	A	.	H;Y	*	DP:BC	90	7	83	0	0	7	0	7	0	0
gi|753774531|gb|CP010816.1|	2284420	.	T	A	.	H;Y	*	DP:BC	97	10	0	0	87	7	0	0	0	7
gi|753774531|gb|CP010816.1|	2286305	.	C	T	.	H	*	DP:BC	117	0	108	0	9	32	0	32	0	0
gi|753774531|gb|CP010816.1|	2291290	.	C	A	.	H	*	DP:BC	146	5	141	0	0	180	0	180	0	0
gi|753774531|gb|CP010816.1|	2291300	.	T	G	.	H	*	DP:BC	154	0	0	10	144	181	0	0	0	181
gi|753774531|gb|CP010816.1|	2291336	.	G	T	.	H	*	DP:BC	142	0	0	136	6	228	0	0	228	0
gi|753774531|gb|CP010816.1|	2291351	.	A	C	.	H	*	DP:BC	149	144	5	0	0	245	245	0	0	0
gi|753774531|gb|CP010816.1|	2291372	.	C	A	.	H	*	DP:BC	158	149	9	0	0	263	263	0	0	0
gi|753774531|gb|CP010816.1|	2295241	.	A	G,T	.	H;M	*	DP:BC	101	100	0	0	1	31	29	0	2	0
gi|753774531|gb|CP010816.1|	2299666	.	G	C,T	.	M	*	DP:BC	156	0	0	156	0	19	0	1	17	1
gi|753774531|gb|CP010816.1|	2299677	.	T	A,C	.	M	*	DP:BC	152	0	0	0	152	17	1	1	0	15
gi|753774531|gb|CP010816.1|	2303474	.	T	C,G	.	H;M;Y	*	DP:BC	48	0	3	0	45	118	0	0	1	117
gi|753774531|gb|CP010816.1|	2303476	.	G	A,C	.	B;H;M;Y	*	DP:BC	51	0	5	46	0	124	2	0	122	0
gi|753774531|gb|CP010816.1|	2304612	.	G	A,T	.	H;M	*	DP:BC	159	0	0	158	1	64	3	0	61	0
gi|753774531|gb|CP010816.1|	2307762	.	T	C,G	.	H;M	*	DP:BC	217	0	0	1	216	7	0	1	0	6
gi|753774531|gb|CP010816.1|	2313288	.	G	A	.	*	*	DP:BC	177	0	0	177	0	327	6	0	321	0
gi|753774531|gb|CP010816.1|	2317133	.	A	G	.	B	*	DP:BC	183	183	0	0	0	31	27	0	4	0
gi|753774531|gb|CP010816.1|	2318355	.	T	A,C	.	B;H;M	*	DP:BC	249	1	0	0	248	37	0	2	0	35
gi|753774531|gb|CP010816.1|	2322781	.	C	G	.	H	*	DP:BC	113	0	102	11	0	5	0	5	0	0
gi|753774531|gb|CP010816.1|	2322809	.	C	T	.	H	*	DP:BC	133	0	126	0	7	5	0	5	0	0
gi|753774531|gb|CP010816.1|	2327478	.	T	G	.	H	*	DP:BC	130	0	0	5	125	16	0	0	0	16
gi|753774531|gb|CP010816.1|	2327522	.	C	G	.	H	*	DP:BC	125	0	118	7	0	18	0	18	0	0
gi|753774531|gb|CP010816.1|	2327529	.	A	G	.	H	*	DP:BC	138	132	0	6	0	18	18	0	0	0
gi|753774531|gb|CP010816.1|	2327532	.	T	G	.	H	*	DP:BC	140	0	0	9	131	15	0	0	0	15
gi|753774531|gb|CP010816.1|	2342123	.	T	A	.	H	*	DP:BC	159	6	0	0	153	126	0	0	0	126
gi|753774531|gb|CP010816.1|	2342156	.	G	A,C	.	H;M	*	DP:BC	155	8	1	146	0	125	0	0	125	0
gi|753774531|gb|CP010816.1|	2342168	.	T	C	.	H	*	DP:BC	149	0	6	0	143	120	0	0	0	120
gi|753774531|gb|CP010816.1|	2342788	.	C	T	.	*	*	DP:BC	223	0	223	0	0	276	0	270	0	6
gi|753774531|gb|CP010816.1|	2345937	.	C	A,G	.	H;M	*	DP:BC	166	1	165	0	0	14	0	12	2	0
gi|753774531|gb|CP010816.1|	2356845	.	A	C	.	H	*	DP:BC	146	140	6	0	0	113	113	0	0	0
gi|753774531|gb|CP010816.1|	2356931	.	A	C	.	H	*	DP:BC	113	105	8	0	0	96	96	0	0	0
gi|753774531|gb|CP010816.1|	2357676	.	C	G	.	H	*	DP:BC	57	0	53	4	0	19	0	19	0	0
gi|753774531|gb|CP010816.1|	2361343	.	T	C,G	.	B;H;M	*	DP:BC	205	0	1	0	204	11	0	0	2	9
gi|753774531|gb|CP010816.1|	2362253	.	A	G	.	H	*	DP:BC	187	186	0	1	0	15	11	0	4	0
gi|753774531|gb|CP010816.1|	2366709	.	A	C,T	.	H;M	*	DP:BC	141	140	1	0	0	482	442	39	0	1
gi|753774531|gb|CP010816.1|	2366710	.	C	T	.	*	*	DP:BC	151	0	151	0	0	580	0	573	0	7
gi|753774531|gb|CP010816.1|	2366715	.	T	C,G	.	M	*	DP:BC	164	0	0	0	164	518	0	30	1	487
gi|753774531|gb|CP010816.1|	2366716	.	T	G	.	*	*	DP:BC	189	0	0	0	189	583	0	0	8	575
gi|753774531|gb|CP010816.1|	2366723	.	T	A	.	*	*	DP:BC	156	0	0	0	156	763	12	0	0	751
gi|753774531|gb|CP010816.1|	2366988	.	T	C	.	*	*	DP:BC	190	0	0	0	190	103	0	6	0	97
gi|753774531|gb|CP010816.1|	2371149	.	T	A,C	.	H;M	*	DP:BC	86	1	4	0	81	188	0	0	0	188
gi|753774531|gb|CP010816.1|	2372447	.	T	G	.	H	*	DP:BC	118	0	0	8	110	470	0	0	0	470
gi|753774531|gb|CP010816.1|	2372472	.	A	G	.	H	*	DP:BC	117	112	0	5	0	472	472	0	0	0
gi|753774531|gb|CP010816.1|	2374259	.	G	A	.	B	*	DP:BC	160	0	0	160	0	2642	12	0	2630	0
gi|753774531|gb|CP010816.1|	2374505	.	T	C,G	.	H;M	*	DP:BC	108	0	2	1	105	2312	0	0	1	2311
gi|753774531|gb|CP010816.1|	2375178	.	A	C,T	.	H;M	*	DP:BC	67	63	3	0	1	93	93	0	0	0
gi|753774531|gb|CP010816.1|	2376783	.	T	A	.	*	*	DP:BC	208	0	0	0	208	163	6	0	0	157
gi|753774531|gb|CP010816.1|	2384438	.	T	C,G	.	H;M	*	DP:BC	123	0	4	0	119	583	0	0	1	582
gi|753774531|gb|CP010816.1|	2384481	.	C	A	.	H	*	DP:BC	98	6	92	0	0	590	0	590	0	0
gi|753774531|gb|CP010816.1|	2384497	.	G	A,C	.	H;M	*	DP:BC	74	0	2	72	0	606	2	0	604	0
gi|753774531|gb|CP010816.1|	2384991	.	A	C,G,T	.	H;M	*	DP:BC	77	72	0	4	1	693	692	1	0	0
gi|753774531|gb|CP010816.1|	2385024	.	C	A,T	.	H;M	*	DP:BC	107	1	104	0	2	529	0	529	0	0
gi|753774531|gb|CP010816.1|	2385629	.	A	G	.	H	*	DP:BC	104	100	0	4	0	587	584	0	3	0
gi|753774531|gb|CP010816.1|	2387454	.	G	A	.	*	*	DP:BC	162	0	0	162	0	57	4	0	53	0
gi|753774531|gb|CP010816.1|	2389340	.	T	G	.	H	*	DP:BC	121	0	0	6	115	26	0	0	0	26
gi|753774531|gb|CP010816.1|	2389580	.	T	G	.	H	*	DP:BC	123	0	0	5	118	51	0	0	0	51
gi|753774531|gb|CP010816.1|	2389594	.	A	G	.	H	*	DP:BC	105	96	0	9	0	48	48	0	0	0
gi|753774531|gb|CP010816.1|	2389626	.	C	T	.	H	*	DP:BC	114	0	109	0	5	59	0	59	0	0
gi|753774531|gb|CP010816.1|	2390261	.	C	T	.	H	*	DP:BC	91	0	86	0	5	149	0	149	0	0
gi|753774531|gb|CP010816.1|	2396382	.	T	G	.	H	*	DP:BC	118	0	0	6	112	10	0	0	0	10
gi|753774531|gb|CP010816.1|	2398891	.	A	C	.	H	*	DP:BC	100	95	5	0	0	5	5	0	0	0
gi|753774531|gb|CP010816.1|	2404691	.	T	G	.	H	*	DP:BC	50	0	0	7	43	5	0	0	0	5
gi|753774531|gb|CP010816.1|	2411169	.	T	C,G	.	H;M	*	DP:BC	109	0	1	3	105	370	0	0	0	370
gi|753774531|gb|CP010816.1|	2411763	.	A	C	.	H	*	DP:BC	116	106	10	0	0	298	298	0	0	0
gi|753774531|gb|CP010816.1|	2411797	.	A	C	.	H	*	DP:BC	102	95	7	0	0	312	312	0	0	0
gi|753774531|gb|CP010816.1|	2414946	.	C	T	.	H	*	DP:BC	116	0	111	0	5	42	0	42	0	0
gi|753774531|gb|CP010816.1|	2427744	.	C	G	.	B	*	DP:BC	168	0	168	0	0	29	0	23	6	0
gi|753774531|gb|CP010816.1|	2428269	.	A	C	.	H	*	DP:BC	98	93	5	0	0	20	20	0	0	0
gi|753774531|gb|CP010816.1|	2441933	.	T	G	.	H	*	DP:BC	132	0	0	6	126	8	0	0	0	8
gi|753774531|gb|CP010816.1|	2445539	.	A	C,T	.	H;M	*	DP:BC	121	120	0	0	1	5	4	1	0	0
gi|753774531|gb|CP010816.1|	2449379	.	T	A	.	H	*	DP:BC	76	5	0	0	71	72	0	0	0	72
gi|753774531|gb|CP010816.1|	2450303	.	A	G	.	H	*	DP:BC	78	71	0	7	0	45	45	0	0	0
gi|753774531|gb|CP010816.1|	2450315	.	A	G	.	H	*	DP:BC	77	72	0	5	0	42	42	0	0	0
gi|753774531|gb|CP010816.1|	2450484	.	C	T	.	*	*	DP:BC	131	0	131	0	0	43	0	39	0	4
gi|753774531|gb|CP010816.1|	2452843	.	G	T	.	H	*	DP:BC	85	0	0	79	6	10	0	0	10	0
gi|753774531|gb|CP010816.1|	2452871	.	G	A	.	H	*	DP:BC	67	9	0	58	0	7	0	0	7	0
gi|753774531|gb|CP010816.1|	2452878	.	G	C	.	H;Y	*	DP:BC	58	0	6	52	0	8	0	0	8	0
gi|753774531|gb|CP010816.1|	2452881	.	G	C	.	H;Y	*	DP:BC	60	0	8	52	0	8	0	0	8	0
gi|753774531|gb|CP010816.1|	2458148	.	T	G	.	H	*	DP:BC	114	0	0	8	106	52	0	0	0	52
gi|753774531|gb|CP010816.1|	2458153	.	A	T	.	H	*	DP:BC	108	103	0	0	5	55	55	0	0	0
gi|753774531|gb|CP010816.1|	2458162	.	G	T	.	H;Y	*	DP:BC	112	0	0	103	9	54	0	0	54	0
gi|753774531|gb|CP010816.1|	2458167	.	C	A	.	H	*	DP:BC	123	10	113	0	0	56	0	56	0	0
gi|753774531|gb|CP010816.1|	2458175	.	G	C	.	H	*	DP:BC	119	0	10	109	0	49	0	0	49	0
gi|753774531|gb|CP010816.1|	2458205	.	C	T	.	H	*	DP:BC	128	0	121	0	7	55	0	55	0	0
gi|753774531|gb|CP010816.1|	2458215	.	C	A	.	H	*	DP:BC	135	5	130	0	0	56	0	56	0	0
gi|753774531|gb|CP010816.1|	2458230	.	A	T	.	H	*	DP:BC	144	137	0	0	7	55	55	0	0	0
gi|753774531|gb|CP010816.1|	2461165	.	G	C,T	.	B;H;M	*	DP:BC	161	0	0	160	1	10	0	2	8	0
gi|753774531|gb|CP010816.1|	2461302	.	A	G,T	.	H;M	*	DP:BC	171	170	0	0	1	6	5	0	1	0
gi|753774531|gb|CP010816.1|	2468788	.	G	A	.	*	*	DP:BC	152	0	0	152	0	47	4	0	43	0
gi|753774531|gb|CP010816.1|	2469003	.	G	A	.	*	*	DP:BC	162	0	0	162	0	47	4	0	43	0
gi|753774531|gb|CP010816.1|	2469814	.	T	G	.	B;H	*	DP:BC	117	0	0	6	111	264	0	0	0	264
gi|753774531|gb|CP010816.1|	2470796	.	G	T	.	H	*	DP:BC	114	0	0	107	7	261	0	0	261	0
gi|753774531|gb|CP010816.1|	2470816	.	G	C	.	H	*	DP:BC	103	0	6	97	0	227	0	0	227	0
gi|753774531|gb|CP010816.1|	2470824	.	T	C,G	.	H;M	*	DP:BC	103	0	4	0	99	207	0	0	1	206
gi|753774531|gb|CP010816.1|	2473081	.	A	G	.	B	*	DP:BC	183	183	0	0	0	513	506	0	7	0
gi|753774531|gb|CP010816.1|	2476756	.	A	G	.	*	*	DP:BC	180	180	0	0	0	22	18	0	4	0
gi|753774531|gb|CP010816.1|	2480281	.	A	C	.	H	*	DP:BC	122	117	5	0	0	23	23	0	0	0
gi|753774531|gb|CP010816.1|	2481125	.	G	A,C,T	.	B;H;M	*	DP:BC	108	3	1	103	1	507	0	0	507	0
gi|753774531|gb|CP010816.1|	2499079	.	C	T	.	*	*	DP:BC	164	0	164	0	0	25	0	21	0	4
gi|753774531|gb|CP010816.1|	2499148	.	A	C	.	H	*	DP:BC	137	127	10	0	0	22	22	0	0	0
gi|753774531|gb|CP010816.1|	2499211	.	G	T	.	H	*	DP:BC	117	0	0	109	8	14	0	0	14	0
gi|753774531|gb|CP010816.1|	2499838	.	C	G	.	H	*	DP:BC	84	0	77	7	0	10	0	10	0	0
gi|753774531|gb|CP010816.1|	2499866	.	T	G	.	H	*	DP:BC	93	0	0	13	80	10	0	0	0	10
gi|753774531|gb|CP010816.1|	2509205	.	G	A	.	H;Y	*	DP:BC	94	7	0	87	0	27	0	0	27	0
gi|753774531|gb|CP010816.1|	2509648	.	T	C	.	H	*	DP:BC	175	0	1	0	174	18	0	2	0	16
gi|753774531|gb|CP010816.1|	2510764	.	T	C	.	H	*	DP:BC	142	0	5	0	137	16	0	0	0	16
gi|753774531|gb|CP010816.1|	2511076	.	C	A	.	H;Y	*	DP:BC	101	9	92	0	0	10	0	10	0	0
gi|753774531|gb|CP010816.1|	2513013	.	C	T	.	H	*	DP:BC	101	0	96	0	5	17	0	17	0	0
gi|753774531|gb|CP010816.1|	2520220	.	G	A,C	.	H;M	*	DP:BC	126	4	1	121	0	271	0	0	271	0
gi|753774531|gb|CP010816.1|	2520252	.	G	T	.	H	*	DP:BC	126	0	0	119	7	234	0	0	234	0
gi|753774531|gb|CP010816.1|	2524164	.	A	G	.	*	*	DP:BC	182	182	0	0	0	38	34	0	4	0
gi|753774531|gb|CP010816.1|	2528851	.	G	T	.	H	*	DP:BC	107	0	0	101	6	42	0	0	42	0
gi|753774531|gb|CP010816.1|	2529250	.	C	T	.	H	*	DP:BC	88	0	81	0	7	37	0	37	0	0
gi|753774531|gb|CP010816.1|	2536470	.	A	C,G,T	.	B;M	*	DP:BC	189	189	0	0	0	50	46	1	2	1
gi|753774531|gb|CP010816.1|	2540870	.	G	A	.	H	*	DP:BC	130	5	0	125	0	216	0	0	216	0
gi|753774531|gb|CP010816.1|	2548204	.	A	G,T	.	H;M	*	DP:BC	185	183	0	0	2	43	41	0	2	0
gi|753774531|gb|CP010816.1|	2567349	.	A	G	.	B	*	DP:BC	167	167	0	0	0	3256	3239	0	17	0
gi|753774531|gb|CP010816.1|	2567431	.	T	C	.	*	*	DP:BC	164	0	0	0	164	5145	0	31	0	5114
gi|753774531|gb|CP010816.1|	2567847	.	A	G	.	B	*	DP:BC	174	174	0	0	0	2630	2615	0	15	0
gi|753774531|gb|CP010816.1|	2568138	.	A	G	.	B	*	DP:BC	164	164	0	0	0	4411	4395	0	16	0
gi|753774531|gb|CP010816.1|	2568619	.	A	G	.	B	*	DP:BC	177	177	0	0	0	2889	2865	0	24	0
gi|753774531|gb|CP010816.1|	2569200	.	A	G	.	B	*	DP:BC	175	175	0	0	0	2860	2846	0	14	0
gi|753774531|gb|CP010816.1|	2569273	.	A	G	.	H	*	DP:BC	173	170	0	3	0	3490	3488	0	2	0
gi|753774531|gb|CP010816.1|	2572715	.	T	C	.	*	*	DP:BC	174	0	0	0	174	34	0	5	0	29
gi|753774531|gb|CP010816.1|	2573194	.	T	C,G	.	B;M	*	DP:BC	159	0	0	0	159	2373	0	102	5	2266
gi|753774531|gb|CP010816.1|	2574642	.	A	C,G,T	.	H;M	*	DP:BC	110	102	5	1	2	97	97	0	0	0
gi|753774531|gb|CP010816.1|	2574645	.	C	A,T	.	B;H;M	*	DP:BC	112	1	96	0	15	99	0	99	0	0
gi|753774531|gb|CP010816.1|	2574660	.	C	A	.	H	*	DP:BC	104	5	99	0	0	99	0	99	0	0
gi|753774531|gb|CP010816.1|	2574712	.	A	C,G	.	B;H;M	*	DP:BC	115	111	4	0	0	127	126	0	1	0
gi|753774531|gb|CP010816.1|	2574735	.	C	A	.	H	*	DP:BC	130	5	125	0	0	135	0	135	0	0
gi|753774531|gb|CP010816.1|	2578532	.	G	T	.	H	*	DP:BC	126	0	0	121	5	30	0	0	30	0
gi|753774531|gb|CP010816.1|	2580768	.	A	C	.	H	*	DP:BC	105	93	12	0	0	519	519	0	0	0
gi|753774531|gb|CP010816.1|	2580782	.	A	C	.	H	*	DP:BC	105	99	6	0	0	631	631	0	0	0
gi|753774531|gb|CP010816.1|	2581227	.	A	G	.	B	*	DP:BC	174	174	0	0	0	558	550	0	8	0
gi|753774531|gb|CP010816.1|	2587147	.	G	C	.	*	*	DP:BC	201	0	0	201	0	38	0	4	34	0
gi|753774531|gb|CP010816.1|	2587509	.	G	C	.	*	*	DP:BC	130	0	0	130	0	56	0	5	51	0
gi|753774531|gb|CP010816.1|	2587510	.	C	G	.	*	*	DP:BC	127	0	127	0	0	50	0	45	5	0
gi|753774531|gb|CP010816.1|	2587512	.	G	A	.	*	*	DP:BC	133	0	0	133	0	53	5	0	48	0
gi|753774531|gb|CP010816.1|	2587514	.	A	C	.	*	*	DP:BC	131	131	0	0	0	48	43	5	0	0
gi|753774531|gb|CP010816.1|	2587515	.	G	A	.	*	*	DP:BC	134	0	0	134	0	53	4	0	49	0
gi|753774531|gb|CP010816.1|	2587518	.	G	A	.	*	*	DP:BC	131	0	0	131	0	53	4	0	49	0
gi|753774531|gb|CP010816.1|	2587522	.	T	A	.	*	*	DP:BC	133	0	0	0	133	52	4	0	0	48
gi|753774531|gb|CP010816.1|	2587523	.	G	A	.	*	*	DP:BC	129	0	0	129	0	55	5	0	50	0
gi|753774531|gb|CP010816.1|	2588179	.	C	T	.	*	*	DP:BC	197	0	197	0	0	62	0	57	0	5
gi|753774531|gb|CP010816.1|	2589495	.	T	C	.	B	*	DP:BC	177	0	0	0	177	144	0	5	0	139
gi|753774531|gb|CP010816.1|	2591499	.	G	A,C,T	.	H;M	*	DP:BC	177	0	0	174	3	175588	25	20	175531	12
gi|753774531|gb|CP010816.1|	2598997	.	G	T	.	H	*	DP:BC	99	0	0	94	5	13	0	0	13	0
gi|753774531|gb|CP010816.1|	2599094	.	T	G	.	H	*	DP:BC	136	0	0	10	126	11	0	0	0	11
gi|753774531|gb|CP010816.1|	2600875	.	T	G	.	H	*	DP:BC	117	0	0	6	111	5	0	0	0	5
gi|753774531|gb|CP010816.1|	2603513	.	C	T	.	H	*	DP:BC	106	0	96	0	10	13	0	13	0	0
gi|753774531|gb|CP010816.1|	2610211	.	C	A,G,T	.	H;M	*	DP:BC	130	1	128	1	0	35	0	33	0	2
gi|753774531|gb|CP010816.1|	2610910	.	T	C,G	.	H;M	*	DP:BC	166	0	0	1	165	23	0	2	0	21
gi|753774531|gb|CP010816.1|	2616338	.	A	C	.	H	*	DP:BC	116	111	5	0	0	86	86	0	0	0
gi|753774531|gb|CP010816.1|	2617171	.	G	T	.	H	*	DP:BC	135	0	0	128	7	34	0	0	34	0
gi|753774531|gb|CP010816.1|	2618531	.	T	G	.	H	*	DP:BC	149	0	0	9	140	6	0	0	0	6
gi|753774531|gb|CP010816.1|	2618536	.	C	G	.	H	*	DP:BC	136	0	129	7	0	8	0	8	0	0
gi|753774531|gb|CP010816.1|	2619253	.	G	T	.	H	*	DP:BC	128	0	0	122	6	35	0	0	35	0
gi|753774531|gb|CP010816.1|	2626957	.	T	C	.	*	*	DP:BC	205	0	0	0	205	87	0	68	0	19
gi|753774531|gb|CP010816.1|	2627019	.	A	T	.	H	*	DP:BC	185	180	0	0	5	171	171	0	0	0
gi|753774531|gb|CP010816.1|	2627040	.	A	C,G	.	H;M	*	DP:BC	174	168	1	5	0	180	180	0	0	0
gi|753774531|gb|CP010816.1|	2627122	.	A	C	.	H	*	DP:BC	125	117	8	0	0	253	253	0	0	0
gi|753774531|gb|CP010816.1|	2627128	.	A	G	.	H	*	DP:BC	151	145	0	6	0	263	262	0	1	0
gi|753774531|gb|CP010816.1|	2627142	.	A	T	.	H	*	DP:BC	180	173	0	0	7	291	291	0	0	0
gi|753774531|gb|CP010816.1|	2627144	.	T	A	.	H	*	DP:BC	174	6	0	0	168	275	0	0	0	275
gi|753774531|gb|CP010816.1|	2627158	.	G	C,T	.	H;M	*	DP:BC	158	0	5	152	1	237	0	0	237	0
gi|753774531|gb|CP010816.1|	2627180	.	T	A	.	H	*	DP:BC	200	7	0	0	193	241	0	0	0	241
gi|753774531|gb|CP010816.1|	2627232	.	T	C	.	*	*	DP:BC	209	0	0	0	209	236	0	173	0	63
gi|753774531|gb|CP010816.1|	2627371	.	T	C	.	*	*	DP:BC	209	0	0	0	209	246	0	179	0	67
gi|753774531|gb|CP010816.1|	2627559	.	A	T	.	H	*	DP:BC	163	158	0	0	5	457	456	0	0	1
gi|753774531|gb|CP010816.1|	2627646	.	T	C	.	*	*	DP:BC	207	0	0	0	207	398	0	345	0	53
gi|753774531|gb|CP010816.1|	2628103	.	A	G	.	B	*	DP:BC	201	201	0	0	0	247	240	0	7	0
gi|753774531|gb|CP010816.1|	2628503	.	A	C,G	.	B;M	*	DP:BC	228	228	0	0	0	700	655	1	44	0
gi|753774531|gb|CP010816.1|	2629170	.	A	G	.	B	*	DP:BC	224	224	0	0	0	282	273	0	9	0
gi|753774531|gb|CP010816.1|	2633227	.	A	C	.	H	*	DP:BC	146	141	5	0	0	33	33	0	0	0
gi|753774531|gb|CP010816.1|	2633304	.	G	T	.	H	*	DP:BC	126	0	0	121	5	28	0	0	28	0
gi|753774531|gb|CP010816.1|	2633316	.	G	A	.	H	*	DP:BC	115	5	0	110	0	28	0	0	28	0
gi|753774531|gb|CP010816.1|	2635559	.	T	G	.	H	*	DP:BC	91	0	0	8	83	185	0	0	0	185
gi|753774531|gb|CP010816.1|	2635594	.	C	A	.	H	*	DP:BC	67	6	61	0	0	190	1	189	0	0
gi|753774531|gb|CP010816.1|	2635611	.	T	A,C	.	H;M	*	DP:BC	70	2	4	0	64	177	0	0	0	177
gi|753774531|gb|CP010816.1|	2636687	.	T	C	.	B	*	DP:BC	162	0	0	0	162	178	0	5	0	173
gi|753774531|gb|CP010816.1|	2642677	.	C	T	.	H	*	DP:BC	114	0	109	0	5	8	0	8	0	0
gi|753774531|gb|CP010816.1|	2644351	.	A	C	.	H	*	DP:BC	77	72	5	0	0	9	9	0	0	0
gi|753774531|gb|CP010816.1|	2644465	.	A	C	.	H	*	DP:BC	78	73	5	0	0	7	7	0	0	0
gi|753774531|gb|CP010816.1|	2648513	.	C	A	.	H	*	DP:BC	127	7	120	0	0	14	0	14	0	0
gi|753774531|gb|CP010816.1|	2648520	.	C	A	.	H	*	DP:BC	131	6	125	0	0	10	0	10	0	0
gi|753774531|gb|CP010816.1|	2648557	.	G	T	.	H	*	DP:BC	121	0	0	115	6	8	0	0	8	0
gi|753774531|gb|CP010816.1|	2652391	.	A	C	.	H	*	DP:BC	124	117	7	0	0	18	18	0	0	0
gi|753774531|gb|CP010816.1|	2652431	.	T	G	.	H	*	DP:BC	124	0	0	5	119	19	0	0	0	19
gi|753774531|gb|CP010816.1|	2652731	.	A	C	.	H	*	DP:BC	122	116	6	0	0	9	9	0	0	0
gi|753774531|gb|CP010816.1|	2662508	.	T	C	.	H	*	DP:BC	174	0	1	0	173	18	0	2	0	16
gi|753774531|gb|CP010816.1|	2668151	.	C	A	.	H	*	DP:BC	132	5	127	0	0	19	0	19	0	0
gi|753774531|gb|CP010816.1|	2668187	.	A	C	.	H	*	DP:BC	118	113	5	0	0	24	24	0	0	0
gi|753774531|gb|CP010816.1|	2668231	.	C	T	.	H	*	DP:BC	124	0	116	0	8	22	0	22	0	0
gi|753774531|gb|CP010816.1|	2668578	.	T	G	.	H	*	DP:BC	88	0	0	7	81	33	0	0	0	33
gi|753774531|gb|CP010816.1|	2669826	.	T	C	.	H;Y	*	DP:BC	139	0	6	0	133	59	0	0	0	59
gi|753774531|gb|CP010816.1|	2674263	.	G	C	.	*	*	DP:BC	232	0	0	232	0	7	0	3	4	0
gi|753774531|gb|CP010816.1|	2674365	.	T	G	.	H	*	DP:BC	107	0	0	5	102	9	0	0	0	9
gi|753774531|gb|CP010816.1|	2675684	.	A	C,G	.	B;M	*	DP:BC	179	179	0	0	0	1369	1334	1	34	0
gi|753774531|gb|CP010816.1|	2676415	.	A	G	.	H	*	DP:BC	151	148	0	3	0	2541	2539	0	2	0
gi|753774531|gb|CP010816.1|	2676456	.	C	A,G	.	H;M	*	DP:BC	176	3	173	0	0	2795	1	2793	1	0
gi|753774531|gb|CP010816.1|	2677073	.	A	C,G	.	H;M	*	DP:BC	171	167	3	1	0	1256	1255	0	1	0
gi|753774531|gb|CP010816.1|	2686867	.	T	A,C	.	B;M	*	DP:BC	141	0	0	0	141	20	1	1	0	18
gi|753774531|gb|CP010816.1|	2686892	.	T	A,G	.	M	*	DP:BC	126	0	0	0	126	6	1	0	1	4
gi|753774531|gb|CP010816.1|	2686911	.	T	A,G	.	M	*	DP:BC	137	0	0	0	137	5	1	0	1	3
gi|753774531|gb|CP010816.1|	2686926	.	A	G,T	.	M	*	DP:BC	152	152	0	0	0	11	9	0	1	1
gi|753774531|gb|CP010816.1|	2688504	.	T	C	.	*	*	DP:BC	178	0	0	0	178	28	0	4	0	24
gi|753774531|gb|CP010816.1|	2688880	.	A	G,T	.	B;M	*	DP:BC	186	186	0	0	0	11	9	0	1	1
gi|753774531|gb|CP010816.1|	2690784	.	A	C,T	.	H;M	*	DP:BC	89	85	1	0	3	380	379	1	0	0
gi|753774531|gb|CP010816.1|	2705891	.	G	T	.	H	*	DP:BC	112	0	0	103	9	8	0	0	8	0
gi|753774531|gb|CP010816.1|	2705896	.	T	C	.	H	*	DP:BC	112	0	9	0	103	8	0	0	0	8
gi|753774531|gb|CP010816.1|	2705912	.	A	G	.	H	*	DP:BC	104	5	0	99	0	10	0	0	10	0
gi|753774531|gb|CP010816.1|	2705952	.	T	G	.	H	*	DP:BC	86	0	0	80	6	9	0	0	9	0
gi|753774531|gb|CP010816.1|	2705957	.	C	T	.	H	*	DP:BC	92	0	7	0	85	9	0	0	0	9
gi|753774531|gb|CP010816.1|	2705964	.	T	G	.	H	*	DP:BC	96	0	0	11	85	9	0	0	0	9
gi|753774531|gb|CP010816.1|	2705973	.	G	A	.	H	*	DP:BC	84	5	0	79	0	8	0	0	8	0
gi|753774531|gb|CP010816.1|	2710649	.	C	A	.	*	*	DP:BC	229	0	229	0	0	414	8	406	0	0
gi|753774531|gb|CP010816.1|	2711859	.	A	G	.	B	*	DP:BC	160	160	0	0	0	253	245	0	8	0
gi|753774531|gb|CP010816.1|	2714650	.	A	G	.	B	*	DP:BC	164	164	0	0	0	327	321	0	6	0
gi|753774531|gb|CP010816.1|	2717122	.	T	A	.	*	*	DP:BC	184	0	0	0	184	26	9	0	0	17
gi|753774531|gb|CP010816.1|	2717132	.	A	G	.	*	*	DP:BC	185	185	0	0	0	25	16	0	9	0
gi|753774531|gb|CP010816.1|	2726879	.	G	T	.	*	*	DP:BC	229	0	0	229	0	22	0	0	13	9
gi|753774531|gb|CP010816.1|	2726880	.	T	A	.	*	*	DP:BC	224	0	0	0	224	22	9	0	0	13
gi|753774531|gb|CP010816.1|	2726881	.	T	A	.	*	*	DP:BC	223	0	0	0	223	21	9	0	0	12
gi|753774531|gb|CP010816.1|	2726892	.	G	A	.	*	*	DP:BC	220	0	0	220	0	23	9	0	14	0
gi|753774531|gb|CP010816.1|	2729879	.	T	A	.	H	*	DP:BC	145	7	0	0	138	11	0	0	0	11
gi|753774531|gb|CP010816.1|	2729880	.	G	T	.	H	*	DP:BC	145	0	0	140	5	16	0	0	16	0
gi|753774531|gb|CP010816.1|	2729886	.	G	A	.	H	*	DP:BC	138	9	0	129	0	29	0	0	29	0
gi|753774531|gb|CP010816.1|	2731806	.	A	C	.	H	*	DP:BC	152	147	5	0	0	37	37	0	0	0
gi|753774531|gb|CP010816.1|	2731881	.	C	A	.	H	*	DP:BC	175	9	166	0	0	40	0	40	0	0
gi|753774531|gb|CP010816.1|	2738313	.	C	A	.	H	*	DP:BC	69	12	57	0	0	23	0	23	0	0
gi|753774531|gb|CP010816.1|	2738322	.	G	C	.	H	*	DP:BC	58	0	4	54	0	21	0	0	21	0
gi|753774531|gb|CP010816.1|	2738360	.	C	T	.	H	*	DP:BC	77	0	72	0	5	20	0	20	0	0
gi|753774531|gb|CP010816.1|	2739782	.	T	C	.	*	*	DP:BC	162	0	0	0	162	52	0	4	0	48
gi|753774531|gb|CP010816.1|	2750268	.	C	T	.	Y	*	DP:BC	255	0	255	0	0	3520	0	3506	0	14
gi|753774531|gb|CP010816.1|	2750308	.	T	A	.	B	*	DP:BC	249	0	0	0	249	595	9	0	0	586
gi|753774531|gb|CP010816.1|	2751309	.	C	G,T	.	B;H;M	*	DP:BC	90	0	84	5	1	90	0	90	0	0
gi|753774531|gb|CP010816.1|	2754924	.	A	G	.	*	*	DP:BC	111	111	0	0	0	165	160	0	5	0
gi|753774531|gb|CP010816.1|	2754926	.	T	A	.	*	*	DP:BC	78	0	0	0	78	138	5	0	0	133
gi|753774531|gb|CP010816.1|	2755025	.	T	A,G	.	H;M	*	DP:BC	70	0	0	3	67	162	3	0	0	159
gi|753774531|gb|CP010816.1|	2755035	.	T	G	.	*	*	DP:BC	81	0	0	0	81	161	0	0	5	156
gi|753774531|gb|CP010816.1|	2766216	.	A	C,T	.	H;M	*	DP:BC	114	109	0	0	5	98	97	1	0	0
gi|753774531|gb|CP010816.1|	2775678	.	A	C,G	.	B;M	*	DP:BC	154	154	0	0	0	335	324	1	10	0
gi|753774531|gb|CP010816.1|	2784807	.	C	G	.	H	*	DP:BC	148	0	142	6	0	155	0	155	0	0
gi|753774531|gb|CP010816.1|	2785094	.	T	C	.	B	*	DP:BC	216	0	0	0	216	117	0	5	0	112
gi|753774531|gb|CP010816.1|	2786627	.	G	A,C	.	H;M	*	DP:BC	175	2	0	173	0	12	0	2	10	0
gi|753774531|gb|CP010816.1|	2786831	.	G	A	.	*	*	DP:BC	211	0	0	211	0	18	4	0	14	0
gi|753774531|gb|CP010816.1|	2787257	.	G	T	.	H	*	DP:BC	134	0	0	129	5	10	0	0	10	0
gi|753774531|gb|CP010816.1|	2787304	.	A	C	.	H	*	DP:BC	170	164	6	0	0	23	23	0	0	0
gi|753774531|gb|CP010816.1|	2788662	.	C	A,T	.	H;M	*	DP:BC	278	1	277	0	0	42	0	40	0	2
gi|753774531|gb|CP010816.1|	2793293	.	G	A	.	H	*	DP:BC	112	6	0	106	0	11	0	0	11	0
gi|753774531|gb|CP010816.1|	2793329	.	G	C	.	H	*	DP:BC	112	0	5	107	0	10	0	0	10	0
gi|753774531|gb|CP010816.1|	2793334	.	A	C	.	H	*	DP:BC	124	112	12	0	0	10	10	0	0	0
gi|753774531|gb|CP010816.1|	2793340	.	G	C	.	B;H	*	DP:BC	96	0	6	90	0	10	0	0	10	0
gi|753774531|gb|CP010816.1|	2800507	.	C	A	.	H	*	DP:BC	126	7	119	0	0	26	0	26	0	0
gi|753774531|gb|CP010816.1|	2801154	.	G	A	.	H	*	DP:BC	109	6	0	103	0	20	0	0	20	0
gi|753774531|gb|CP010816.1|	2801191	.	A	C	.	H	*	DP:BC	106	97	9	0	0	15	15	0	0	0
gi|753774531|gb|CP010816.1|	2803507	.	A	G	.	H;Y	*	DP:BC	141	133	0	8	0	10	10	0	0	0
gi|753774531|gb|CP010816.1|	2803948	.	T	G	.	H	*	DP:BC	105	0	0	5	100	23	0	0	0	23
gi|753774531|gb|CP010816.1|	2817020	.	G	A,T	.	M	*	DP:BC	183	0	0	183	0	17	1	0	15	1
gi|753774531|gb|CP010816.1|	2819598	.	A	C	.	H	*	DP:BC	99	94	5	0	0	5	5	0	0	0
gi|753774531|gb|CP010816.1|	2821803	.	T	A	.	H	*	DP:BC	149	5	0	0	144	11	0	0	0	11
gi|753774531|gb|CP010816.1|	2826963	.	T	G	.	H	*	DP:BC	89	0	0	5	84	13	0	0	0	13
gi|753774531|gb|CP010816.1|	2826967	.	A	C	.	H	*	DP:BC	85	80	5	0	0	12	12	0	0	0
gi|753774531|gb|CP010816.1|	2829991	.	A	C	.	H	*	DP:BC	144	131	13	0	0	11	11	0	0	0
gi|753774531|gb|CP010816.1|	2830733	.	G	A	.	H	*	DP:BC	156	8	0	148	0	7	0	0	7	0
gi|753774531|gb|CP010816.1|	2831823	.	C	T	.	H	*	DP:BC	156	0	148	0	8	5	0	5	0	0
gi|753774531|gb|CP010816.1|	2835772	.	C	G,T	.	H;M	*	DP:BC	86	0	83	2	1	359	0	359	0	0
gi|753774531|gb|CP010816.1|	2835782	.	A	C	.	H	*	DP:BC	96	85	11	0	0	324	324	0	0	0
gi|753774531|gb|CP010816.1|	2836759	.	T	C	.	H	*	DP:BC	89	0	5	0	84	82	0	0	0	82
gi|753774531|gb|CP010816.1|	2842629	.	A	C	.	H	*	DP:BC	133	125	8	0	0	68	68	0	0	0
gi|753774531|gb|CP010816.1|	2844802	.	C	A,G	.	B;H;M	*	DP:BC	217	0	1	216	0	34	2	0	32	0
gi|753774531|gb|CP010816.1|	2846891	.	A	C	.	H	*	DP:BC	167	163	4	0	0	656	655	1	0	0
gi|753774531|gb|CP010816.1|	2847131	.	G	T	.	H	*	DP:BC	139	0	0	132	7	674	0	0	674	0
gi|753774531|gb|CP010816.1|	2848354	.	A	G	.	B	*	DP:BC	161	161	0	0	0	660	652	0	8	0
gi|753774531|gb|CP010816.1|	2854296	.	C	T	.	H	*	DP:BC	94	0	88	0	6	509	0	509	0	0
gi|753774531|gb|CP010816.1|	2856179	.	T	C	.	B	*	DP:BC	166	0	0	0	166	432	0	9	0	423
gi|753774531|gb|CP010816.1|	2864073	.	A	T	.	H	*	DP:BC	180	174	0	0	6	7	7	0	0	0
gi|753774531|gb|CP010816.1|	2864075	.	C	A	.	H	*	DP:BC	184	8	176	0	0	7	0	7	0	0
gi|753774531|gb|CP010816.1|	2864205	.	G	A,T	.	H;M	*	DP:BC	177	0	0	176	1	7	1	0	6	0
gi|753774531|gb|CP010816.1|	2864676	.	A	C,G	.	B;H;M	*	DP:BC	211	210	1	0	0	8	7	0	1	0
gi|753774531|gb|CP010816.1|	2864841	.	C	A	.	H	*	DP:BC	147	5	142	0	0	12	0	12	0	0
gi|753774531|gb|CP010816.1|	2880042	.	A	C,G	.	H;M	*	DP:BC	214	213	0	1	0	234	228	6	0	0
gi|753774531|gb|CP010816.1|	2880705	.	A	G	.	H	*	DP:BC	89	83	0	6	0	221	221	0	0	0
gi|753774531|gb|CP010816.1|	2885369	.	A	G,T	.	B;M	*	DP:BC	190	190	0	0	0	170	164	0	4	2
gi|753774531|gb|CP010816.1|	2887833	.	G	A	.	Y	*	DP:BC	125	0	0	125	0	516	8	0	508	0
gi|753774531|gb|CP010816.1|	2891817	.	G	T	.	H	*	DP:BC	126	0	0	121	5	111	0	0	111	0
gi|753774531|gb|CP010816.1|	2892060	.	A	C	.	H	*	DP:BC	135	129	6	0	0	123	123	0	0	0
gi|753774531|gb|CP010816.1|	2897534	.	A	G	.	H	*	DP:BC	91	86	0	5	0	27	27	0	0	0
gi|753774531|gb|CP010816.1|	2903955	.	T	C,G	.	B;M	*	DP:BC	122	0	0	0	122	41	0	2	1	38
gi|753774531|gb|CP010816.1|	2906230	.	C	T	.	*	*	DP:BC	190	0	190	0	0	36	0	32	0	4
gi|753774531|gb|CP010816.1|	2908346	.	C	A	.	H	*	DP:BC	106	5	101	0	0	20	0	20	0	0
gi|753774531|gb|CP010816.1|	2912345	.	G	A,T	.	H;M	*	DP:BC	224	0	0	223	1	7	2	0	5	0
gi|753774531|gb|CP010816.1|	2919053	.	C	T	.	*	*	DP:BC	156	0	156	0	0	23	0	19	0	4
gi|753774531|gb|CP010816.1|	2921781	.	C	T	.	H	*	DP:BC	109	0	104	0	5	5	0	5	0	0
gi|753774531|gb|CP010816.1|	2921806	.	G	C	.	H	*	DP:BC	118	0	9	109	0	5	0	0	5	0
gi|753774531|gb|CP010816.1|	2921852	.	A	C	.	H	*	DP:BC	177	169	8	0	0	6	6	0	0	0
gi|753774531|gb|CP010816.1|	2963647	.	A	G	.	H	*	DP:BC	74	69	0	5	0	5	5	0	0	0
gi|753774531|gb|CP010816.1|	2963681	.	G	T	.	H	*	DP:BC	44	0	0	40	4	6	0	0	6	0
gi|753774531|gb|CP010816.1|	2964234	.	C	A,T	.	H;M	*	DP:BC	193	1	192	0	0	91	0	87	0	4
gi|753774531|gb|CP010816.1|	2968999	.	A	C	.	H	*	DP:BC	103	93	10	0	0	7	7	0	0	0
gi|753774531|gb|CP010816.1|	2973809	.	A	G	.	*	*	DP:BC	195	195	0	0	0	362	356	0	6	0
gi|753774531|gb|CP010816.1|	2974748	.	T	A,C,G	.	H;M	*	DP:BC	156	1	4	0	151	268	0	0	1	267
gi|753774531|gb|CP010816.1|	2974760	.	T	C,G	.	H;M	*	DP:BC	162	0	6	0	156	272	0	0	1	271
gi|753774531|gb|CP010816.1|	2979105	.	C	A,T	.	B;M	*	DP:BC	249	0	249	0	0	17	1	14	0	2
gi|753774531|gb|CP010816.1|	2981340	.	T	C	.	B	*	DP:BC	215	0	0	0	215	24	0	4	0	20
gi|753774531|gb|CP010816.1|	2983068	.	C	A	.	H	*	DP:BC	161	5	156	0	0	92	0	92	0	0
gi|753774531|gb|CP010816.1|	2983272	.	A	C	.	H	*	DP:BC	127	122	5	0	0	84	84	0	0	0
gi|753774531|gb|CP010816.1|	2983771	.	A	C	.	H	*	DP:BC	131	126	5	0	0	14	14	0	0	0
gi|753774531|gb|CP010816.1|	2992235	.	C	G	.	B;H	*	DP:BC	92	0	87	5	0	47	0	47	0	0
gi|753774531|gb|CP010816.1|	2994995	.	G	A	.	H	*	DP:BC	77	6	0	71	0	12	0	0	12	0
gi|753774531|gb|CP010816.1|	3003510	.	G	T	.	H	*	DP:BC	170	0	0	165	5	24	0	0	24	0
gi|753774531|gb|CP010816.1|	3011724	.	C	A	.	H	*	DP:BC	121	6	115	0	0	71	0	71	0	0
gi|753774531|gb|CP010816.1|	3011839	.	G	T	.	H	*	DP:BC	110	0	0	105	5	65	0	0	65	0
gi|753774531|gb|CP010816.1|	3014048	.	A	C	.	H	*	DP:BC	145	140	5	0	0	49	49	0	0	0
gi|753774531|gb|CP010816.1|	3014075	.	G	C	.	H	*	DP:BC	138	0	8	130	0	60	0	0	60	0
gi|753774531|gb|CP010816.1|	3014133	.	A	C	.	H	*	DP:BC	113	104	9	0	0	49	49	0	0	0
gi|753774531|gb|CP010816.1|	3014146	.	G	T	.	H	*	DP:BC	109	0	0	104	5	55	0	0	55	0
gi|753774531|gb|CP010816.1|	3014350	.	C	A	.	H	*	DP:BC	98	6	92	0	0	35	0	35	0	0
gi|753774531|gb|CP010816.1|	3018639	.	T	C	.	*	*	DP:BC	224	0	0	0	224	38	0	4	0	34
gi|753774531|gb|CP010816.1|	3019194	.	A	C	.	H	*	DP:BC	90	85	5	0	0	41	41	0	0	0
gi|753774531|gb|CP010816.1|	3019200	.	A	T	.	H	*	DP:BC	84	78	0	0	6	37	37	0	0	0
gi|753774531|gb|CP010816.1|	3019233	.	C	A	.	H	*	DP:BC	101	8	93	0	0	42	0	42	0	0
gi|753774531|gb|CP010816.1|	3019774	.	T	G	.	H	*	DP:BC	110	0	0	5	105	80	0	0	0	80
gi|753774531|gb|CP010816.1|	3038556	.	T	A	.	H	*	DP:BC	91	5	0	0	86	54	0	0	0	54
gi|753774531|gb|CP010816.1|	3040348	.	G	T	.	H	*	DP:BC	136	0	0	130	6	52	0	0	52	0
gi|753774531|gb|CP010816.1|	3044935	.	G	T	.	H	*	DP:BC	125	0	0	120	5	35	0	0	35	0
gi|753774531|gb|CP010816.1|	3049357	.	T	C	.	B	*	DP:BC	188	0	0	0	188	1673	0	17	0	1656
gi|753774531|gb|CP010816.1|	3050177	.	G	A	.	B	*	DP:BC	171	0	0	171	0	1543	11	0	1532	0
gi|753774531|gb|CP010816.1|	3050181	.	T	C	.	B	*	DP:BC	168	0	0	0	168	700	0	18	0	682
gi|753774531|gb|CP010816.1|	3050354	.	A	G	.	B	*	DP:BC	169	169	0	0	0	96	91	0	5	0
gi|753774531|gb|CP010816.1|	3050837	.	G	A	.	*	*	DP:BC	174	0	0	174	0	7380	7374	0	6	0
gi|753774531|gb|CP010816.1|	3050838	.	C	A,G	.	M	*	DP:BC	182	0	182	0	0	7375	7370	4	1	0
gi|753774531|gb|CP010816.1|	3050840	.	A	C,G	.	M	*	DP:BC	173	173	0	0	0	7384	4	7379	1	0
gi|753774531|gb|CP010816.1|	3050841	.	C	A,G	.	M	*	DP:BC	178	0	178	0	0	7361	2	5	7354	0
gi|753774531|gb|CP010816.1|	3050842	.	C	A,G	.	M	*	DP:BC	183	0	183	0	0	7338	7333	4	1	0
gi|753774531|gb|CP010816.1|	3050843	.	A	C,T	.	M	*	DP:BC	181	181	0	0	0	7386	5	1	0	7380
gi|753774531|gb|CP010816.1|	3050922	.	A	C,G,T	.	M	*	DP:BC	189	189	0	0	0	8453	2	8447	1	3
gi|753774531|gb|CP010816.1|	3050923	.	T	A,G	.	M	*	DP:BC	201	0	0	0	201	8443	1	0	8439	3
gi|753774531|gb|CP010816.1|	3050924	.	A	C,G	.	H;M	*	DP:BC	200	199	1	0	0	8463	9	0	8454	0
gi|753774531|gb|CP010816.1|	3050925	.	T	A,C,G	.	M	*	DP:BC	197	0	0	0	197	8436	1	8429	1	5
gi|753774531|gb|CP010816.1|	3050926	.	A	C,G	.	M	*	DP:BC	201	201	0	0	0	8428	4	8423	1	0
gi|753774531|gb|CP010816.1|	3052658	.	T	C	.	H	*	DP:BC	122	0	5	0	117	22	0	0	0	22
gi|753774531|gb|CP010816.1|	3053149	.	T	C	.	H	*	DP:BC	153	0	5	0	148	58	0	0	0	58
gi|753774531|gb|CP010816.1|	3055922	.	G	T	.	H	*	DP:BC	153	0	0	147	6	15	0	0	15	0
gi|753774531|gb|CP010816.1|	3055966	.	T	C	.	H	*	DP:BC	118	0	5	0	113	16	0	0	0	16
gi|753774531|gb|CP010816.1|	3056006	.	C	A	.	H	*	DP:BC	106	6	100	0	0	20	0	20	0	0
gi|753774531|gb|CP010816.1|	3056014	.	T	C	.	H	*	DP:BC	95	0	6	0	89	16	0	0	0	16
gi|753774531|gb|CP010816.1|	3057262	.	G	A	.	H	*	DP:BC	118	5	0	113	0	27	0	0	27	0
gi|753774531|gb|CP010816.1|	3070149	.	T	G	.	H	*	DP:BC	65	0	0	5	60	25	0	0	0	25
gi|753774531|gb|CP010816.1|	3070209	.	T	G	.	H	*	DP:BC	59	0	0	8	51	26	0	0	0	26
gi|753774531|gb|CP010816.1|	3070982	.	C	A,T	.	M	*	DP:BC	223	0	223	0	0	31	1	29	0	1
gi|753774531|gb|CP010816.1|	3074638	.	T	G	.	H	*	DP:BC	164	0	0	5	159	37	0	0	0	37
gi|753774531|gb|CP010816.1|	3076686	.	T	G	.	H	*	DP:BC	114	0	0	27	87	5	0	0	0	5
gi|753774531|gb|CP010816.1|	3076690	.	C	T	.	H	*	DP:BC	102	0	88	0	14	8	0	8	0	0
gi|753774531|gb|CP010816.1|	3076736	.	C	A	.	H	*	DP:BC	99	5	94	0	0	8	0	8	0	0
gi|753774531|gb|CP010816.1|	3078542	.	A	T	.	H	*	DP:BC	135	128	0	0	7	31	31	0	0	0
gi|753774531|gb|CP010816.1|	3078559	.	G	T	.	H	*	DP:BC	138	0	0	132	6	28	0	0	28	0
gi|753774531|gb|CP010816.1|	3078561	.	T	C	.	H	*	DP:BC	133	0	9	0	124	25	0	0	0	25
gi|753774531|gb|CP010816.1|	3081044	.	T	G	.	H	*	DP:BC	146	0	0	5	141	7	0	0	0	7
gi|753774531|gb|CP010816.1|	3086628	.	T	G	.	B;H	*	DP:BC	114	0	0	6	108	23	0	0	0	23
gi|753774531|gb|CP010816.1|	3086632	.	A	T	.	H	*	DP:BC	101	96	0	0	5	26	26	0	0	0
gi|753774531|gb|CP010816.1|	3096519	.	A	C	.	H;Y	*	DP:BC	165	152	13	0	0	10	10	0	0	0
gi|753774531|gb|CP010816.1|	3102429	.	G	T	.	H	*	DP:BC	103	0	0	94	9	19	0	0	19	0
gi|753774531|gb|CP010816.1|	3105467	.	A	G	.	B	*	DP:BC	114	114	0	0	0	18	13	0	5	0
gi|753774531|gb|CP010816.1|	3105575	.	A	C,T	.	B;H;M	*	DP:BC	144	143	1	0	0	21	18	0	0	3
gi|753774531|gb|CP010816.1|	3105580	.	A	G	.	B	*	DP:BC	158	158	0	0	0	1285	1265	0	20	0
gi|753774531|gb|CP010816.1|	3105586	.	A	G	.	B	*	DP:BC	145	145	0	0	0	7055	6309	0	746	0
gi|753774531|gb|CP010816.1|	3105821	.	G	A,C,T	.	H;M	*	DP:BC	74	0	0	72	2	246579	35	5	246521	18
gi|753774531|gb|CP010816.1|	3105838	.	T	A,C,G	.	H;M	*	DP:BC	66	0	0	2	64	213778	6	27	43	213702
gi|753774531|gb|CP010816.1|	3105848	.	A	C,G,T	.	H;M	*	DP:BC	62	57	5	0	0	196666	196593	26	38	9
gi|753774531|gb|CP010816.1|	3105912	.	A	C,G,T	.	H;M	*	DP:BC	86	84	2	0	0	114675	114644	12	12	7
gi|753774531|gb|CP010816.1|	3105924	.	A	C,G,T	.	H;M	*	DP:BC	88	86	2	0	0	103449	103410	20	15	4
gi|753774531|gb|CP010816.1|	3117572	.	C	A	.	H	*	DP:BC	132	5	127	0	0	15	0	15	0	0
gi|753774531|gb|CP010816.1|	3117829	.	C	T	.	H	*	DP:BC	122	0	116	0	6	22	0	22	0	0
gi|753774531|gb|CP010816.1|	3117836	.	C	A	.	H	*	DP:BC	135	6	129	0	0	23	0	23	0	0
gi|753774531|gb|CP010816.1|	3125635	.	G	A,T	.	B;H;M	*	DP:BC	229	0	0	228	1	28	2	0	26	0
gi|753774531|gb|CP010816.1|	3126432	.	C	A	.	H	*	DP:BC	143	7	136	0	0	7	0	7	0	0
gi|753774531|gb|CP010816.1|	3126736	.	G	T	.	H	*	DP:BC	156	0	0	144	12	5	0	0	5	0
gi|753774531|gb|CP010816.1|	3135290	.	A	C	.	H	*	DP:BC	124	115	9	0	0	31	31	0	0	0
gi|753774531|gb|CP010816.1|	3135313	.	T	A	.	H	*	DP:BC	125	5	0	0	120	33	0	0	0	33
gi|753774531|gb|CP010816.1|	3138384	.	A	C	.	H	*	DP:BC	158	149	9	0	0	391	391	0	0	0
gi|753774531|gb|CP010816.1|	3145849	.	A	G	.	B	*	DP:BC	245	245	0	0	0	965	939	0	26	0
gi|753774531|gb|CP010816.1|	3146077	.	T	A	.	H	*	DP:BC	155	6	0	0	149	876	0	0	0	876
gi|753774531|gb|CP010816.1|	3146117	.	G	A	.	H	*	DP:BC	125	4	0	121	0	1003	1	0	1002	0
gi|753774531|gb|CP010816.1|	3146143	.	G	A,C,T	.	H;M	*	DP:BC	139	1	1	133	4	1003	0	0	1003	0
gi|753774531|gb|CP010816.1|	3150218	.	C	T	.	*	*	DP:BC	162	0	162	0	0	757	0	749	0	8
gi|753774531|gb|CP010816.1|	3151148	.	G	A	.	*	*	DP:BC	198	0	0	198	0	2656	12	0	2644	0
gi|753774531|gb|CP010816.1|	3151374	.	A	G	.	B	*	DP:BC	198	198	0	0	0	2024	2010	0	14	0
gi|753774531|gb|CP010816.1|	3151566	.	A	G	.	B	*	DP:BC	208	208	0	0	0	2020	2009	0	11	0
gi|753774531|gb|CP010816.1|	3154983	.	G	A,T	.	H;M	*	DP:BC	140	2	0	137	1	1401	0	0	1401	0
gi|753774531|gb|CP010816.1|	3155695	.	G	A	.	Y	*	DP:BC	203	0	0	203	0	369	9	0	360	0
gi|753774531|gb|CP010816.1|	3163951	.	A	G	.	B	*	DP:BC	148	148	0	0	0	7508	7488	0	20	0
gi|753774531|gb|CP010816.1|	3165150	.	G	A	.	*	*	DP:BC	189	0	0	189	0	6703	18	0	6685	0
gi|753774531|gb|CP010816.1|	3165560	.	A	G	.	B	*	DP:BC	190	190	0	0	0	759	747	0	12	0
gi|753774531|gb|CP010816.1|	3167480	.	C	A,T	.	H;M	*	DP:BC	150	2	148	0	0	22	0	20	0	2
gi|753774531|gb|CP010816.1|	3167632	.	G	A	.	*	*	DP:BC	154	0	0	154	0	31	4	0	27	0
gi|753774531|gb|CP010816.1|	3175759	.	A	G	.	B	*	DP:BC	200	200	0	0	0	482	475	0	7	0
gi|753774531|gb|CP010816.1|	3177736	.	A	C,G	.	B;H;M	*	DP:BC	169	166	3	0	0	621	619	0	2	0
gi|753774531|gb|CP010816.1|	3177803	.	G	A,C	.	H;M	*	DP:BC	135	4	1	130	0	403	0	0	403	0
gi|753774531|gb|CP010816.1|	3179721	.	T	G	.	H	*	DP:BC	138	0	0	7	131	152	0	0	0	152
gi|753774531|gb|CP010816.1|	3179766	.	C	G	.	H	*	DP:BC	125	0	114	11	0	150	0	150	0	0
gi|753774531|gb|CP010816.1|	3179776	.	A	C	.	H	*	DP:BC	130	125	5	0	0	160	160	0	0	0
gi|753774531|gb|CP010816.1|	3179803	.	T	G	.	H	*	DP:BC	104	0	0	6	98	199	0	0	0	199
gi|753774531|gb|CP010816.1|	3179812	.	G	A	.	H	*	DP:BC	103	5	0	98	0	202	0	0	202	0
gi|753774531|gb|CP010816.1|	3180572	.	G	T	.	H	*	DP:BC	161	0	0	155	6	164	0	0	164	0
gi|753774531|gb|CP010816.1|	3185623	.	C	A	.	H	*	DP:BC	169	5	164	0	0	46	0	46	0	0
gi|753774531|gb|CP010816.1|	3185629	.	C	A	.	H	*	DP:BC	173	6	167	0	0	48	0	48	0	0
gi|753774531|gb|CP010816.1|	3188438	.	A	C	.	H	*	DP:BC	135	130	5	0	0	84	84	0	0	0
gi|753774531|gb|CP010816.1|	3188506	.	G	A,C,T	.	H;M	*	DP:BC	123	2	1	117	3	121	0	0	121	0
gi|753774531|gb|CP010816.1|	3188509	.	A	C	.	H	*	DP:BC	110	104	6	0	0	122	122	0	0	0
gi|753774531|gb|CP010816.1|	3189298	.	G	T	.	H	*	DP:BC	152	0	0	147	5	123	0	0	123	0
gi|753774531|gb|CP010816.1|	3192990	.	G	C,T	.	H;M	*	DP:BC	154	0	1	150	3	363	0	0	363	0
gi|753774531|gb|CP010816.1|	3193072	.	T	C,G	.	H;M	*	DP:BC	123	0	1	3	119	450	0	0	1	449
gi|753774531|gb|CP010816.1|	3193093	.	T	C,G	.	B;H;M	*	DP:BC	118	0	0	3	115	436	0	1	0	435
gi|753774531|gb|CP010816.1|	3193107	.	G	A	.	H	*	DP:BC	115	8	0	107	0	416	0	0	416	0
gi|753774531|gb|CP010816.1|	3193126	.	G	T	.	H	*	DP:BC	113	0	0	108	5	425	0	0	425	0
gi|753774531|gb|CP010816.1|	3193857	.	A	C	.	H	*	DP:BC	143	137	6	0	0	501	501	0	0	0
gi|753774531|gb|CP010816.1|	3196602	.	A	C,G	.	H;M	*	DP:BC	116	113	3	0	0	658	657	0	1	0
gi|753774531|gb|CP010816.1|	3205448	.	C	G	.	H	*	DP:BC	122	0	113	9	0	10	0	10	0	0
gi|753774531|gb|CP010816.1|	3205451	.	T	G	.	H	*	DP:BC	123	0	0	7	116	9	0	0	0	9
gi|753774531|gb|CP010816.1|	3209508	.	A	C	.	H	*	DP:BC	182	177	5	0	0	61	61	0	0	0
gi|753774531|gb|CP010816.1|	3210518	.	C	T	.	*	*	DP:BC	229	0	229	0	0	592	0	583	0	9
gi|753774531|gb|CP010816.1|	3213033	.	C	A	.	H	*	DP:BC	191	6	185	0	0	30	0	30	0	0
gi|753774531|gb|CP010816.1|	3213925	.	G	A,T	.	H;M	*	DP:BC	180	1	0	176	3	776	0	0	776	0
gi|753774531|gb|CP010816.1|	3217013	.	C	A	.	H	*	DP:BC	132	5	127	0	0	20	0	20	0	0
gi|753774531|gb|CP010816.1|	3217097	.	G	T	.	H	*	DP:BC	116	0	0	110	6	17	0	0	17	0
gi|753774531|gb|CP010816.1|	3217145	.	G	C	.	H	*	DP:BC	88	0	6	82	0	20	0	0	20	0
gi|753774531|gb|CP010816.1|	3218013	.	G	A	.	H	*	DP:BC	138	5	0	133	0	7	0	0	7	0
gi|753774531|gb|CP010816.1|	3218021	.	C	A	.	H	*	DP:BC	144	9	135	0	0	9	0	9	0	0
gi|753774531|gb|CP010816.1|	3218855	.	G	T	.	H	*	DP:BC	151	0	0	144	7	20	0	0	20	0
gi|753774531|gb|CP010816.1|	3218887	.	G	T	.	H	*	DP:BC	151	0	0	137	14	18	0	0	18	0
gi|753774531|gb|CP010816.1|	3218892	.	G	T	.	H	*	DP:BC	156	0	0	148	8	16	0	0	16	0
gi|753774531|gb|CP010816.1|	3220381	.	G	A	.	H	*	DP:BC	111	7	0	104	0	47	0	0	47	0
gi|753774531|gb|CP010816.1|	3220552	.	A	G	.	H	*	DP:BC	113	108	0	5	0	53	53	0	0	0
gi|753774531|gb|CP010816.1|	3220863	.	A	G	.	B	*	DP:BC	188	188	0	0	0	95	90	0	5	0
gi|753774531|gb|CP010816.1|	3221544	.	A	C	.	H	*	DP:BC	113	108	5	0	0	234	234	0	0	0
gi|753774531|gb|CP010816.1|	3221549	.	G	A,C	.	H;M	*	DP:BC	99	0	3	96	0	232	1	0	231	0
gi|753774531|gb|CP010816.1|	3221708	.	A	C,G	.	H;M	*	DP:BC	109	104	4	1	0	211	211	0	0	0
gi|753774531|gb|CP010816.1|	3221732	.	A	C	.	H	*	DP:BC	102	92	10	0	0	184	184	0	0	0
gi|753774531|gb|CP010816.1|	3221774	.	T	C	.	*	*	DP:BC	154	0	0	0	154	200	0	6	0	194
gi|753774531|gb|CP010816.1|	3224014	.	A	C	.	H	*	DP:BC	109	102	7	0	0	153	153	0	0	0
gi|753774531|gb|CP010816.1|	3227859	.	C	G,T	.	H;M	*	DP:BC	119	0	115	0	4	128	0	127	1	0
gi|753774531|gb|CP010816.1|	3227864	.	G	T	.	H	*	DP:BC	125	0	0	118	7	124	0	0	124	0
gi|753774531|gb|CP010816.1|	3227871	.	A	C	.	H	*	DP:BC	124	117	7	0	0	110	110	0	0	0
gi|753774531|gb|CP010816.1|	3231780	.	T	C	.	H	*	DP:BC	137	0	10	0	127	122	0	0	0	122
gi|753774531|gb|CP010816.1|	3234536	.	T	G	.	H	*	DP:BC	108	0	0	8	100	35	0	0	0	35
gi|753774531|gb|CP010816.1|	3234539	.	T	G	.	H	*	DP:BC	105	0	0	5	100	34	0	0	0	34
gi|753774531|gb|CP010816.1|	3238128	.	A	G	.	H	*	DP:BC	82	77	0	5	0	21	21	0	0	0
gi|753774531|gb|CP010816.1|	3238136	.	A	T	.	H	*	DP:BC	104	97	0	0	7	17	17	0	0	0
gi|753774531|gb|CP010816.1|	3238152	.	C	G	.	H	*	DP:BC	90	0	84	6	0	18	0	18	0	0
gi|753774531|gb|CP010816.1|	3250475	.	C	A,T	.	H;M	*	DP:BC	174	1	173	0	0	5	0	4	0	1
gi|753774531|gb|CP010816.1|	3253616	.	T	C	.	H	*	DP:BC	107	0	11	0	96	6	0	0	0	6
gi|753774531|gb|CP010816.1|	3253619	.	G	C	.	H	*	DP:BC	113	0	8	105	0	6	0	0	6	0
gi|753774531|gb|CP010816.1|	3259664	.	C	T	.	*	*	DP:BC	228	0	228	0	0	428	0	406	0	22
gi|753774531|gb|CP010816.1|	3260196	.	T	C	.	B	*	DP:BC	220	0	0	0	220	193	0	6	0	187
gi|753774531|gb|CP010816.1|	3260972	.	C	G,T	.	M	*	DP:BC	240	0	240	0	0	58	0	55	1	2
gi|753774531|gb|CP010816.1|	3262184	.	A	G	.	B	*	DP:BC	238	238	0	0	0	261	254	0	7	0
gi|753774531|gb|CP010816.1|	3263057	.	A	C,T	.	M	*	DP:BC	217	217	0	0	0	32	30	1	0	1
gi|753774531|gb|CP010816.1|	3263551	.	A	C,G	.	B;H;M	*	DP:BC	191	190	1	0	0	26	24	0	2	0
gi|753774531|gb|CP010816.1|	3270087	.	A	C,G,T	.	B;H;M	*	DP:BC	133	129	3	1	0	5126	5109	1	15	1
gi|753774531|gb|CP010816.1|	3270095	.	A	C,T	.	B;H;M	*	DP:BC	151	147	0	0	4	5336	5335	1	0	0
gi|753774531|gb|CP010816.1|	3270574	.	A	G	.	B	*	DP:BC	258	258	0	0	0	5360	5330	0	30	0
gi|753774531|gb|CP010816.1|	3271318	.	A	G	.	B	*	DP:BC	233	233	0	0	0	4897	4880	0	17	0
gi|753774531|gb|CP010816.1|	3271432	.	C	T	.	H	*	DP:BC	236	0	233	0	3	5480	0	5478	0	2
gi|753774531|gb|CP010816.1|	3272068	.	A	G	.	B	*	DP:BC	186	186	0	0	0	4145	4117	0	28	0
gi|753774531|gb|CP010816.1|	3272170	.	A	G	.	B	*	DP:BC	199	199	0	0	0	3867	3840	0	27	0
gi|753774531|gb|CP010816.1|	3273443	.	G	A	.	H	*	DP:BC	202	3	0	199	0	5942	1	0	5941	0
gi|753774531|gb|CP010816.1|	3273502	.	G	A	.	H	*	DP:BC	165	3	0	162	0	6157	5	0	6152	0
gi|753774531|gb|CP010816.1|	3273530	.	G	T	.	H	*	DP:BC	164	0	0	161	3	7012	0	0	7011	1
gi|753774531|gb|CP010816.1|	3273542	.	A	C,G	.	H;M	*	DP:BC	149	140	9	0	0	6091	6083	4	4	0
gi|753774531|gb|CP010816.1|	3273545	.	G	A,C,T	.	H;M	*	DP:BC	146	0	5	141	0	6308	7	1	6299	1
gi|753774531|gb|CP010816.1|	3273575	.	G	A,T	.	B;H;M	*	DP:BC	127	11	0	116	0	6588	2	0	6585	1
gi|753774531|gb|CP010816.1|	3273580	.	G	A,T	.	H;M	*	DP:BC	134	6	0	128	0	6697	4	0	6692	1
gi|753774531|gb|CP010816.1|	3273612	.	A	C,G	.	H;M	*	DP:BC	125	103	22	0	0	5904	5900	3	1	0
gi|753774531|gb|CP010816.1|	3277013	.	A	G	.	B	*	DP:BC	177	177	0	0	0	11945	11893	0	52	0
gi|753774531|gb|CP010816.1|	3281049	.	A	G	.	B	*	DP:BC	224	224	0	0	0	9619	9592	0	27	0
gi|753774531|gb|CP010816.1|	3282294	.	A	G	.	B	*	DP:BC	189	189	0	0	0	7297	7279	0	18	0
gi|753774531|gb|CP010816.1|	3282478	.	A	G	.	B	*	DP:BC	171	171	0	0	0	9201	9169	0	32	0
gi|753774531|gb|CP010816.1|	3282716	.	A	G	.	B	*	DP:BC	202	202	0	0	0	8759	8740	0	19	0
gi|753774531|gb|CP010816.1|	3283903	.	G	A,T	.	M	*	DP:BC	206	0	0	206	0	14	2	0	11	1
gi|753774531|gb|CP010816.1|	3290170	.	G	A	.	H	*	DP:BC	89	6	0	83	0	7	0	0	7	0
gi|753774531|gb|CP010816.1|	3290176	.	A	C	.	H	*	DP:BC	86	81	5	0	0	6	6	0	0	0
gi|753774531|gb|CP010816.1|	3291695	.	C	G,T	.	H;M	*	DP:BC	223	0	222	0	1	8	0	7	1	0
gi|753774531|gb|CP010816.1|	3294046	.	G	A,C	.	M	*	DP:BC	230	0	0	230	0	11	2	1	8	0
gi|753774531|gb|CP010816.1|	3294571	.	C	G	.	H	*	DP:BC	99	0	94	5	0	7	0	7	0	0
gi|753774531|gb|CP010816.1|	3294578	.	T	G	.	H	*	DP:BC	107	0	0	12	95	6	0	0	0	6
gi|753774531|gb|CP010816.1|	3294580	.	A	G	.	H	*	DP:BC	103	95	0	8	0	7	7	0	0	0
gi|753774531|gb|CP010816.1|	3294586	.	C	A	.	H	*	DP:BC	106	9	97	0	0	6	0	6	0	0
gi|753774531|gb|CP010816.1|	3294604	.	G	T	.	H	*	DP:BC	128	0	0	122	6	7	0	0	7	0
gi|753774531|gb|CP010816.1|	3299383	.	T	C	.	*	*	DP:BC	168	0	0	0	168	636	0	11	0	625
gi|753774531|gb|CP010816.1|	3299384	.	T	G	.	*	*	DP:BC	169	0	0	0	169	645	0	0	9	636
gi|753774531|gb|CP010816.1|	3299924	.	C	G,T	.	H;M	*	DP:BC	169	0	166	0	3	2223	0	2222	1	0
gi|753774531|gb|CP010816.1|	3300144	.	A	G	.	B	*	DP:BC	252	252	0	0	0	2069	2057	0	12	0
gi|753774531|gb|CP010816.1|	3306100	.	G	A	.	*	*	DP:BC	225	0	0	225	0	301	6	0	295	0
gi|753774531|gb|CP010816.1|	3308372	.	A	C	.	H;Y	*	DP:BC	108	103	5	0	0	161	161	0	0	0
gi|753774531|gb|CP010816.1|	3308375	.	G	C	.	H;Y	*	DP:BC	114	0	5	109	0	165	0	0	165	0
gi|753774531|gb|CP010816.1|	3308752	.	T	A	.	H	*	DP:BC	153	7	0	0	146	105	0	0	0	105
gi|753774531|gb|CP010816.1|	3308759	.	G	A	.	H	*	DP:BC	150	5	0	145	0	100	0	0	100	0
gi|753774531|gb|CP010816.1|	3308782	.	G	C	.	H	*	DP:BC	136	0	6	130	0	105	0	0	105	0
gi|753774531|gb|CP010816.1|	3309024	.	A	C	.	H	*	DP:BC	110	103	7	0	0	131	131	0	0	0
gi|753774531|gb|CP010816.1|	3309059	.	T	A,C,G	.	H;M	*	DP:BC	105	3	1	1	100	143	0	0	0	143
gi|753774531|gb|CP010816.1|	3309062	.	T	A,C	.	H;M	*	DP:BC	91	1	3	0	87	137	0	0	0	137
gi|753774531|gb|CP010816.1|	3312554	.	C	T	.	H	*	DP:BC	112	0	106	0	6	68	0	68	0	0
gi|753774531|gb|CP010816.1|	3320794	.	C	T	.	H;Y	*	DP:BC	89	0	77	0	12	53	0	53	0	0
gi|753774531|gb|CP010816.1|	3320816	.	C	A	.	H	*	DP:BC	86	6	80	0	0	52	0	52	0	0
gi|753774531|gb|CP010816.1|	3320836	.	G	A,C	.	H;M	*	DP:BC	85	7	1	77	0	50	0	0	50	0
gi|753774531|gb|CP010816.1|	3321600	.	T	G	.	H	*	DP:BC	121	0	0	5	116	17	0	0	0	17
gi|753774531|gb|CP010816.1|	3321656	.	T	G	.	H;Y	*	DP:BC	137	0	0	6	131	17	0	0	0	17
gi|753774531|gb|CP010816.1|	3330868	.	A	G,T	.	H;M	*	DP:BC	190	188	0	0	2	6	5	0	1	0
gi|753774531|gb|CP010816.1|	3338200	.	A	G	.	H	*	DP:BC	113	103	0	10	0	7	7	0	0	0
gi|753774531|gb|CP010816.1|	3338237	.	T	G	.	H	*	DP:BC	125	0	0	5	120	7	0	0	0	7
gi|753774531|gb|CP010816.1|	3338240	.	T	G	.	H	*	DP:BC	128	0	0	6	122	8	0	0	0	8
gi|753774531|gb|CP010816.1|	3338242	.	C	G	.	H	*	DP:BC	133	0	128	5	0	8	0	8	0	0
gi|753774531|gb|CP010816.1|	3341409	.	T	C	.	H	*	DP:BC	116	0	6	0	110	30	0	0	0	30
gi|753774531|gb|CP010816.1|	3341448	.	T	C	.	H	*	DP:BC	105	0	13	0	92	30	0	0	0	30
gi|753774531|gb|CP010816.1|	3343317	.	G	C,T	.	H;M	*	DP:BC	194	0	1	193	0	112	0	0	108	4
gi|753774531|gb|CP010816.1|	3345440	.	G	A	.	Y	*	DP:BC	193	0	0	193	0	134	9	0	125	0
gi|753774531|gb|CP010816.1|	3346035	.	A	C	.	H	*	DP:BC	163	158	5	0	0	418	418	0	0	0
gi|753774531|gb|CP010816.1|	3349633	.	G	A,T	.	M	*	DP:BC	178	0	0	178	0	21	1	0	19	1
gi|753774531|gb|CP010816.1|	3351762	.	A	C,G	.	B;H;M	*	DP:BC	138	136	2	0	0	9	7	0	2	0
gi|753774531|gb|CP010816.1|	3354666	.	T	C	.	*	*	DP:BC	143	0	0	0	143	41	0	4	0	37
gi|753774531|gb|CP010816.1|	3360173	.	T	C	.	B	*	DP:BC	175	0	0	0	175	461	0	9	0	452
gi|753774531|gb|CP010816.1|	3360182	.	T	C	.	B	*	DP:BC	182	0	0	0	182	339	0	21	0	318
gi|753774531|gb|CP010816.1|	3360985	.	A	C	.	H	*	DP:BC	166	152	14	0	0	34	34	0	0	0
gi|753774531|gb|CP010816.1|	3368061	.	C	A	.	H	*	DP:BC	148	6	142	0	0	48	0	48	0	0
gi|753774531|gb|CP010816.1|	3373120	.	C	G,T	.	M	*	DP:BC	238	0	238	0	0	14	0	12	1	1
gi|753774531|gb|CP010816.1|	3375526	.	A	T	.	*	*	DP:BC	149	149	0	0	0	775	767	0	0	8
gi|753774531|gb|CP010816.1|	3375538	.	T	G	.	*	*	DP:BC	147	0	0	0	147	508	0	0	28	480
gi|753774531|gb|CP010816.1|	3378045	.	T	A	.	*	*	DP:BC	176	0	0	0	176	40	4	0	0	36
gi|753774531|gb|CP010816.1|	3379092	.	C	A,G	.	H;M	*	DP:BC	182	1	181	0	0	36	0	34	2	0
gi|753774531|gb|CP010816.1|	3385612	.	A	C	.	H	*	DP:BC	110	100	10	0	0	25	25	0	0	0
gi|753774531|gb|CP010816.1|	3385661	.	G	A,T	.	H;M	*	DP:BC	97	12	0	84	1	36	0	0	36	0
gi|753774531|gb|CP010816.1|	3385668	.	T	C	.	H	*	DP:BC	90	0	9	0	81	35	0	0	0	35
gi|753774531|gb|CP010816.1|	3392041	.	C	T	.	*	*	DP:BC	199	0	199	0	0	49	0	45	0	4
gi|753774531|gb|CP010816.1|	3395684	.	T	A,G	.	H;M	*	DP:BC	206	0	0	1	205	6	1	0	0	5
gi|753774531|gb|CP010816.1|	3398968	.	T	A	.	H	*	DP:BC	134	5	0	0	129	535	0	0	0	535
gi|753774531|gb|CP010816.1|	3398978	.	T	C,G	.	H;M	*	DP:BC	141	0	1	4	136	526	0	0	0	526
gi|753774531|gb|CP010816.1|	3401047	.	C	G,T	.	H;M	*	DP:BC	110	0	102	8	0	390	0	389	0	1
gi|753774531|gb|CP010816.1|	3401058	.	G	T	.	H	*	DP:BC	112	0	0	102	10	400	0	0	400	0
gi|753774531|gb|CP010816.1|	3401090	.	T	A,C	.	B;H;M	*	DP:BC	97	1	2	0	94	376	0	0	0	376
gi|753774531|gb|CP010816.1|	3401093	.	T	A,C,G	.	B;H;M	*	DP:BC	92	2	3	1	86	355	0	0	0	355
gi|753774531|gb|CP010816.1|	3401497	.	A	C	.	H	*	DP:BC	129	122	7	0	0	336	336	0	0	0
gi|753774531|gb|CP010816.1|	3401517	.	G	A,T	.	H;M	*	DP:BC	112	0	0	106	6	376	2	0	374	0
gi|753774531|gb|CP010816.1|	3401554	.	A	C,G	.	B;H;M	*	DP:BC	103	98	5	0	0	386	385	0	1	0
gi|753774531|gb|CP010816.1|	3402487	.	C	A,T	.	H;M	*	DP:BC	122	1	116	0	5	528	0	528	0	0
gi|753774531|gb|CP010816.1|	3403398	.	T	A,G	.	H;M	*	DP:BC	143	2	0	4	137	439	0	0	0	439
gi|753774531|gb|CP010816.1|	3408180	.	T	G	.	H	*	DP:BC	115	0	0	5	110	98	0	0	0	98
gi|753774531|gb|CP010816.1|	3408268	.	T	C	.	H	*	DP:BC	76	0	6	0	70	85	0	0	0	85
gi|753774531|gb|CP010816.1|	3408274	.	G	C	.	B;H	*	DP:BC	79	0	8	71	0	89	0	0	89	0
gi|753774531|gb|CP010816.1|	3408279	.	A	C	.	B;H	*	DP:BC	105	99	6	0	0	86	86	0	0	0
gi|753774531|gb|CP010816.1|	3409851	.	C	G	.	*	*	DP:BC	213	0	213	0	0	40	0	36	4	0
gi|753774531|gb|CP010816.1|	3410559	.	C	A	.	H	*	DP:BC	127	14	113	0	0	43	0	43	0	0
gi|753774531|gb|CP010816.1|	3410599	.	A	C	.	H	*	DP:BC	106	101	5	0	0	40	40	0	0	0
gi|753774531|gb|CP010816.1|	3410601	.	T	C	.	H;Y	*	DP:BC	54	0	12	0	42	38	0	0	0	38
gi|753774531|gb|CP010816.1|	3410604	.	A	C	.	H;Y	*	DP:BC	68	57	11	0	0	41	41	0	0	0
gi|753774531|gb|CP010816.1|	3422135	.	C	A	.	H	*	DP:BC	141	6	135	0	0	5	0	5	0	0
gi|753774531|gb|CP010816.1|	3426840	.	T	G	.	H	*	DP:BC	99	0	0	5	94	5	0	0	0	5
gi|753774531|gb|CP010816.1|	3426845	.	G	A	.	H;Y	*	DP:BC	85	12	0	73	0	5	0	0	5	0
gi|753774531|gb|CP010816.1|	3430463	.	G	C	.	H	*	DP:BC	96	0	7	89	0	7	0	0	7	0
gi|753774531|gb|CP010816.1|	3430477	.	G	T	.	H	*	DP:BC	96	0	0	90	6	5	0	0	5	0
gi|753774531|gb|CP010816.1|	3430514	.	G	C	.	H	*	DP:BC	82	0	6	76	0	7	0	0	7	0
gi|753774531|gb|CP010816.1|	3430529	.	G	A	.	H	*	DP:BC	80	5	0	75	0	7	0	0	7	0
gi|753774531|gb|CP010816.1|	3432716	.	G	C	.	H	*	DP:BC	95	0	5	90	0	117	0	0	117	0
gi|753774531|gb|CP010816.1|	3432722	.	T	C	.	H	*	DP:BC	107	0	10	0	97	111	0	0	0	111
gi|753774531|gb|CP010816.1|	3433690	.	G	A	.	*	*	DP:BC	181	0	0	181	0	132	6	0	126	0
gi|753774531|gb|CP010816.1|	3434247	.	T	C	.	*	*	DP:BC	138	0	0	0	138	87	0	5	0	82
gi|753774531|gb|CP010816.1|	3434251	.	T	G	.	*	*	DP:BC	142	0	0	0	142	79	0	0	6	73
gi|753774531|gb|CP010816.1|	3435222	.	G	T	.	H	*	DP:BC	94	0	0	87	7	118	0	0	118	0
gi|753774531|gb|CP010816.1|	3435239	.	G	A,C	.	B;H;M	*	DP:BC	80	2	2	76	0	121	0	0	121	0
gi|753774531|gb|CP010816.1|	3435251	.	A	C	.	H	*	DP:BC	75	70	5	0	0	125	125	0	0	0
gi|753774531|gb|CP010816.1|	3438893	.	G	A	.	B	*	DP:BC	127	0	0	127	0	1389	9	0	1380	0
gi|753774531|gb|CP010816.1|	3441083	.	G	T	.	H	*	DP:BC	149	0	0	143	6	121	0	0	121	0
gi|753774531|gb|CP010816.1|	3441102	.	A	C,G	.	H;M	*	DP:BC	137	129	7	1	0	108	108	0	0	0
gi|753774531|gb|CP010816.1|	3442331	.	A	C	.	H	*	DP:BC	86	74	12	0	0	12	12	0	0	0
gi|753774531|gb|CP010816.1|	3442336	.	G	C	.	H	*	DP:BC	74	0	5	69	0	12	0	0	12	0
gi|753774531|gb|CP010816.1|	3443087	.	T	G	.	H	*	DP:BC	156	0	0	7	149	42	0	0	0	42
gi|753774531|gb|CP010816.1|	3449919	.	C	A	.	H	*	DP:BC	111	5	106	0	0	6	0	6	0	0
gi|753774531|gb|CP010816.1|	3450035	.	A	G	.	H;Y	*	DP:BC	160	155	0	5	0	8	8	0	0	0
gi|753774531|gb|CP010816.1|	3450046	.	C	A	.	H	*	DP:BC	169	5	164	0	0	9	0	9	0	0
gi|753774531|gb|CP010816.1|	3453073	.	A	G	.	H	*	DP:BC	177	172	0	5	0	9	9	0	0	0
gi|753774531|gb|CP010816.1|	3453186	.	A	C	.	H	*	DP:BC	118	113	5	0	0	11	11	0	0	0
gi|753774531|gb|CP010816.1|	3453921	.	A	C	.	H	*	DP:BC	176	171	5	0	0	13	13	0	0	0
gi|753774531|gb|CP010816.1|	3454012	.	T	C	.	H	*	DP:BC	138	0	8	0	130	7	0	0	0	7
gi|753774531|gb|CP010816.1|	3457720	.	C	A,T	.	M	*	DP:BC	226	0	226	0	0	30	1	28	0	1
gi|753774531|gb|CP010816.1|	3461354	.	A	C	.	H	*	DP:BC	120	115	5	0	0	152	152	0	0	0
gi|753774531|gb|CP010816.1|	3462055	.	G	C,T	.	H;M	*	DP:BC	79	0	3	76	0	346	0	0	345	1
gi|753774531|gb|CP010816.1|	3462059	.	A	C,T	.	B;H;M	*	DP:BC	86	82	4	0	0	328	327	0	0	1
gi|753774531|gb|CP010816.1|	3468211	.	A	C	.	B;H	*	DP:BC	88	83	5	0	0	19	19	0	0	0
gi|753774531|gb|CP010816.1|	3468849	.	G	T	.	H	*	DP:BC	102	0	0	97	5	22	0	0	22	0
gi|753774531|gb|CP010816.1|	3469367	.	T	G	.	H	*	DP:BC	118	0	0	7	111	26	0	0	0	26
gi|753774531|gb|CP010816.1|	3469395	.	T	G	.	H	*	DP:BC	127	0	0	5	122	28	0	0	0	28
gi|753774531|gb|CP010816.1|	3472532	.	C	T	.	H;Y	*	DP:BC	81	0	68	0	13	112	0	112	0	0
gi|753774531|gb|CP010816.1|	3472539	.	A	T	.	H	*	DP:BC	88	77	0	0	11	115	115	0	0	0
gi|753774531|gb|CP010816.1|	3472542	.	C	A	.	H	*	DP:BC	91	6	85	0	0	118	0	118	0	0
gi|753774531|gb|CP010816.1|	3472553	.	C	T	.	H	*	DP:BC	88	0	83	0	5	116	0	116	0	0
gi|753774531|gb|CP010816.1|	3472558	.	A	C,G	.	H;M	*	DP:BC	89	84	4	1	0	113	113	0	0	0
gi|753774531|gb|CP010816.1|	3472581	.	G	T	.	H	*	DP:BC	91	0	0	86	5	119	0	0	119	0
gi|753774531|gb|CP010816.1|	3472590	.	G	T	.	H	*	DP:BC	99	0	0	90	9	122	0	0	122	0
gi|753774531|gb|CP010816.1|	3475338	.	T	G	.	H	*	DP:BC	109	0	0	5	104	485	0	0	0	485
gi|753774531|gb|CP010816.1|	3475388	.	T	C,G	.	B;H;M	*	DP:BC	127	0	0	3	124	491	0	1	0	490
gi|753774531|gb|CP010816.1|	3477353	.	G	A	.	H	*	DP:BC	114	5	0	109	0	45	0	0	45	0
gi|753774531|gb|CP010816.1|	3477398	.	G	T	.	H	*	DP:BC	103	0	0	94	9	36	0	0	36	0
gi|753774531|gb|CP010816.1|	3477666	.	A	C	.	H	*	DP:BC	153	147	6	0	0	56	56	0	0	0
gi|753774531|gb|CP010816.1|	3477824	.	G	C	.	*	*	DP:BC	147	0	0	147	0	63	0	6	57	0
gi|753774531|gb|CP010816.1|	3478377	.	T	G	.	H	*	DP:BC	98	0	0	5	93	48	0	0	0	48
gi|753774531|gb|CP010816.1|	3478481	.	C	T	.	H	*	DP:BC	107	0	102	0	5	65	0	65	0	0
gi|753774531|gb|CP010816.1|	3495976	.	G	A	.	H	*	DP:BC	138	12	0	126	0	13	0	0	13	0
gi|753774531|gb|CP010816.1|	3495992	.	G	T	.	H	*	DP:BC	133	0	0	128	5	13	0	0	13	0
gi|753774531|gb|CP010816.1|	3496004	.	G	A	.	H	*	DP:BC	113	5	0	108	0	11	0	0	11	0
gi|753774531|gb|CP010816.1|	3496054	.	C	A	.	H	*	DP:BC	89	16	73	0	0	12	0	12	0	0
gi|753774531|gb|CP010816.1|	3503405	.	G	T	.	H	*	DP:BC	143	0	0	138	5	9	0	0	9	0
gi|753774531|gb|CP010816.1|	3503442	.	G	A	.	H	*	DP:BC	145	7	0	138	0	8	0	0	8	0
gi|753774531|gb|CP010816.1|	3505784	.	C	T	.	H	*	DP:BC	170	0	163	0	7	7	0	7	0	0
gi|753774531|gb|CP010816.1|	3505797	.	A	C	.	H	*	DP:BC	176	171	5	0	0	5	5	0	0	0
gi|753774531|gb|CP010816.1|	3508319	.	G	C	.	*	*	DP:BC	149	0	0	149	0	31	0	4	27	0
gi|753774531|gb|CP010816.1|	3516392	.	G	T	.	H	*	DP:BC	97	0	0	90	7	49	0	0	49	0
gi|753774531|gb|CP010816.1|	3520798	.	A	C,G	.	B;M	*	DP:BC	220	220	0	0	0	65	62	1	2	0
gi|753774531|gb|CP010816.1|	3523227	.	C	A,G	.	H;M	*	DP:BC	232	1	231	0	0	44	0	42	2	0
gi|753774531|gb|CP010816.1|	3528101	.	C	T	.	H	*	DP:BC	129	0	124	0	5	35	0	35	0	0
gi|753774531|gb|CP010816.1|	3528441	.	G	A	.	*	*	DP:BC	216	0	0	216	0	38	4	0	34	0
gi|753774531|gb|CP010816.1|	3530426	.	C	T	.	H	*	DP:BC	201	0	188	0	13	37	0	37	0	0
gi|753774531|gb|CP010816.1|	3530453	.	G	A	.	H	*	DP:BC	232	12	0	220	0	16	0	0	16	0
gi|753774531|gb|CP010816.1|	3530496	.	G	T	.	H	*	DP:BC	228	0	0	220	8	24	0	0	24	0
gi|753774531|gb|CP010816.1|	3530497	.	T	G	.	H	*	DP:BC	226	0	0	6	220	25	0	0	0	25
gi|753774531|gb|CP010816.1|	3530754	.	A	C	.	H	*	DP:BC	185	180	5	0	0	12	12	0	0	0
gi|753774531|gb|CP010816.1|	3530770	.	T	C	.	H	*	DP:BC	168	0	5	0	163	11	0	0	0	11
gi|753774531|gb|CP010816.1|	3530861	.	A	G	.	H	*	DP:BC	137	131	0	6	0	18	18	0	0	0
gi|753774531|gb|CP010816.1|	3531066	.	T	A	.	H	*	DP:BC	207	6	0	0	201	64	0	0	0	64
gi|753774531|gb|CP010816.1|	3531097	.	T	C	.	H	*	DP:BC	184	0	7	0	177	65	0	0	0	65
gi|753774531|gb|CP010816.1|	3531110	.	A	C	.	H	*	DP:BC	185	179	6	0	0	65	65	0	0	0
gi|753774531|gb|CP010816.1|	3531428	.	C	A	.	H	*	DP:BC	223	8	215	0	0	14	0	14	0	0
gi|753774531|gb|CP010816.1|	3534842	.	C	A	.	H	*	DP:BC	157	5	152	0	0	19	0	19	0	0
gi|753774531|gb|CP010816.1|	3536898	.	C	A	.	H	*	DP:BC	176	8	168	0	0	9	0	9	0	0
gi|753774531|gb|CP010816.1|	3536914	.	A	C	.	H	*	DP:BC	160	154	6	0	0	8	8	0	0	0
gi|753774531|gb|CP010816.1|	3536929	.	G	T	.	H	*	DP:BC	148	0	0	139	9	8	0	0	8	0
gi|753774531|gb|CP010816.1|	3536946	.	T	C	.	H	*	DP:BC	126	0	5	0	121	7	0	0	0	7
gi|753774531|gb|CP010816.1|	3536972	.	T	G	.	H	*	DP:BC	134	0	0	21	113	7	0	0	0	7
gi|753774531|gb|CP010816.1|	3536980	.	T	C	.	H	*	DP:BC	112	0	13	0	99	6	0	0	0	6
gi|753774531|gb|CP010816.1|	3541291	.	A	C	.	H	*	DP:BC	112	93	19	0	0	11	11	0	0	0
gi|753774531|gb|CP010816.1|	3542164	.	C	G,T	.	H;M	*	DP:BC	201	0	200	0	1	16	0	14	2	0
gi|753774531|gb|CP010816.1|	3544680	.	G	A	.	H	*	DP:BC	167	6	0	161	0	34	0	0	34	0
gi|753774531|gb|CP010816.1|	3544715	.	A	C	.	H	*	DP:BC	139	134	5	0	0	31	31	0	0	0
gi|753774531|gb|CP010816.1|	3544764	.	G	T	.	H	*	DP:BC	133	0	0	127	6	38	0	0	38	0
gi|753774531|gb|CP010816.1|	3544769	.	T	A	.	H	*	DP:BC	120	10	0	0	110	38	0	0	0	38
gi|753774531|gb|CP010816.1|	3546962	.	A	G	.	B	*	DP:BC	228	228	0	0	0	145	140	0	5	0
gi|753774531|gb|CP010816.1|	3548306	.	C	A	.	H	*	DP:BC	90	9	81	0	0	38	0	38	0	0
gi|753774531|gb|CP010816.1|	3548333	.	T	G	.	H	*	DP:BC	84	0	0	5	79	36	0	0	0	36
gi|753774531|gb|CP010816.1|	3551549	.	G	A	.	B	*	DP:BC	200	0	0	200	0	2005	24	0	1981	0
gi|753774531|gb|CP010816.1|	3561111	.	A	C,T	.	M	*	DP:BC	197	197	0	0	0	22	20	1	0	1
gi|753774531|gb|CP010816.1|	3563032	.	G	A	.	H	*	DP:BC	91	8	0	83	0	13	0	0	13	0
gi|753774531|gb|CP010816.1|	3563043	.	G	A	.	H	*	DP:BC	91	8	0	83	0	14	0	0	14	0
gi|753774531|gb|CP010816.1|	3563053	.	G	A	.	H	*	DP:BC	88	5	0	83	0	16	0	0	16	0
gi|753774531|gb|CP010816.1|	3564598	.	T	A	.	H	*	DP:BC	114	8	0	0	106	6	0	0	0	6
gi|753774531|gb|CP010816.1|	3564704	.	C	A	.	H	*	DP:BC	159	5	154	0	0	8	0	8	0	0
gi|753774531|gb|CP010816.1|	3570474	.	G	T	.	H	*	DP:BC	89	0	0	84	5	16	0	0	16	0
gi|753774531|gb|CP010816.1|	3572226	.	T	G	.	H;Y	*	DP:BC	120	0	0	7	113	24	0	0	0	24
gi|753774531|gb|CP010816.1|	3582198	.	G	A	.	H	*	DP:BC	148	6	0	142	0	10	0	0	10	0
gi|753774531|gb|CP010816.1|	3582211	.	G	A	.	H	*	DP:BC	141	7	0	134	0	11	0	0	11	0
gi|753774531|gb|CP010816.1|	3582231	.	A	C	.	H	*	DP:BC	139	130	9	0	0	9	9	0	0	0
gi|753774531|gb|CP010816.1|	3582721	.	A	G	.	H	*	DP:BC	122	117	0	5	0	24	24	0	0	0
gi|753774531|gb|CP010816.1|	3582736	.	A	C	.	H	*	DP:BC	134	129	5	0	0	24	24	0	0	0
gi|753774531|gb|CP010816.1|	3582767	.	C	A	.	H	*	DP:BC	158	8	150	0	0	19	0	19	0	0
gi|753774531|gb|CP010816.1|	3582778	.	A	C	.	H	*	DP:BC	153	148	5	0	0	19	19	0	0	0
gi|753774531|gb|CP010816.1|	3590855	.	A	C	.	H	*	DP:BC	134	128	6	0	0	29	29	0	0	0
gi|753774531|gb|CP010816.1|	3590917	.	A	C	.	H	*	DP:BC	118	109	9	0	0	26	26	0	0	0
gi|753774531|gb|CP010816.1|	3594394	.	T	G	.	H	*	DP:BC	81	0	0	7	74	26	0	0	0	26
gi|753774531|gb|CP010816.1|	3595931	.	G	A	.	H	*	DP:BC	64	8	0	56	0	35	0	0	35	0
gi|753774531|gb|CP010816.1|	3599502	.	T	C	.	H	*	DP:BC	170	0	5	0	165	12	0	0	0	12
gi|753774531|gb|CP010816.1|	3603266	.	G	A	.	B	*	DP:BC	165	0	0	165	0	10	6	0	4	0
gi|753774531|gb|CP010816.1|	3606478	.	T	C,G	.	B;M	*	DP:BC	217	0	0	0	217	389	0	8	1	380
gi|753774531|gb|CP010816.1|	3606966	.	A	C,G	.	H;M	*	DP:BC	179	176	3	0	0	1687	1686	0	1	0
gi|753774531|gb|CP010816.1|	3608473	.	C	T	.	B	*	DP:BC	198	0	198	0	0	161	0	156	0	5
gi|753774531|gb|CP010816.1|	3612575	.	G	C	.	H	*	DP:BC	149	0	6	143	0	36	0	0	36	0
gi|753774531|gb|CP010816.1|	3616560	.	A	C,G	.	B;H;M	*	DP:BC	263	262	1	0	0	46	44	0	2	0
gi|753774531|gb|CP010816.1|	3616833	.	A	C	.	H	*	DP:BC	196	189	7	0	0	64	64	0	0	0
gi|753774531|gb|CP010816.1|	3620185	.	G	A,T	.	H;M	*	DP:BC	203	0	0	202	1	134	4	0	130	0
gi|753774531|gb|CP010816.1|	3620230	.	A	T	.	H	*	DP:BC	78	73	0	0	5	167	167	0	0	0
gi|753774531|gb|CP010816.1|	3620233	.	C	G,T	.	H;M	*	DP:BC	78	0	74	2	2	169	0	169	0	0
gi|753774531|gb|CP010816.1|	3620245	.	T	A,G	.	H;M	*	DP:BC	90	1	0	4	85	163	0	0	0	163
gi|753774531|gb|CP010816.1|	3620263	.	T	C,G	.	H;M	*	DP:BC	85	0	5	2	78	174	0	0	0	174
gi|753774531|gb|CP010816.1|	3620269	.	A	C,G	.	B;H;M	*	DP:BC	95	87	8	0	0	172	171	0	1	0
gi|753774531|gb|CP010816.1|	3620311	.	C	T	.	H	*	DP:BC	93	0	88	0	5	161	0	161	0	0
gi|753774531|gb|CP010816.1|	3621078	.	C	T	.	Y	*	DP:BC	208	0	208	0	0	157	0	152	0	5
gi|753774531|gb|CP010816.1|	3621252	.	C	A,T	.	H;M	*	DP:BC	89	4	84	0	1	134	0	134	0	0
gi|753774531|gb|CP010816.1|	3621277	.	G	C,T	.	H;M	*	DP:BC	46	0	2	42	2	137	0	0	137	0
gi|753774531|gb|CP010816.1|	3621285	.	T	A,C	.	H;M	*	DP:BC	47	2	9	0	36	119	0	0	0	119
gi|753774531|gb|CP010816.1|	3624874	.	G	A	.	H	*	DP:BC	79	6	0	73	0	103	0	0	103	0
gi|753774531|gb|CP010816.1|	3624933	.	G	T	.	H;Y	*	DP:BC	113	0	0	9	104	89	0	0	0	89
gi|753774531|gb|CP010816.1|	3626391	.	T	G	.	H	*	DP:BC	70	0	0	7	63	150	0	0	0	150
gi|753774531|gb|CP010816.1|	3626409	.	C	A,T	.	H;M	*	DP:BC	95	1	91	0	3	152	0	152	0	0
gi|753774531|gb|CP010816.1|	3626427	.	T	G	.	H	*	DP:BC	92	0	0	5	87	140	0	0	0	140
gi|753774531|gb|CP010816.1|	3626457	.	A	G	.	H	*	DP:BC	109	102	0	7	0	123	123	0	0	0
gi|753774531|gb|CP010816.1|	3627945	.	A	G	.	B	*	DP:BC	245	245	0	0	0	280	274	0	6	0
gi|753774531|gb|CP010816.1|	3628051	.	A	G	.	B	*	DP:BC	220	220	0	0	0	897	888	0	9	0
gi|753774531|gb|CP010816.1|	3628694	.	A	C,G	.	B;M	*	DP:BC	233	233	0	0	0	240	233	1	6	0
gi|753774531|gb|CP010816.1|	3629162	.	T	C	.	H	*	DP:BC	101	0	5	0	96	343	0	0	0	343
gi|753774531|gb|CP010816.1|	3630631	.	A	G	.	B	*	DP:BC	231	231	0	0	0	611	601	0	10	0
gi|753774531|gb|CP010816.1|	3631541	.	G	A	.	*	*	DP:BC	214	0	0	214	0	160	6	0	154	0
gi|753774531|gb|CP010816.1|	3638095	.	A	G	.	B	*	DP:BC	193	193	0	0	0	55	51	0	4	0
gi|753774531|gb|CP010816.1|	3644423	.	C	A	.	H	*	DP:BC	136	6	130	0	0	5	0	5	0	0
gi|753774531|gb|CP010816.1|	3645515	.	G	A	.	*	*	DP:BC	206	0	0	206	0	24	4	0	20	0
gi|753774531|gb|CP010816.1|	3646567	.	T	C	.	H	*	DP:BC	120	0	5	0	115	141	0	0	0	141
gi|753774531|gb|CP010816.1|	3648747	.	C	A	.	H	*	DP:BC	120	14	106	0	0	17	0	17	0	0
gi|753774531|gb|CP010816.1|	3648849	.	T	G	.	H	*	DP:BC	117	0	0	5	112	19	0	0	0	19
gi|753774531|gb|CP010816.1|	3649027	.	A	C	.	H	*	DP:BC	78	72	6	0	0	25	25	0	0	0
gi|753774531|gb|CP010816.1|	3649218	.	C	G	.	H	*	DP:BC	48	0	37	11	0	19	0	19	0	0
gi|753774531|gb|CP010816.1|	3649227	.	C	T	.	H	*	DP:BC	68	0	51	0	17	16	0	16	0	0
gi|753774531|gb|CP010816.1|	3649247	.	C	A	.	H	*	DP:BC	46	4	42	0	0	17	0	17	0	0
gi|753774531|gb|CP010816.1|	3653433	.	T	C	.	B	*	DP:BC	168	0	0	0	168	198	0	8	0	190
gi|753774531|gb|CP010816.1|	3657073	.	A	C	.	H	*	DP:BC	158	151	7	0	0	17	17	0	0	0
gi|753774531|gb|CP010816.1|	3658765	.	C	A,G,T	.	M	*	DP:BC	185	0	185	0	0	35	1	32	1	1
gi|753774531|gb|CP010816.1|	3666899	.	A	C	.	H	*	DP:BC	158	151	7	0	0	5	5	0	0	0
gi|753774531|gb|CP010816.1|	3671405	.	T	C	.	H	*	DP:BC	165	0	5	0	160	11	0	0	0	11
gi|753774531|gb|CP010816.1|	3682419	.	G	A,T	.	B;M	*	DP:BC	222	0	0	222	0	16	2	0	13	1
gi|753774531|gb|CP010816.1|	3684181	.	T	A,G	.	H;M	*	DP:BC	215	0	0	1	214	29	2	0	0	27
gi|753774531|gb|CP010816.1|	3697168	.	T	G	.	H	*	DP:BC	128	0	0	5	123	60	0	0	0	60
gi|753774531|gb|CP010816.1|	3697170	.	G	A,C,T	.	H;M	*	DP:BC	113	8	1	103	1	57	0	0	57	0
gi|753774531|gb|CP010816.1|	3698178	.	T	C	.	H	*	DP:BC	144	0	5	0	139	10	0	0	0	10
gi|753774531|gb|CP010816.1|	3700278	.	T	G	.	H	*	DP:BC	175	0	0	5	170	8	0	0	0	8
gi|753774531|gb|CP010816.1|	3703330	.	A	T	.	H;Y	*	DP:BC	69	64	0	0	5	7	7	0	0	0
gi|753774531|gb|CP010816.1|	3707539	.	G	A	.	H	*	DP:BC	96	7	0	89	0	5	0	0	5	0
gi|753774531|gb|CP010816.1|	3707543	.	T	A	.	H	*	DP:BC	94	5	0	0	89	5	0	0	0	5
gi|753774531|gb|CP010816.1|	3708214	.	G	A	.	*	*	DP:BC	145	0	0	145	0	16	4	0	12	0
gi|753774531|gb|CP010816.1|	3708286	.	C	A	.	H;Y	*	DP:BC	110	5	105	0	0	16	0	16	0	0
gi|753774531|gb|CP010816.1|	3709884	.	G	A	.	*	*	DP:BC	228	0	0	228	0	96	6	0	90	0
gi|753774531|gb|CP010816.1|	3710039	.	T	G	.	H	*	DP:BC	137	0	0	6	131	132	0	0	0	132
gi|753774531|gb|CP010816.1|	3710192	.	C	A	.	H	*	DP:BC	138	6	132	0	0	143	0	143	0	0
gi|753774531|gb|CP010816.1|	3711186	.	T	C	.	B	*	DP:BC	246	0	0	0	246	1513	0	20	0	1493
gi|753774531|gb|CP010816.1|	3711307	.	T	C	.	*	*	DP:BC	236	0	0	0	236	10	0	4	0	6
gi|753774531|gb|CP010816.1|	3713463	.	T	G	.	H	*	DP:BC	113	0	0	5	108	19	0	0	0	19
gi|753774531|gb|CP010816.1|	3713499	.	C	A	.	H	*	DP:BC	113	8	105	0	0	22	0	22	0	0
gi|753774531|gb|CP010816.1|	3713517	.	T	A	.	H	*	DP:BC	105	7	0	0	98	12	0	0	0	12
gi|753774531|gb|CP010816.1|	3717045	.	A	C	.	H	*	DP:BC	103	98	5	0	0	5	5	0	0	0
gi|753774531|gb|CP010816.1|	3720701	.	T	G	.	H	*	DP:BC	26	0	0	4	22	6	0	0	0	6
gi|753774531|gb|CP010816.1|	3720717	.	A	C	.	H	*	DP:BC	99	92	7	0	0	6	6	0	0	0
gi|753774531|gb|CP010816.1|	3720718	.	C	A	.	H	*	DP:BC	59	12	47	0	0	6	0	6	0	0
gi|753774531|gb|CP010816.1|	3722572	.	G	T	.	H	*	DP:BC	137	0	0	131	6	5	0	0	5	0
gi|753774531|gb|CP010816.1|	3724414	.	C	G,T	.	B;H;M	*	DP:BC	125	0	123	2	0	143	0	138	0	5
gi|753774531|gb|CP010816.1|	3725187	.	T	A,G	.	H;M	*	DP:BC	190	0	0	4	186	7510	1	0	0	7509
gi|753774531|gb|CP010816.1|	3725472	.	T	A,G	.	B;M	*	DP:BC	215	0	0	0	215	17	1	0	2	14
gi|753774531|gb|CP010816.1|	3725473	.	C	A,G	.	B;M	*	DP:BC	237	0	237	0	0	15	2	12	1	0
gi|753774531|gb|CP010816.1|	3725474	.	G	A,T	.	B;H;M	*	DP:BC	255	0	0	253	2	14	3	0	11	0
gi|753774531|gb|CP010816.1|	3730677	.	C	G,T	.	H;M	*	DP:BC	200	0	199	0	1	7	0	6	1	0
gi|753774531|gb|CP010816.1|	3731868	.	C	A,G,T	.	H;M	*	DP:BC	150	1	149	0	0	14	0	12	1	1
gi|753774531|gb|CP010816.1|	3733493	.	A	T	.	H	*	DP:BC	172	164	0	0	8	11	11	0	0	0
gi|753774531|gb|CP010816.1|	3734244	.	C	T	.	*	*	DP:BC	209	0	209	0	0	55	0	50	0	5
gi|753774531|gb|CP010816.1|	3736935	.	A	C	.	H	*	DP:BC	35	33	2	0	0	922	921	1	0	0
gi|753774531|gb|CP010816.1|	3736989	.	G	T	.	H	*	DP:BC	50	0	0	43	7	839	0	0	839	0
gi|753774531|gb|CP010816.1|	3737019	.	G	A,T	.	H;M	*	DP:BC	45	0	0	43	2	839	1	0	838	0
gi|753774531|gb|CP010816.1|	3753074	.	C	A	.	H	*	DP:BC	173	5	168	0	0	113	0	113	0	0
gi|753774531|gb|CP010816.1|	3753134	.	G	A	.	H	*	DP:BC	135	6	0	129	0	26	0	0	26	0
gi|753774531|gb|CP010816.1|	3753177	.	T	A	.	H;Y	*	DP:BC	109	6	0	0	103	18	0	0	0	18
gi|753774531|gb|CP010816.1|	3753181	.	T	A	.	H;Y	*	DP:BC	128	23	0	0	105	19	0	0	0	19
gi|753774531|gb|CP010816.1|	3766474	.	T	G	.	H	*	DP:BC	158	0	0	1	157	13	0	0	2	11
gi|753774531|gb|CP010816.1|	3766985	.	T	A	.	H	*	DP:BC	116	5	0	0	111	12	0	0	0	12
gi|753774531|gb|CP010816.1|	3767043	.	G	A	.	H	*	DP:BC	101	5	0	96	0	17	0	0	17	0
gi|753774531|gb|CP010816.1|	3767091	.	T	C	.	H	*	DP:BC	96	0	5	0	91	15	0	0	0	15
gi|753774531|gb|CP010816.1|	3767421	.	A	C	.	H	*	DP:BC	149	144	5	0	0	10	10	0	0	0
gi|753774531|gb|CP010816.1|	3772489	.	C	T	.	H	*	DP:BC	128	0	117	0	11	101	0	101	0	0
gi|753774531|gb|CP010816.1|	3775366	.	G	T	.	*	*	DP:BC	187	0	0	187	0	344	0	0	338	6
gi|753774531|gb|CP010816.1|	3775371	.	A	T	.	*	*	DP:BC	190	190	0	0	0	334	326	0	0	8
gi|753774531|gb|CP010816.1|	3775372	.	A	G	.	*	*	DP:BC	167	167	0	0	0	336	306	0	30	0
gi|753774531|gb|CP010816.1|	3775381	.	G	A	.	*	*	DP:BC	179	0	0	179	0	372	8	0	364	0
gi|753774531|gb|CP010816.1|	3775384	.	C	A	.	*	*	DP:BC	185	0	185	0	0	354	7	347	0	0
gi|753774531|gb|CP010816.1|	3779852	.	A	C,T	.	B;M	*	DP:BC	181	181	0	0	0	158	152	1	0	5
gi|753774531|gb|CP010816.1|	3779857	.	A	G,T	.	M	*	DP:BC	174	174	0	0	0	117	109	0	6	2
gi|753774531|gb|CP010816.1|	3779859	.	A	T	.	*	*	DP:BC	175	175	0	0	0	120	115	0	0	5
gi|753774531|gb|CP010816.1|	3781703	.	T	A,C	.	H;M	*	DP:BC	218	0	1	0	217	19	2	0	0	17
gi|753774531|gb|CP010816.1|	3783325	.	A	C	.	H	*	DP:BC	142	130	12	0	0	146	146	0	0	0
gi|753774531|gb|CP010816.1|	3783441	.	A	C,G	.	H;M	*	DP:BC	155	150	5	0	0	138	137	0	1	0
gi|753774531|gb|CP010816.1|	3784235	.	G	A	.	H	*	DP:BC	157	5	0	152	0	223	0	0	223	0
gi|753774531|gb|CP010816.1|	3784256	.	T	G	.	H	*	DP:BC	143	0	0	8	135	209	0	0	0	209
gi|753774531|gb|CP010816.1|	3784277	.	T	C	.	H	*	DP:BC	128	0	5	0	123	245	0	0	0	245
gi|753774531|gb|CP010816.1|	3784308	.	A	C	.	H	*	DP:BC	135	130	5	0	0	245	245	0	0	0
gi|753774531|gb|CP010816.1|	3784318	.	G	T	.	H	*	DP:BC	126	0	0	115	11	242	0	0	242	0
gi|753774531|gb|CP010816.1|	3784322	.	C	G,T	.	H;M	*	DP:BC	119	0	115	3	1	241	0	241	0	0
gi|753774531|gb|CP010816.1|	3784332	.	A	C	.	H	*	DP:BC	134	116	18	0	0	207	207	0	0	0
gi|753774531|gb|CP010816.1|	3788137	.	T	C,G	.	B;H;M	*	DP:BC	174	0	0	1	173	31	0	2	0	29
gi|753774531|gb|CP010816.1|	3788679	.	C	G	.	H	*	DP:BC	111	0	106	5	0	14	0	14	0	0
gi|753774531|gb|CP010816.1|	3795509	.	C	G	.	H	*	DP:BC	118	0	113	5	0	38	0	38	0	0
gi|753774531|gb|CP010816.1|	3795653	.	C	A	.	H	*	DP:BC	120	5	115	0	0	87	0	87	0	0
gi|753774531|gb|CP010816.1|	3799982	.	T	C	.	H	*	DP:BC	129	0	6	0	123	20	0	0	0	20
gi|753774531|gb|CP010816.1|	3799992	.	A	C	.	H	*	DP:BC	142	137	5	0	0	22	22	0	0	0
gi|753774531|gb|CP010816.1|	3800971	.	T	A,G	.	H;M	*	DP:BC	195	1	0	0	194	30	0	0	2	28
gi|753774531|gb|CP010816.1|	3807234	.	G	A	.	H	*	DP:BC	135	5	0	130	0	75	0	0	75	0
gi|753774531|gb|CP010816.1|	3807255	.	C	T	.	H	*	DP:BC	163	0	135	0	28	63	0	63	0	0
gi|753774531|gb|CP010816.1|	3812222	.	A	C	.	H	*	DP:BC	139	135	4	0	0	1562	1561	1	0	0
gi|753774531|gb|CP010816.1|	3812791	.	T	C	.	B	*	DP:BC	173	0	0	0	173	987	0	13	0	974
gi|753774531|gb|CP010816.1|	3812937	.	C	G,T	.	B;H;M	*	DP:BC	83	0	78	5	0	877	0	876	0	1
gi|753774531|gb|CP010816.1|	3812946	.	T	C	.	H	*	DP:BC	84	0	4	0	80	837	0	1	0	836
gi|753774531|gb|CP010816.1|	3823184	.	A	C	.	H	*	DP:BC	151	143	8	0	0	155	155	0	0	0
gi|753774531|gb|CP010816.1|	3823201	.	G	T	.	H	*	DP:BC	157	0	0	151	6	176	0	0	176	0
gi|753774531|gb|CP010816.1|	3826093	.	T	C	.	B	*	DP:BC	122	0	0	0	122	500	0	7	0	493
gi|753774531|gb|CP010816.1|	3830557	.	A	T	.	H	*	DP:BC	161	152	0	0	9	75	75	0	0	0
gi|753774531|gb|CP010816.1|	3830563	.	C	A	.	H	*	DP:BC	166	6	160	0	0	81	0	81	0	0
gi|753774531|gb|CP010816.1|	3833807	.	T	G	.	H	*	DP:BC	189	0	0	5	184	109	0	0	0	109
gi|753774531|gb|CP010816.1|	3834567	.	C	A	.	*	*	DP:BC	203	0	203	0	0	112	6	106	0	0
gi|753774531|gb|CP010816.1|	3834568	.	A	C	.	*	*	DP:BC	205	205	0	0	0	114	108	6	0	0
gi|753774531|gb|CP010816.1|	3834578	.	G	C	.	*	*	DP:BC	227	0	0	227	0	112	0	6	106	0
gi|753774531|gb|CP010816.1|	3834579	.	T	C	.	*	*	DP:BC	214	0	0	0	214	118	0	6	0	112
gi|753774531|gb|CP010816.1|	3834580	.	G	C	.	*	*	DP:BC	226	0	0	226	0	123	0	6	117	0
gi|753774531|gb|CP010816.1|	3834581	.	G	T	.	*	*	DP:BC	233	0	0	233	0	125	0	0	119	6
gi|753774531|gb|CP010816.1|	3836998	.	C	T	.	H	*	DP:BC	124	0	116	0	8	66	0	66	0	0
gi|753774531|gb|CP010816.1|	3837041	.	A	T	.	H	*	DP:BC	161	154	0	0	7	74	74	0	0	0
gi|753774531|gb|CP010816.1|	3841696	.	C	A	.	B	*	DP:BC	205	0	205	0	0	65	16	49	0	0
gi|753774531|gb|CP010816.1|	3841697	.	G	A,C	.	B;H;M	*	DP:BC	192	0	1	191	0	66	14	0	52	0
gi|753774531|gb|CP010816.1|	3841698	.	T	A,C,G	.	B;M	*	DP:BC	185	0	0	0	185	53	1	16	2	34
gi|753774531|gb|CP010816.1|	3841699	.	A	C,T	.	B;M	*	DP:BC	198	198	0	0	0	68	51	16	0	1
gi|753774531|gb|CP010816.1|	3841700	.	A	C,G	.	B;M	*	DP:BC	205	205	0	0	0	71	54	1	16	0
gi|753774531|gb|CP010816.1|	3841701	.	C	A,T	.	B;M	*	DP:BC	181	0	181	0	0	78	23	54	0	1
gi|753774531|gb|CP010816.1|	3841703	.	A	G	.	*	*	DP:BC	191	191	0	0	0	80	33	0	47	0
gi|753774531|gb|CP010816.1|	3841705	.	A	C	.	*	*	DP:BC	206	206	0	0	0	86	36	50	0	0
gi|753774531|gb|CP010816.1|	3841726	.	A	G	.	*	*	DP:BC	193	193	0	0	0	4543	40	0	4503	0
gi|753774531|gb|CP010816.1|	3841858	.	T	A,C	.	M	*	DP:BC	166	0	0	0	166	268	2	15	0	251
gi|753774531|gb|CP010816.1|	3841859	.	T	A,C	.	M	*	DP:BC	173	0	0	0	173	260	9	2	0	249
gi|753774531|gb|CP010816.1|	3841860	.	A	C	.	*	*	DP:BC	175	175	0	0	0	259	252	7	0	0
gi|753774531|gb|CP010816.1|	3841863	.	C	A	.	*	*	DP:BC	167	0	167	0	0	267	10	257	0	0
gi|753774531|gb|CP010816.1|	3841887	.	G	C	.	*	*	DP:BC	184	0	0	184	0	326	0	7	319	0
gi|753774531|gb|CP010816.1|	3841888	.	T	A	.	*	*	DP:BC	186	0	0	0	186	333	10	0	0	323
gi|753774531|gb|CP010816.1|	3841889	.	A	C	.	*	*	DP:BC	182	182	0	0	0	335	323	12	0	0
gi|753774531|gb|CP010816.1|	3841921	.	A	T	.	*	*	DP:BC	172	172	0	0	0	377	371	0	0	6
gi|753774531|gb|CP010816.1|	3841929	.	G	T	.	*	*	DP:BC	180	0	0	180	0	324	0	0	309	15
gi|753774531|gb|CP010816.1|	3841930	.	T	C	.	*	*	DP:BC	170	0	0	0	170	313	0	16	0	297
gi|753774531|gb|CP010816.1|	3841931	.	T	C,G	.	M	*	DP:BC	180	0	0	0	180	306	0	1	15	290
gi|753774531|gb|CP010816.1|	3841938	.	G	A	.	*	*	DP:BC	174	0	0	174	0	303	23	0	280	0
gi|753774531|gb|CP010816.1|	3841940	.	C	G	.	*	*	DP:BC	178	0	178	0	0	297	0	271	26	0
gi|753774531|gb|CP010816.1|	3841942	.	T	C	.	*	*	DP:BC	176	0	0	0	176	301	0	25	0	276
gi|753774531|gb|CP010816.1|	3841943	.	G	A	.	*	*	DP:BC	173	0	0	173	0	299	25	0	274	0
gi|753774531|gb|CP010816.1|	3841945	.	A	C	.	*	*	DP:BC	160	160	0	0	0	295	269	26	0	0
gi|753774531|gb|CP010816.1|	3841946	.	T	C	.	*	*	DP:BC	166	0	0	0	166	298	0	27	0	271
gi|753774531|gb|CP010816.1|	3841948	.	G	T	.	*	*	DP:BC	166	0	0	166	0	296	0	0	271	25
gi|753774531|gb|CP010816.1|	3841949	.	T	C	.	*	*	DP:BC	167	0	0	0	167	299	0	24	0	275
gi|753774531|gb|CP010816.1|	3841952	.	T	A	.	*	*	DP:BC	164	0	0	0	164	287	25	0	0	262
gi|753774531|gb|CP010816.1|	3841991	.	T	G	.	*	*	DP:BC	162	0	0	0	162	329	0	0	6	323
[truncated: 363 more rows]

## Sheet: 7-3_PPR56_3
##fileformat=VCFv4.0
##fileDate=20180810
##source=jacusa-1.2.0
##FILTER=<ID=H,Description="Filter non-homozygous pileup/BAM in sample 1 or 2 (MUST be set to H:1 or H:2). Default: none"
##FILTER=<ID=M,Description="Max allowed alleles per parallel pileup. Default: 2"
##FILTER=<ID=B,Description="Filter distance to Read Start/End. Default: 6:0.5 (F:distance:min_ratio)"
##FILTER=<ID=Y,Description="Filter wrong variant calls in the vicinity of homopolymers. Default: 7 (Y:length)"
##FORMAT=<ID=DP,Number=1,Type=Integer,Description="Read Depth">
##FORMAT=<ID=BC,Number=4,Type=Integer,Description="Base counts A,C,G,T">
#CHROM	POS	ID	REF	ALT	QUAL	FILTER	INFO	FORMAT	DNA_cov	A	C	G	T	RNA_cov	A	C	G	T
gi|753774531|gb|CP010816.1|	2858	.	T	C	.	B	*	DP:BC	131	0	0	0	131	170	0	7	0	163
gi|753774531|gb|CP010816.1|	4250	.	T	C	.	B	*	DP:BC	150	0	0	0	150	144	0	5	0	139
gi|753774531|gb|CP010816.1|	6912	.	G	C	.	H	*	DP:BC	151	0	5	146	0	9	0	0	9	0
gi|753774531|gb|CP010816.1|	6914	.	A	C	.	H	*	DP:BC	153	142	11	0	0	10	10	0	0	0
gi|753774531|gb|CP010816.1|	6933	.	A	C	.	H	*	DP:BC	145	132	13	0	0	11	11	0	0	0
gi|753774531|gb|CP010816.1|	9173	.	T	C	.	B	*	DP:BC	224	0	0	0	224	183	0	7	0	176
gi|753774531|gb|CP010816.1|	12433	.	C	A,T	.	H;M	*	DP:BC	132	3	129	0	0	14450	3	14445	0	2
gi|753774531|gb|CP010816.1|	12484	.	G	A,T	.	H;M	*	DP:BC	112	3	0	109	0	15160	2	0	15157	1
gi|753774531|gb|CP010816.1|	12491	.	G	A,C,T	.	H;M	*	DP:BC	124	2	1	121	0	14767	7	0	14753	7
gi|753774531|gb|CP010816.1|	15389	.	A	C,T	.	H;M	*	DP:BC	124	119	4	0	1	238	238	0	0	0
gi|753774531|gb|CP010816.1|	16734	.	T	C	.	H;Y	*	DP:BC	106	0	10	0	96	47	0	0	0	47
gi|753774531|gb|CP010816.1|	16981	.	T	A	.	H	*	DP:BC	117	5	0	0	112	31	0	0	0	31
gi|753774531|gb|CP010816.1|	18484	.	A	G	.	H	*	DP:BC	142	136	0	6	0	131	131	0	0	0
gi|753774531|gb|CP010816.1|	18505	.	A	T	.	H	*	DP:BC	180	174	0	0	6	117	117	0	0	0
gi|753774531|gb|CP010816.1|	18520	.	A	T	.	H	*	DP:BC	171	166	0	0	5	110	110	0	0	0
gi|753774531|gb|CP010816.1|	30055	.	T	G	.	H	*	DP:BC	139	0	0	5	134	190	0	0	0	190
gi|753774531|gb|CP010816.1|	30078	.	A	C	.	H	*	DP:BC	122	117	5	0	0	209	209	0	0	0
gi|753774531|gb|CP010816.1|	30081	.	A	C	.	H	*	DP:BC	130	122	8	0	0	204	204	0	0	0
gi|753774531|gb|CP010816.1|	32048	.	C	T	.	*	*	DP:BC	168	0	168	0	0	165	0	160	0	5
gi|753774531|gb|CP010816.1|	35875	.	T	G	.	H	*	DP:BC	107	0	0	7	100	114	0	0	0	114
gi|753774531|gb|CP010816.1|	37416	.	A	C	.	H	*	DP:BC	144	132	12	0	0	118	118	0	0	0
gi|753774531|gb|CP010816.1|	37509	.	T	G	.	H	*	DP:BC	92	0	0	5	87	117	0	0	0	117
gi|753774531|gb|CP010816.1|	37535	.	G	T	.	H	*	DP:BC	88	0	0	79	9	114	0	0	114	0
gi|753774531|gb|CP010816.1|	38861	.	G	A	.	B	*	DP:BC	230	0	0	230	0	15	4	0	11	0
gi|753774531|gb|CP010816.1|	43137	.	T	G	.	H	*	DP:BC	88	0	0	6	82	6	0	0	0	6
gi|753774531|gb|CP010816.1|	52774	.	T	G	.	H	*	DP:BC	109	0	0	5	104	30	0	0	0	30
gi|753774531|gb|CP010816.1|	54598	.	A	C	.	H	*	DP:BC	149	144	5	0	0	38	38	0	0	0
gi|753774531|gb|CP010816.1|	62282	.	T	G	.	H	*	DP:BC	158	0	0	6	152	44	0	0	0	44
gi|753774531|gb|CP010816.1|	64750	.	T	G	.	*	*	DP:BC	182	0	0	0	182	129	0	0	6	123
gi|753774531|gb|CP010816.1|	68512	.	A	C	.	H	*	DP:BC	121	115	6	0	0	6	6	0	0	0
gi|753774531|gb|CP010816.1|	70564	.	A	C	.	H	*	DP:BC	108	103	5	0	0	17	17	0	0	0
gi|753774531|gb|CP010816.1|	72270	.	T	G	.	H	*	DP:BC	133	0	0	5	128	12	0	0	0	12
gi|753774531|gb|CP010816.1|	73332	.	C	T	.	*	*	DP:BC	115	0	115	0	0	454	0	447	0	7
gi|753774531|gb|CP010816.1|	74293	.	A	G	.	H	*	DP:BC	71	65	0	6	0	74	74	0	0	0
gi|753774531|gb|CP010816.1|	74345	.	A	G	.	H	*	DP:BC	62	56	0	6	0	47	47	0	0	0
gi|753774531|gb|CP010816.1|	74365	.	C	G	.	H	*	DP:BC	74	0	69	5	0	58	0	58	0	0
gi|753774531|gb|CP010816.1|	74393	.	G	C	.	H	*	DP:BC	87	0	81	6	0	60	0	60	0	0
gi|753774531|gb|CP010816.1|	74399	.	A	G,T	.	H;M	*	DP:BC	94	85	0	1	8	61	61	0	0	0
gi|753774531|gb|CP010816.1|	74779	.	A	T	.	H	*	DP:BC	108	103	0	0	5	5	5	0	0	0
gi|753774531|gb|CP010816.1|	77879	.	T	G	.	B;H	*	DP:BC	62	0	0	5	57	32	0	0	0	32
gi|753774531|gb|CP010816.1|	77884	.	C	T	.	H	*	DP:BC	60	0	47	0	13	34	0	34	0	0
gi|753774531|gb|CP010816.1|	77893	.	C	T	.	H	*	DP:BC	57	0	49	0	8	34	0	34	0	0
gi|753774531|gb|CP010816.1|	81309	.	A	T	.	H	*	DP:BC	138	133	0	0	5	20	20	0	0	0
gi|753774531|gb|CP010816.1|	94366	.	C	T	.	*	*	DP:BC	165	0	165	0	0	244	0	225	0	19
gi|753774531|gb|CP010816.1|	94885	.	C	T	.	*	*	DP:BC	209	0	209	0	0	164	0	122	0	42
gi|753774531|gb|CP010816.1|	96099	.	T	G	.	H	*	DP:BC	120	0	0	5	115	184	0	0	0	184
gi|753774531|gb|CP010816.1|	96182	.	C	G,T	.	H;M	*	DP:BC	139	0	134	4	1	220	0	220	0	0
gi|753774531|gb|CP010816.1|	96192	.	T	G	.	H	*	DP:BC	145	0	0	5	140	224	0	0	0	224
gi|753774531|gb|CP010816.1|	97263	.	A	G	.	H	*	DP:BC	134	128	0	6	0	300	300	0	0	0
gi|753774531|gb|CP010816.1|	100286	.	T	G	.	H	*	DP:BC	146	0	0	5	141	182	0	0	0	182
gi|753774531|gb|CP010816.1|	102547	.	T	G	.	H	*	DP:BC	128	0	0	6	122	296	0	0	0	296
gi|753774531|gb|CP010816.1|	102569	.	A	C,G	.	H;M	*	DP:BC	121	115	0	6	0	314	313	1	0	0
gi|753774531|gb|CP010816.1|	108946	.	T	G	.	H	*	DP:BC	152	0	0	4	148	1356	0	0	1	1355
gi|753774531|gb|CP010816.1|	108949	.	C	A	.	H	*	DP:BC	160	5	155	0	0	1414	0	1414	0	0
gi|753774531|gb|CP010816.1|	110272	.	T	C	.	B	*	DP:BC	205	0	0	0	205	766	0	9	0	757
gi|753774531|gb|CP010816.1|	112693	.	A	T	.	H	*	DP:BC	133	5	0	0	128	179	0	0	0	179
gi|753774531|gb|CP010816.1|	115733	.	G	A	.	*	*	DP:BC	208	0	0	208	0	28	4	0	24	0
gi|753774531|gb|CP010816.1|	118597	.	G	T	.	H	*	DP:BC	123	0	0	114	9	47	0	0	47	0
gi|753774531|gb|CP010816.1|	120219	.	A	C,G,T	.	H;M	*	DP:BC	161	160	1	0	0	66	62	0	1	3
gi|753774531|gb|CP010816.1|	121987	.	C	A	.	H	*	DP:BC	167	5	162	0	0	96	0	96	0	0
gi|753774531|gb|CP010816.1|	122057	.	T	G	.	H	*	DP:BC	194	0	0	6	188	63	0	0	0	63
gi|753774531|gb|CP010816.1|	122253	.	A	T	.	H;Y	*	DP:BC	154	149	0	0	5	70	70	0	0	0
gi|753774531|gb|CP010816.1|	122274	.	A	G	.	H	*	DP:BC	174	169	0	5	0	84	84	0	0	0
gi|753774531|gb|CP010816.1|	123034	.	A	C	.	H	*	DP:BC	193	187	6	0	0	68	68	0	0	0
gi|753774531|gb|CP010816.1|	123543	.	A	G	.	H	*	DP:BC	249	248	0	1	0	33	29	0	4	0
gi|753774531|gb|CP010816.1|	123564	.	C	A	.	H	*	DP:BC	144	8	136	0	0	36	0	36	0	0
gi|753774531|gb|CP010816.1|	123570	.	T	G	.	H	*	DP:BC	128	0	0	6	122	36	0	0	0	36
gi|753774531|gb|CP010816.1|	123601	.	C	A	.	H	*	DP:BC	163	5	158	0	0	33	0	33	0	0
gi|753774531|gb|CP010816.1|	123629	.	T	G	.	H	*	DP:BC	173	0	0	5	168	30	0	0	0	30
gi|753774531|gb|CP010816.1|	124361	.	C	A	.	H	*	DP:BC	157	5	152	0	0	25	0	25	0	0
gi|753774531|gb|CP010816.1|	128015	.	T	C	.	B	*	DP:BC	217	0	0	0	217	511	0	8	0	503
gi|753774531|gb|CP010816.1|	128693	.	C	A	.	H	*	DP:BC	95	6	89	0	0	453	1	452	0	0
gi|753774531|gb|CP010816.1|	128880	.	T	G	.	H	*	DP:BC	98	0	0	4	94	448	0	0	1	447
gi|753774531|gb|CP010816.1|	128931	.	G	A,C	.	H;M	*	DP:BC	99	3	0	96	0	498	1	1	496	0
gi|753774531|gb|CP010816.1|	128952	.	T	G	.	H	*	DP:BC	93	0	0	3	90	468	0	0	1	467
gi|753774531|gb|CP010816.1|	128991	.	G	A,T	.	H;M	*	DP:BC	99	0	0	96	3	416	1	0	415	0
gi|753774531|gb|CP010816.1|	129004	.	T	A,G	.	H;M	*	DP:BC	101	3	0	1	97	413	0	0	0	413
gi|753774531|gb|CP010816.1|	129006	.	T	A,C	.	H;M	*	DP:BC	100	3	0	0	97	421	0	1	0	420
gi|753774531|gb|CP010816.1|	129145	.	G	A	.	H	*	DP:BC	80	3	0	77	0	435	1	0	434	0
gi|753774531|gb|CP010816.1|	129147	.	T	C,G	.	H;M	*	DP:BC	54	0	3	1	50	392	0	2	1	389
gi|753774531|gb|CP010816.1|	129169	.	G	A	.	H	*	DP:BC	56	4	0	52	0	429	0	0	429	0
gi|753774531|gb|CP010816.1|	129171	.	G	C	.	H	*	DP:BC	57	0	4	53	0	432	0	0	432	0
gi|753774531|gb|CP010816.1|	129172	.	A	C	.	H	*	DP:BC	49	45	4	0	0	428	428	0	0	0
gi|753774531|gb|CP010816.1|	129183	.	G	T	.	H	*	DP:BC	56	0	0	51	5	444	0	0	444	0
gi|753774531|gb|CP010816.1|	129197	.	C	A,G	.	H;M	*	DP:BC	46	4	41	1	0	455	1	454	0	0
gi|753774531|gb|CP010816.1|	129198	.	C	A,G	.	H;M	*	DP:BC	55	5	50	0	0	464	0	463	1	0
gi|753774531|gb|CP010816.1|	129210	.	A	G	.	H	*	DP:BC	62	57	0	5	0	457	456	0	1	0
gi|753774531|gb|CP010816.1|	129234	.	A	G	.	H	*	DP:BC	72	68	0	4	0	432	431	0	1	0
gi|753774531|gb|CP010816.1|	129264	.	A	T	.	H	*	DP:BC	77	73	0	0	4	495	494	0	0	1
gi|753774531|gb|CP010816.1|	129276	.	G	A	.	H	*	DP:BC	80	5	0	75	0	559	0	0	559	0
gi|753774531|gb|CP010816.1|	129282	.	G	C	.	H	*	DP:BC	89	0	5	84	0	578	0	0	578	0
gi|753774531|gb|CP010816.1|	129309	.	C	A,T	.	H;M	*	DP:BC	97	93	0	0	4	575	574	1	0	0
gi|753774531|gb|CP010816.1|	129312	.	T	C	.	H	*	DP:BC	94	0	5	0	89	573	0	0	0	573
gi|753774531|gb|CP010816.1|	129483	.	C	T	.	*	*	DP:BC	119	0	119	0	0	519	0	511	0	8
gi|753774531|gb|CP010816.1|	134117	.	G	A,T	.	H;M	*	DP:BC	163	0	0	162	1	5	1	0	4	0
gi|753774531|gb|CP010816.1|	135306	.	C	T	.	B	*	DP:BC	171	0	0	0	171	2263	0	14	0	2249
gi|753774531|gb|CP010816.1|	136004	.	C	G,T	.	H;M	*	DP:BC	147	0	144	3	0	2325	0	2323	0	2
gi|753774531|gb|CP010816.1|	137056	.	T	C,G	.	B;M	*	DP:BC	199	0	0	0	199	150	0	10	1	139
gi|753774531|gb|CP010816.1|	138799	.	G	A	.	*	*	DP:BC	180	0	0	180	0	182	61	0	121	0
gi|753774531|gb|CP010816.1|	146890	.	C	T	.	*	*	DP:BC	196	0	196	0	0	72	0	65	0	7
gi|753774531|gb|CP010816.1|	146988	.	T	G	.	H	*	DP:BC	142	0	0	5	137	117	0	0	0	117
gi|753774531|gb|CP010816.1|	151707	.	G	A	.	H	*	DP:BC	97	5	0	92	0	168	0	0	168	0
gi|753774531|gb|CP010816.1|	151710	.	A	T	.	H	*	DP:BC	86	81	0	0	5	168	168	0	0	0
gi|753774531|gb|CP010816.1|	160495	.	A	C	.	*	*	DP:BC	197	197	0	0	0	37	32	5	0	0
gi|753774531|gb|CP010816.1|	162967	.	C	T	.	H	*	DP:BC	147	0	141	0	6	42	0	42	0	0
gi|753774531|gb|CP010816.1|	163080	.	A	C,G	.	H;M	*	DP:BC	187	180	6	1	0	3498	3496	0	2	0
gi|753774531|gb|CP010816.1|	163092	.	C	A,T	.	H;M	*	DP:BC	206	4	202	0	0	3736	0	3734	0	2
gi|753774531|gb|CP010816.1|	163099	.	C	G,T	.	H;M	*	DP:BC	191	0	188	0	3	3827	0	3826	1	0
gi|753774531|gb|CP010816.1|	163108	.	A	C,G	.	B;H;M	*	DP:BC	204	201	3	0	0	3982	3981	0	1	0
gi|753774531|gb|CP010816.1|	175842	.	C	T	.	H	*	DP:BC	108	0	101	0	7	9	0	9	0	0
gi|753774531|gb|CP010816.1|	175916	.	A	C	.	H	*	DP:BC	80	75	5	0	0	10	10	0	0	0
gi|753774531|gb|CP010816.1|	176802	.	A	C	.	H	*	DP:BC	118	109	9	0	0	545	545	0	0	0
gi|753774531|gb|CP010816.1|	176836	.	G	C,T	.	H;M	*	DP:BC	109	0	1	105	3	656	0	0	656	0
gi|753774531|gb|CP010816.1|	176838	.	A	C	.	H	*	DP:BC	97	89	8	0	0	622	622	0	0	0
gi|753774531|gb|CP010816.1|	176916	.	T	C	.	H	*	DP:BC	70	0	6	0	64	654	0	0	0	654
gi|753774531|gb|CP010816.1|	178537	.	T	G	.	H	*	DP:BC	109	0	0	7	102	38	0	0	0	38
gi|753774531|gb|CP010816.1|	178543	.	G	T	.	H;Y	*	DP:BC	121	0	0	116	5	39	0	0	39	0
gi|753774531|gb|CP010816.1|	179128	.	A	G	.	H	*	DP:BC	86	77	0	9	0	30	30	0	0	0
gi|753774531|gb|CP010816.1|	179386	.	T	G	.	H	*	DP:BC	172	0	0	7	165	58	0	0	0	58
gi|753774531|gb|CP010816.1|	179962	.	G	A	.	H	*	DP:BC	106	6	0	100	0	12	0	0	12	0
gi|753774531|gb|CP010816.1|	186532	.	A	C,G	.	B;M	*	DP:BC	177	177	0	0	0	425	345	4	76	0
gi|753774531|gb|CP010816.1|	188652	.	C	T	.	Y	*	DP:BC	164	0	164	0	0	459	0	448	0	11
gi|753774531|gb|CP010816.1|	190475	.	G	A	.	*	*	DP:BC	188	0	0	188	0	95	5	0	90	0
gi|753774531|gb|CP010816.1|	192285	.	G	A	.	B	*	DP:BC	216	0	0	216	0	136	5	0	131	0
gi|753774531|gb|CP010816.1|	193495	.	T	C	.	B	*	DP:BC	193	0	0	0	193	914	0	8	0	906
gi|753774531|gb|CP010816.1|	195939	.	T	C	.	B	*	DP:BC	162	0	0	0	162	700	0	10	0	690
gi|753774531|gb|CP010816.1|	202911	.	C	G,T	.	H;M	*	DP:BC	176	0	172	3	1	460	0	460	0	0
gi|753774531|gb|CP010816.1|	205734	.	T	C	.	B	*	DP:BC	157	0	0	0	157	585	0	7	0	578
gi|753774531|gb|CP010816.1|	209791	.	G	T	.	H	*	DP:BC	131	0	0	7	124	85	0	0	0	85
gi|753774531|gb|CP010816.1|	210316	.	T	G	.	H	*	DP:BC	115	0	0	5	110	68	0	0	0	68
gi|753774531|gb|CP010816.1|	210324	.	G	T	.	H	*	DP:BC	130	0	0	124	6	67	0	0	67	0
gi|753774531|gb|CP010816.1|	210601	.	T	G	.	H	*	DP:BC	117	0	0	6	111	93	0	0	0	93
gi|753774531|gb|CP010816.1|	210607	.	A	G	.	H	*	DP:BC	129	121	0	8	0	103	103	0	0	0
gi|753774531|gb|CP010816.1|	214664	.	C	A	.	H	*	DP:BC	156	6	150	0	0	119	0	119	0	0
gi|753774531|gb|CP010816.1|	215252	.	G	C	.	H	*	DP:BC	102	0	6	96	0	18	0	0	18	0
gi|753774531|gb|CP010816.1|	215282	.	A	G	.	H	*	DP:BC	104	97	0	7	0	19	19	0	0	0
gi|753774531|gb|CP010816.1|	216184	.	A	G	.	H	*	DP:BC	90	83	0	7	0	31	31	0	0	0
gi|753774531|gb|CP010816.1|	221885	.	G	T	.	H	*	DP:BC	138	0	0	133	5	16	0	0	16	0
gi|753774531|gb|CP010816.1|	224798	.	G	A	.	*	*	DP:BC	197	0	0	197	0	48	4	0	44	0
gi|753774531|gb|CP010816.1|	233427	.	A	G	.	B	*	DP:BC	171	171	0	0	0	136	130	0	6	0
gi|753774531|gb|CP010816.1|	233435	.	G	A	.	*	*	DP:BC	178	0	0	178	0	146	6	0	140	0
gi|753774531|gb|CP010816.1|	234615	.	A	G	.	H	*	DP:BC	104	96	0	8	0	381	381	0	0	0
gi|753774531|gb|CP010816.1|	234621	.	C	T	.	H	*	DP:BC	114	0	99	0	15	382	0	382	0	0
gi|753774531|gb|CP010816.1|	234648	.	C	A	.	H	*	DP:BC	118	8	110	0	0	329	0	329	0	0
gi|753774531|gb|CP010816.1|	234671	.	A	G	.	H	*	DP:BC	141	128	0	13	0	269	269	0	0	0
gi|753774531|gb|CP010816.1|	234747	.	C	T	.	H	*	DP:BC	154	0	149	0	5	229	0	229	0	0
gi|753774531|gb|CP010816.1|	235847	.	G	A	.	*	*	DP:BC	218	0	0	218	0	100	5	0	95	0
gi|753774531|gb|CP010816.1|	236041	.	G	A	.	H	*	DP:BC	142	5	0	137	0	176	0	0	176	0
gi|753774531|gb|CP010816.1|	237941	.	A	T	.	*	*	DP:BC	175	175	0	0	0	157	151	0	0	6
gi|753774531|gb|CP010816.1|	241256	.	A	G	.	B	*	DP:BC	181	181	0	0	0	20	0	0	20	0
gi|753774531|gb|CP010816.1|	241258	.	T	C	.	B	*	DP:BC	187	0	0	0	187	20	0	20	0	0
gi|753774531|gb|CP010816.1|	246796	.	T	G	.	H	*	DP:BC	121	0	0	5	116	92	0	0	0	92
gi|753774531|gb|CP010816.1|	248280	.	C	G,T	.	H;M	*	DP:BC	123	0	117	1	5	595	0	595	0	0
gi|753774531|gb|CP010816.1|	248283	.	A	C	.	H	*	DP:BC	126	121	5	0	0	584	584	0	0	0
gi|753774531|gb|CP010816.1|	248303	.	G	T	.	H	*	DP:BC	130	0	0	124	6	635	0	0	635	0
gi|753774531|gb|CP010816.1|	248307	.	A	C,T	.	B;H;M	*	DP:BC	139	135	3	0	1	598	598	0	0	0
gi|753774531|gb|CP010816.1|	248717	.	A	G	.	*	*	DP:BC	160	160	0	0	0	303	297	0	6	0
gi|753774531|gb|CP010816.1|	250165	.	T	A,G	.	M	*	DP:BC	218	0	0	0	218	152	4	0	1	147
gi|753774531|gb|CP010816.1|	250789	.	A	G	.	B	*	DP:BC	176	176	0	0	0	302	289	0	13	0
gi|753774531|gb|CP010816.1|	254104	.	T	G	.	H	*	DP:BC	67	0	0	6	61	7	0	0	0	7
gi|753774531|gb|CP010816.1|	259758	.	A	C,G	.	B;H;M	*	DP:BC	148	144	4	0	0	1151	1150	0	1	0
gi|753774531|gb|CP010816.1|	259798	.	T	C,G	.	H;M	*	DP:BC	117	0	4	0	113	1130	0	1	1	1128
gi|753774531|gb|CP010816.1|	259818	.	G	C,T	.	H;M	*	DP:BC	143	0	0	139	4	1129	0	1	1128	0
gi|753774531|gb|CP010816.1|	261045	.	A	C	.	H	*	DP:BC	157	150	7	0	0	59	59	0	0	0
gi|753774531|gb|CP010816.1|	261056	.	A	C	.	H	*	DP:BC	179	155	24	0	0	72	72	0	0	0
gi|753774531|gb|CP010816.1|	261061	.	G	T	.	H	*	DP:BC	173	0	0	168	5	80	0	0	80	0
gi|753774531|gb|CP010816.1|	261065	.	T	A	.	H	*	DP:BC	169	8	0	0	161	80	0	0	0	80
gi|753774531|gb|CP010816.1|	261078	.	A	C	.	H	*	DP:BC	157	145	12	0	0	88	88	0	0	0
gi|753774531|gb|CP010816.1|	261097	.	G	T	.	H	*	DP:BC	142	0	0	137	5	101	0	0	101	0
gi|753774531|gb|CP010816.1|	261098	.	C	T	.	H	*	DP:BC	136	0	128	0	8	103	0	103	0	0
gi|753774531|gb|CP010816.1|	261104	.	T	A,C	.	H;M	*	DP:BC	126	1	5	0	120	105	0	0	0	105
gi|753774531|gb|CP010816.1|	267401	.	T	C	.	*	*	DP:BC	226	0	0	0	226	35	0	13	0	22
gi|753774531|gb|CP010816.1|	269027	.	T	C	.	H	*	DP:BC	147	0	2	0	145	112	0	8	0	104
gi|753774531|gb|CP010816.1|	269100	.	G	A	.	H	*	DP:BC	134	6	0	128	0	107	0	0	107	0
gi|753774531|gb|CP010816.1|	269107	.	A	C	.	H	*	DP:BC	130	123	7	0	0	99	99	0	0	0
gi|753774531|gb|CP010816.1|	269114	.	G	T	.	H	*	DP:BC	132	0	0	126	6	111	0	0	111	0
gi|753774531|gb|CP010816.1|	269147	.	A	C	.	H	*	DP:BC	126	110	16	0	0	112	112	0	0	0
gi|753774531|gb|CP010816.1|	270070	.	G	A,C	.	H;M	*	DP:BC	49	0	2	47	0	141	4	0	137	0
gi|753774531|gb|CP010816.1|	270580	.	G	A	.	*	*	DP:BC	134	0	0	134	0	78	8	0	70	0
gi|753774531|gb|CP010816.1|	270898	.	G	C	.	H	*	DP:BC	75	0	6	69	0	77	0	0	77	0
gi|753774531|gb|CP010816.1|	272044	.	T	G	.	H;Y	*	DP:BC	101	0	0	6	95	109	0	0	0	109
gi|753774531|gb|CP010816.1|	272669	.	A	C	.	H	*	DP:BC	103	97	6	0	0	135	135	0	0	0
gi|753774531|gb|CP010816.1|	272691	.	T	G	.	H	*	DP:BC	116	0	0	5	111	121	0	0	0	121
gi|753774531|gb|CP010816.1|	278006	.	G	T	.	H	*	DP:BC	101	0	0	94	7	11	0	0	11	0
gi|753774531|gb|CP010816.1|	278028	.	A	C	.	H	*	DP:BC	98	93	5	0	0	9	9	0	0	0
gi|753774531|gb|CP010816.1|	278122	.	C	T	.	H	*	DP:BC	109	0	104	0	5	6	0	6	0	0
gi|753774531|gb|CP010816.1|	292975	.	A	T	.	H	*	DP:BC	122	117	0	0	5	14	14	0	0	0
gi|753774531|gb|CP010816.1|	296327	.	A	C	.	H	*	DP:BC	154	149	5	0	0	68	68	0	0	0
gi|753774531|gb|CP010816.1|	296419	.	C	G	.	H	*	DP:BC	117	0	110	7	0	85	0	85	0	0
gi|753774531|gb|CP010816.1|	296425	.	T	G	.	H	*	DP:BC	115	0	0	5	110	88	0	0	0	88
gi|753774531|gb|CP010816.1|	296797	.	T	G	.	H	*	DP:BC	155	0	0	7	148	70	0	0	0	70
gi|753774531|gb|CP010816.1|	297950	.	T	G	.	H	*	DP:BC	113	0	0	9	104	154	0	0	0	154
gi|753774531|gb|CP010816.1|	300548	.	C	T	.	H	*	DP:BC	116	0	109	0	7	18	0	18	0	0
gi|753774531|gb|CP010816.1|	303951	.	G	A,T	.	H;M	*	DP:BC	221	1	0	220	0	7	0	0	6	1
gi|753774531|gb|CP010816.1|	307140	.	C	A	.	H	*	DP:BC	75	5	70	0	0	7	0	7	0	0
gi|753774531|gb|CP010816.1|	311468	.	C	G	.	B;H;Y	*	DP:BC	55	0	49	6	0	20	0	20	0	0
gi|753774531|gb|CP010816.1|	312132	.	T	G	.	H	*	DP:BC	179	0	0	6	173	24	0	0	0	24
gi|753774531|gb|CP010816.1|	313066	.	T	C,G	.	H;M	*	DP:BC	133	0	0	5	128	476	0	1	0	475
gi|753774531|gb|CP010816.1|	313072	.	A	G	.	H	*	DP:BC	122	112	0	10	0	473	473	0	0	0
gi|753774531|gb|CP010816.1|	313082	.	A	G	.	H	*	DP:BC	121	115	0	6	0	447	447	0	0	0
gi|753774531|gb|CP010816.1|	313092	.	C	G	.	H	*	DP:BC	126	0	121	5	0	451	0	451	0	0
gi|753774531|gb|CP010816.1|	313107	.	C	G	.	H	*	DP:BC	134	0	128	6	0	449	0	449	0	0
gi|753774531|gb|CP010816.1|	317110	.	A	C,G	.	B;H;M	*	DP:BC	78	73	5	0	0	76	74	0	2	0
gi|753774531|gb|CP010816.1|	321831	.	C	A,T	.	H;M	*	DP:BC	168	1	167	0	0	32	0	30	0	2
gi|753774531|gb|CP010816.1|	322844	.	A	C,G	.	M	*	DP:BC	160	160	0	0	0	13	11	1	1	0
gi|753774531|gb|CP010816.1|	323235	.	A	G	.	H	*	DP:BC	61	53	0	8	0	11	11	0	0	0
gi|753774531|gb|CP010816.1|	323292	.	A	G	.	H	*	DP:BC	80	75	0	5	0	15	15	0	0	0
gi|753774531|gb|CP010816.1|	323911	.	T	G	.	B;H	*	DP:BC	67	0	0	6	61	26	0	0	0	26
gi|753774531|gb|CP010816.1|	323917	.	T	G	.	H	*	DP:BC	71	0	0	9	62	30	0	0	0	30
gi|753774531|gb|CP010816.1|	323944	.	C	G	.	H;Y	*	DP:BC	71	0	66	5	0	35	0	35	0	0
gi|753774531|gb|CP010816.1|	323947	.	T	G	.	H;Y	*	DP:BC	72	0	0	7	65	30	0	0	0	30
gi|753774531|gb|CP010816.1|	327351	.	A	C	.	H	*	DP:BC	78	73	5	0	0	5	5	0	0	0
gi|753774531|gb|CP010816.1|	327425	.	C	A	.	H;Y	*	DP:BC	48	7	41	0	0	6	0	6	0	0
gi|753774531|gb|CP010816.1|	331218	.	C	T	.	H	*	DP:BC	106	0	92	0	14	39	0	39	0	0
gi|753774531|gb|CP010816.1|	333974	.	G	T	.	H	*	DP:BC	148	0	0	142	6	563	0	0	563	0
gi|753774531|gb|CP010816.1|	334059	.	G	A,C	.	H;M	*	DP:BC	99	1	2	96	0	494	0	0	494	0
gi|753774531|gb|CP010816.1|	334061	.	C	A	.	H	*	DP:BC	111	12	99	0	0	497	0	497	0	0
gi|753774531|gb|CP010816.1|	334947	.	G	A,T	.	H;M	*	DP:BC	154	0	0	148	6	472	1	0	471	0
gi|753774531|gb|CP010816.1|	334970	.	T	G	.	H	*	DP:BC	152	0	0	5	147	452	0	0	1	451
gi|753774531|gb|CP010816.1|	335049	.	A	C,G	.	H;M	*	DP:BC	128	124	3	1	0	414	414	0	0	0
gi|753774531|gb|CP010816.1|	335944	.	C	G,T	.	H;M	*	DP:BC	318	0	167	0	151	7408	0	20	1	7387
gi|753774531|gb|CP010816.1|	336047	.	C	A,G,T	.	H;M	*	DP:BC	205	197	2	4	2	15947	15938	9	0	0
gi|753774531|gb|CP010816.1|	336050	.	G	A,C,T	.	H;M	*	DP:BC	188	0	0	183	5	16810	3	1	16802	4
gi|753774531|gb|CP010816.1|	336053	.	C	A,G,T	.	H;M	*	DP:BC	185	0	174	10	1	17080	4	17068	1	7
gi|753774531|gb|CP010816.1|	336057	.	A	C,G,T	.	H;M	*	DP:BC	180	171	5	4	0	16669	16659	6	2	2
gi|753774531|gb|CP010816.1|	336061	.	T	A,C,G	.	H;M	*	DP:BC	208	0	0	26	182	16342	1	4	11	16326
gi|753774531|gb|CP010816.1|	336064	.	T	A,C,G	.	H;M	*	DP:BC	208	0	0	11	197	16316	1	5	16	16294
gi|753774531|gb|CP010816.1|	336069	.	C	T	.	H	*	DP:BC	202	0	191	0	11	19051	0	19049	0	2
gi|753774531|gb|CP010816.1|	336074	.	C	A,T	.	H;M	*	DP:BC	198	0	178	0	20	19045	6	19027	0	12
gi|753774531|gb|CP010816.1|	336105	.	T	A,C,G	.	H;M	*	DP:BC	215	0	3	0	212	22820	2	4	4	22810
gi|753774531|gb|CP010816.1|	336111	.	G	A,C,T	.	H;M	*	DP:BC	231	0	4	227	0	23163	12	8	23140	3
gi|753774531|gb|CP010816.1|	336159	.	A	C,G	.	B;H;M	*	DP:BC	242	237	5	0	0	24237	24219	12	6	0
gi|753774531|gb|CP010816.1|	336184	.	T	C,G	.	H;M	*	DP:BC	253	0	0	4	249	25927	0	5	9	25913
gi|753774531|gb|CP010816.1|	336314	.	A	C,G,T	.	H;M	*	DP:BC	309	305	3	1	0	32009	31985	18	5	1
gi|753774531|gb|CP010816.1|	337125	.	A	C,G	.	H;M	*	DP:BC	214	213	1	0	0	34	31	0	3	0
gi|753774531|gb|CP010816.1|	337126	.	C	G	.	*	*	DP:BC	221	0	221	0	0	35	0	31	4	0
gi|753774531|gb|CP010816.1|	338752	.	G	A	.	*	*	DP:BC	157	0	0	157	0	5	4	0	1	0
gi|753774531|gb|CP010816.1|	344637	.	A	T	.	H	*	DP:BC	136	131	0	0	5	5	5	0	0	0
gi|753774531|gb|CP010816.1|	344921	.	A	C	.	H	*	DP:BC	99	92	7	0	0	7	7	0	0	0
gi|753774531|gb|CP010816.1|	344928	.	C	T	.	H	*	DP:BC	100	0	94	0	6	7	0	7	0	0
gi|753774531|gb|CP010816.1|	345134	.	G	A	.	*	*	DP:BC	139	0	0	139	0	11	4	0	7	0
gi|753774531|gb|CP010816.1|	347837	.	C	T	.	*	*	DP:BC	172	0	172	0	0	237	0	231	0	6
gi|753774531|gb|CP010816.1|	351661	.	C	A,G	.	H;M	*	DP:BC	107	6	101	0	0	774	0	773	1	0
gi|753774531|gb|CP010816.1|	351705	.	T	G	.	H	*	DP:BC	107	0	0	5	102	820	0	0	0	820
gi|753774531|gb|CP010816.1|	351718	.	T	C,G	.	B;H;M	*	DP:BC	115	0	0	10	105	837	0	3	0	834
gi|753774531|gb|CP010816.1|	351741	.	T	C,G	.	B;H;M	*	DP:BC	118	0	0	4	114	754	0	3	0	751
gi|753774531|gb|CP010816.1|	351754	.	G	C,T	.	H;M	*	DP:BC	122	0	1	2	119	761	0	0	0	761
gi|753774531|gb|CP010816.1|	354071	.	T	C,G	.	H;M	*	DP:BC	144	0	0	4	140	688	0	1	0	687
gi|753774531|gb|CP010816.1|	354074	.	T	G	.	H	*	DP:BC	128	0	0	7	121	678	0	0	0	678
gi|753774531|gb|CP010816.1|	363353	.	T	C,G	.	B;H;M	*	DP:BC	139	0	0	1	138	28	0	2	0	26
gi|753774531|gb|CP010816.1|	365238	.	G	A	.	*	*	DP:BC	194	0	0	194	0	98	31	0	67	0
gi|753774531|gb|CP010816.1|	366963	.	G	A	.	H	*	DP:BC	126	5	0	121	0	21	0	0	21	0
gi|753774531|gb|CP010816.1|	367049	.	T	G	.	H	*	DP:BC	89	0	0	9	80	21	0	0	0	21
gi|753774531|gb|CP010816.1|	367060	.	C	A	.	H	*	DP:BC	85	9	76	0	0	23	0	23	0	0
gi|753774531|gb|CP010816.1|	367065	.	A	C	.	H	*	DP:BC	90	83	7	0	0	21	21	0	0	0
gi|753774531|gb|CP010816.1|	369473	.	A	G,T	.	B;H;M	*	DP:BC	129	128	0	0	1	222	214	0	8	0
gi|753774531|gb|CP010816.1|	372992	.	T	C,G	.	H;M	*	DP:BC	133	0	0	3	130	1250	0	1	0	1249
gi|753774531|gb|CP010816.1|	373072	.	T	C	.	B	*	DP:BC	168	0	0	0	168	848	0	11	0	837
gi|753774531|gb|CP010816.1|	375322	.	G	A	.	*	*	DP:BC	177	0	0	177	0	81	7	0	74	0
gi|753774531|gb|CP010816.1|	379585	.	T	C	.	H	*	DP:BC	102	0	6	0	96	19	0	0	0	19
gi|753774531|gb|CP010816.1|	379939	.	A	T	.	H	*	DP:BC	77	72	0	0	5	21	21	0	0	0
gi|753774531|gb|CP010816.1|	379976	.	G	T	.	H	*	DP:BC	61	0	0	54	7	24	0	0	24	0
gi|753774531|gb|CP010816.1|	382929	.	A	G	.	H	*	DP:BC	113	108	0	5	0	87	87	0	0	0
gi|753774531|gb|CP010816.1|	382990	.	C	G	.	H	*	DP:BC	148	0	143	5	0	74	0	74	0	0
gi|753774531|gb|CP010816.1|	386418	.	C	T	.	H	*	DP:BC	119	0	114	0	5	14	0	14	0	0
gi|753774531|gb|CP010816.1|	387620	.	C	T	.	H	*	DP:BC	100	0	88	0	12	23	0	23	0	0
gi|753774531|gb|CP010816.1|	388463	.	A	G	.	H	*	DP:BC	120	113	0	7	0	27	27	0	0	0
gi|753774531|gb|CP010816.1|	389539	.	C	A	.	H	*	DP:BC	99	7	92	0	0	34	0	34	0	0
gi|753774531|gb|CP010816.1|	393653	.	T	C,G	.	M	*	DP:BC	212	0	0	0	212	58	0	2	1	55
gi|753774531|gb|CP010816.1|	397128	.	G	A	.	*	*	DP:BC	207	0	0	207	0	81	5	0	76	0
gi|753774531|gb|CP010816.1|	398539	.	T	A,G	.	H;M	*	DP:BC	52	1	0	2	49	200	0	0	0	200
gi|753774531|gb|CP010816.1|	398542	.	T	G	.	H	*	DP:BC	46	0	0	4	42	195	0	0	0	195
gi|753774531|gb|CP010816.1|	398583	.	T	C,G	.	H;M	*	DP:BC	62	0	0	3	59	193	0	1	0	192
gi|753774531|gb|CP010816.1|	399035	.	T	C,G	.	H;M	*	DP:BC	64	0	1	6	57	100	0	0	0	100
gi|753774531|gb|CP010816.1|	399050	.	T	G	.	H	*	DP:BC	60	0	0	5	55	106	0	0	0	106
gi|753774531|gb|CP010816.1|	399851	.	A	G	.	H	*	DP:BC	114	109	0	5	0	39	39	0	0	0
gi|753774531|gb|CP010816.1|	401814	.	T	G	.	H	*	DP:BC	150	0	0	6	144	90	0	0	0	90
gi|753774531|gb|CP010816.1|	401901	.	G	T	.	H	*	DP:BC	124	0	0	115	9	68	0	0	68	0
gi|753774531|gb|CP010816.1|	401917	.	C	A	.	H	*	DP:BC	112	6	106	0	0	64	0	64	0	0
gi|753774531|gb|CP010816.1|	404603	.	C	A	.	H	*	DP:BC	86	5	81	0	0	51	0	51	0	0
gi|753774531|gb|CP010816.1|	407572	.	T	C	.	*	*	DP:BC	138	0	0	0	138	36	0	4	0	32
gi|753774531|gb|CP010816.1|	409590	.	A	G	.	H	*	DP:BC	121	116	0	5	0	102	102	0	0	0
gi|753774531|gb|CP010816.1|	413395	.	G	A	.	*	*	DP:BC	155	0	0	155	0	7	3	0	4	0
gi|753774531|gb|CP010816.1|	414489	.	A	G	.	B	*	DP:BC	212	212	0	0	0	54	50	0	4	0
gi|753774531|gb|CP010816.1|	414606	.	G	C,T	.	B;H;M	*	DP:BC	169	0	3	166	0	698	0	0	697	1
gi|753774531|gb|CP010816.1|	414633	.	T	A,G	.	H;M	*	DP:BC	165	3	0	1	161	847	0	0	0	847
gi|753774531|gb|CP010816.1|	415251	.	A	C	.	H	*	DP:BC	159	156	3	0	0	1129	1128	1	0	0
gi|753774531|gb|CP010816.1|	415298	.	T	G	.	H	*	DP:BC	142	0	0	4	138	1087	0	0	2	1085
gi|753774531|gb|CP010816.1|	415354	.	G	T	.	H	*	DP:BC	133	0	0	124	9	1140	0	0	1140	0
gi|753774531|gb|CP010816.1|	415359	.	G	T	.	H	*	DP:BC	143	0	0	132	11	1175	0	0	1175	0
gi|753774531|gb|CP010816.1|	415370	.	G	T	.	H	*	DP:BC	129	0	0	120	9	1129	0	0	1129	0
gi|753774531|gb|CP010816.1|	415375	.	G	A,T	.	H;M	*	DP:BC	149	0	0	145	4	1149	1	0	1148	0
gi|753774531|gb|CP010816.1|	415378	.	T	A	.	H	*	DP:BC	128	7	0	0	121	1159	0	0	0	1159
gi|753774531|gb|CP010816.1|	415384	.	T	A,C	.	H;M	*	DP:BC	126	2	2	0	122	1079	0	1	0	1078
gi|753774531|gb|CP010816.1|	417138	.	T	C	.	*	*	DP:BC	112	0	0	0	112	490	0	43	0	447
gi|753774531|gb|CP010816.1|	417140	.	C	G	.	*	*	DP:BC	123	0	123	0	0	628	0	621	7	0
gi|753774531|gb|CP010816.1|	418039	.	T	G	.	H	*	DP:BC	97	0	0	7	90	1089	0	0	0	1089
gi|753774531|gb|CP010816.1|	422491	.	T	C	.	B	*	DP:BC	187	0	0	0	187	4006	0	88	0	3918
gi|753774531|gb|CP010816.1|	422493	.	G	A	.	B	*	DP:BC	185	0	0	185	0	3965	16	0	3949	0
gi|753774531|gb|CP010816.1|	422510	.	T	C,G	.	B;M	*	DP:BC	197	0	0	0	197	643	0	13	1	629
gi|753774531|gb|CP010816.1|	423469	.	C	T	.	*	*	DP:BC	184	0	184	0	0	732	0	722	0	10
gi|753774531|gb|CP010816.1|	425134	.	T	C	.	B	*	DP:BC	180	0	0	0	180	1383	0	19	0	1364
gi|753774531|gb|CP010816.1|	425799	.	T	C	.	B	*	DP:BC	161	0	0	0	161	3272	0	24	0	3248
gi|753774531|gb|CP010816.1|	425868	.	T	C,G	.	H;M	*	DP:BC	86	0	0	2	84	3541	0	2	0	3539
gi|753774531|gb|CP010816.1|	425873	.	A	G,T	.	H;M	*	DP:BC	101	93	0	5	3	3632	3632	0	0	0
gi|753774531|gb|CP010816.1|	425878	.	G	A,C	.	H;M	*	DP:BC	111	4	1	106	0	3718	0	0	3718	0
gi|753774531|gb|CP010816.1|	425885	.	C	T	.	H	*	DP:BC	103	0	88	0	15	3737	0	3736	0	1
gi|753774531|gb|CP010816.1|	428155	.	G	C	.	*	*	DP:BC	188	0	0	188	0	52	0	6	46	0
gi|753774531|gb|CP010816.1|	430788	.	T	C	.	B	*	DP:BC	213	0	0	0	213	358	0	7	0	351
gi|753774531|gb|CP010816.1|	430792	.	G	A	.	B	*	DP:BC	213	0	0	213	0	310	6	0	304	0
gi|753774531|gb|CP010816.1|	430794	.	G	A	.	B	*	DP:BC	212	0	0	212	0	188	7	0	181	0
gi|753774531|gb|CP010816.1|	436000	.	G	A,T	.	B;H;M	*	DP:BC	184	0	0	183	1	82	4	0	78	0
gi|753774531|gb|CP010816.1|	437287	.	T	C	.	B	*	DP:BC	164	0	0	0	164	52	0	4	0	48
gi|753774531|gb|CP010816.1|	439883	.	G	A,T	.	H;M	*	DP:BC	146	0	0	145	1	20	2	0	18	0
gi|753774531|gb|CP010816.1|	440777	.	T	C	.	B	*	DP:BC	221	0	0	0	221	25	0	4	0	21
gi|753774531|gb|CP010816.1|	452776	.	A	C	.	H	*	DP:BC	142	136	6	0	0	220	220	0	0	0
gi|753774531|gb|CP010816.1|	453255	.	G	A	.	*	*	DP:BC	240	0	0	240	0	159	159	0	0	0
gi|753774531|gb|CP010816.1|	457827	.	C	G,T	.	H;M	*	DP:BC	185	0	183	0	2	5	0	4	1	0
gi|753774531|gb|CP010816.1|	463596	.	G	A,C,T	.	B;H;M	*	DP:BC	118	0	3	115	0	120	1	0	117	2
gi|753774531|gb|CP010816.1|	464237	.	C	T	.	*	*	DP:BC	198	0	198	0	0	1905	0	1894	0	11
gi|753774531|gb|CP010816.1|	465995	.	T	C	.	B	*	DP:BC	146	0	0	0	146	4349	0	24	0	4325
gi|753774531|gb|CP010816.1|	466949	.	T	C	.	B	*	DP:BC	179	0	0	0	179	520	0	8	0	512
gi|753774531|gb|CP010816.1|	468113	.	T	G	.	H	*	DP:BC	125	0	0	5	120	32	0	0	0	32
gi|753774531|gb|CP010816.1|	470212	.	G	A	.	Y	*	DP:BC	217	0	0	217	0	40	4	0	36	0
gi|753774531|gb|CP010816.1|	470517	.	A	C	.	H	*	DP:BC	166	161	5	0	0	28	28	0	0	0
gi|753774531|gb|CP010816.1|	470606	.	G	T	.	H	*	DP:BC	129	0	0	122	7	49	0	0	49	0
gi|753774531|gb|CP010816.1|	470610	.	A	C	.	H	*	DP:BC	133	117	16	0	0	46	46	0	0	0
gi|753774531|gb|CP010816.1|	470618	.	A	C	.	H;Y	*	DP:BC	104	97	7	0	0	52	52	0	0	0
gi|753774531|gb|CP010816.1|	470621	.	A	C	.	H	*	DP:BC	106	91	15	0	0	48	47	1	0	0
gi|753774531|gb|CP010816.1|	472849	.	G	C	.	H	*	DP:BC	103	0	6	97	0	46	0	0	46	0
gi|753774531|gb|CP010816.1|	472866	.	T	C	.	H	*	DP:BC	100	0	10	0	90	37	0	0	0	37
gi|753774531|gb|CP010816.1|	473608	.	C	A	.	H	*	DP:BC	108	6	102	0	0	37	0	37	0	0
gi|753774531|gb|CP010816.1|	473686	.	C	T	.	H	*	DP:BC	69	0	64	0	5	29	0	29	0	0
gi|753774531|gb|CP010816.1|	474486	.	C	A,T	.	H;M	*	DP:BC	90	5	85	0	0	250	0	248	0	2
gi|753774531|gb|CP010816.1|	477438	.	C	T	.	*	*	DP:BC	205	0	205	0	0	175	0	168	0	7
gi|753774531|gb|CP010816.1|	478503	.	T	C	.	H	*	DP:BC	132	0	5	0	127	84	0	0	0	84
gi|753774531|gb|CP010816.1|	483834	.	A	C	.	H	*	DP:BC	73	67	6	0	0	53	53	0	0	0
gi|753774531|gb|CP010816.1|	486068	.	A	C,G	.	H;M	*	DP:BC	99	98	1	0	0	5	4	0	1	0
gi|753774531|gb|CP010816.1|	486708	.	A	C,G	.	B;H;M	*	DP:BC	98	96	2	0	0	4041	4031	1	9	0
gi|753774531|gb|CP010816.1|	489806	.	C	T	.	*	*	DP:BC	113	0	113	0	0	35	0	31	0	4
gi|753774531|gb|CP010816.1|	490832	.	A	G	.	H	*	DP:BC	83	78	0	5	0	25	25	0	0	0
gi|753774531|gb|CP010816.1|	491455	.	A	C	.	H	*	DP:BC	117	110	7	0	0	28	28	0	0	0
gi|753774531|gb|CP010816.1|	492533	.	A	G	.	H	*	DP:BC	86	78	0	8	0	11	11	0	0	0
gi|753774531|gb|CP010816.1|	495304	.	T	G	.	H	*	DP:BC	74	0	0	13	61	5	0	0	0	5
gi|753774531|gb|CP010816.1|	503460	.	C	T	.	H	*	DP:BC	99	0	94	0	5	6	0	6	0	0
gi|753774531|gb|CP010816.1|	503478	.	C	G	.	B;H	*	DP:BC	93	0	88	5	0	6	0	6	0	0
gi|753774531|gb|CP010816.1|	503542	.	A	G	.	H	*	DP:BC	133	128	0	5	0	7	7	0	0	0
gi|753774531|gb|CP010816.1|	511652	.	T	G	.	H	*	DP:BC	126	0	0	7	119	25	0	0	0	25
gi|753774531|gb|CP010816.1|	525945	.	A	C,G	.	H;M	*	DP:BC	154	153	1	0	0	22	20	0	2	0
gi|753774531|gb|CP010816.1|	526508	.	G	T	.	H	*	DP:BC	125	0	0	120	5	44	0	0	44	0
gi|753774531|gb|CP010816.1|	526833	.	G	A	.	*	*	DP:BC	198	0	0	198	0	41	37	0	4	0
gi|753774531|gb|CP010816.1|	533618	.	A	C	.	B	*	DP:BC	237	237	0	0	0	6	0	6	0	0
gi|753774531|gb|CP010816.1|	533689	.	A	G,T	.	H;M	*	DP:BC	217	216	0	0	1	1440	1	0	1439	0
gi|753774531|gb|CP010816.1|	533936	.	C	G,T	.	M	*	DP:BC	221	0	221	0	0	459	0	10	1	448
gi|753774531|gb|CP010816.1|	535692	.	G	C	.	H	*	DP:BC	256	0	64	192	0	9	0	6	3	0
gi|753774531|gb|CP010816.1|	535729	.	A	G	.	H	*	DP:BC	291	217	0	74	0	12	3	0	9	0
gi|753774531|gb|CP010816.1|	535743	.	A	G	.	H	*	DP:BC	287	209	0	78	0	14	1	0	13	0
gi|753774531|gb|CP010816.1|	535746	.	A	G	.	H	*	DP:BC	289	207	0	82	0	13	1	0	12	0
gi|753774531|gb|CP010816.1|	535764	.	A	G	.	H	*	DP:BC	297	215	0	82	0	25	3	0	22	0
gi|753774531|gb|CP010816.1|	535782	.	G	T	.	H	*	DP:BC	294	0	0	209	85	24	0	0	2	22
gi|753774531|gb|CP010816.1|	535818	.	C	T	.	H	*	DP:BC	311	0	219	0	92	26	0	2	0	24
gi|753774531|gb|CP010816.1|	535833	.	T	C	.	H	*	DP:BC	289	0	77	0	212	29	0	27	0	2
gi|753774531|gb|CP010816.1|	535919	.	C	T	.	H	*	DP:BC	289	0	208	0	81	32	0	5	0	27
gi|753774531|gb|CP010816.1|	535949	.	C	T	.	H	*	DP:BC	312	0	220	0	92	33	0	6	0	27
gi|753774531|gb|CP010816.1|	536093	.	T	A	.	H	*	DP:BC	284	73	0	0	211	36	29	0	0	7
gi|753774531|gb|CP010816.1|	541896	.	C	A	.	H	*	DP:BC	170	5	165	0	0	5	0	5	0	0
gi|753774531|gb|CP010816.1|	541934	.	G	T	.	H	*	DP:BC	152	0	0	144	8	6	0	0	6	0
gi|753774531|gb|CP010816.1|	546748	.	C	A	.	H	*	DP:BC	340	107	233	0	0	164	144	20	0	0
gi|753774531|gb|CP010816.1|	546779	.	G	T	.	H	*	DP:BC	344	0	0	247	97	184	0	0	28	156
gi|753774531|gb|CP010816.1|	546903	.	G	A	.	H	*	DP:BC	417	139	0	278	0	188	143	0	45	0
gi|753774531|gb|CP010816.1|	546912	.	A	G	.	H	*	DP:BC	411	274	0	137	0	174	43	0	131	0
gi|753774531|gb|CP010816.1|	546923	.	C	T	.	H	*	DP:BC	401	0	272	0	129	205	0	62	0	143
gi|753774531|gb|CP010816.1|	546927	.	T	C	.	H	*	DP:BC	387	0	123	0	264	201	0	141	0	60
gi|753774531|gb|CP010816.1|	546936	.	C	A	.	H	*	DP:BC	393	123	270	0	0	220	169	51	0	0
gi|753774531|gb|CP010816.1|	546948	.	G	A	.	H	*	DP:BC	410	123	0	287	0	205	156	0	49	0
gi|753774531|gb|CP010816.1|	546974	.	T	C	.	H	*	DP:BC	364	0	103	0	261	168	0	129	0	39
gi|753774531|gb|CP010816.1|	546983	.	T	C	.	H	*	DP:BC	325	0	95	0	230	156	0	121	0	35
gi|753774531|gb|CP010816.1|	546994	.	C	T	.	H	*	DP:BC	340	0	243	0	97	145	0	31	0	114
gi|753774531|gb|CP010816.1|	546995	.	C	G	.	H	*	DP:BC	341	0	244	97	0	147	0	32	115	0
gi|753774531|gb|CP010816.1|	547419	.	C	G	.	H	*	DP:BC	255	0	198	57	0	5	0	1	4	0
gi|753774531|gb|CP010816.1|	547429	.	T	C	.	H	*	DP:BC	264	0	61	0	203	8	0	8	0	0
gi|753774531|gb|CP010816.1|	547434	.	A	T	.	H	*	DP:BC	256	195	0	0	61	8	0	0	0	8
gi|753774531|gb|CP010816.1|	547443	.	C	T	.	H	*	DP:BC	264	0	200	0	64	9	0	0	0	9
gi|753774531|gb|CP010816.1|	547445	.	G	T	.	H	*	DP:BC	272	0	0	207	65	9	0	0	0	9
gi|753774531|gb|CP010816.1|	547446	.	G	A	.	H	*	DP:BC	264	62	0	202	0	8	8	0	0	0
gi|753774531|gb|CP010816.1|	547521	.	A	G	.	H	*	DP:BC	322	228	0	94	0	15	0	0	15	0
gi|753774531|gb|CP010816.1|	547614	.	A	C	.	H	*	DP:BC	325	221	104	0	0	24	2	22	0	0
gi|753774531|gb|CP010816.1|	547746	.	G	C	.	H	*	DP:BC	276	0	105	171	0	7	0	6	1	0
gi|753774531|gb|CP010816.1|	547748	.	A	C	.	H	*	DP:BC	277	170	107	0	0	7	1	6	0	0
gi|753774531|gb|CP010816.1|	547749	.	G	C	.	H	*	DP:BC	279	0	106	173	0	7	0	6	1	0
gi|753774531|gb|CP010816.1|	547751	.	T	C	.	H	*	DP:BC	282	0	108	0	174	7	0	6	0	1
gi|753774531|gb|CP010816.1|	547763	.	C	T	.	H	*	DP:BC	297	0	172	0	125	7	0	1	0	6
gi|753774531|gb|CP010816.1|	547778	.	T	C	.	H	*	DP:BC	259	0	112	0	147	6	0	6	0	0
gi|753774531|gb|CP010816.1|	547786	.	T	C	.	H	*	DP:BC	257	0	111	0	146	6	0	6	0	0
gi|753774531|gb|CP010816.1|	547790	.	G	A	.	H	*	DP:BC	261	115	0	146	0	6	6	0	0	0
gi|753774531|gb|CP010816.1|	547805	.	C	T	.	H	*	DP:BC	247	0	130	0	117	9	0	0	0	9
gi|753774531|gb|CP010816.1|	548250	.	G	A	.	H	*	DP:BC	237	99	0	138	0	34	21	0	13	0
gi|753774531|gb|CP010816.1|	548310	.	A	G	.	H	*	DP:BC	234	135	0	99	0	30	11	0	19	0
gi|753774531|gb|CP010816.1|	548690	.	G	A,C	.	B;H;M	*	DP:BC	132	16	1	115	0	22	7	0	15	0
gi|753774531|gb|CP010816.1|	548707	.	T	C	.	H	*	DP:BC	129	0	21	0	108	27	0	10	0	17
gi|753774531|gb|CP010816.1|	548718	.	C	A	.	H	*	DP:BC	132	22	110	0	0	24	9	15	0	0
gi|753774531|gb|CP010816.1|	548787	.	A	C,G	.	H;M	*	DP:BC	153	114	0	39	0	24	10	1	13	0
gi|753774531|gb|CP010816.1|	548835	.	C	A	.	H	*	DP:BC	158	46	112	0	0	31	19	12	0	0
gi|753774531|gb|CP010816.1|	548841	.	C	T	.	H	*	DP:BC	158	0	111	0	47	29	0	12	0	17
gi|753774531|gb|CP010816.1|	548850	.	A	G	.	H	*	DP:BC	173	118	0	55	0	32	12	0	20	0
gi|753774531|gb|CP010816.1|	548898	.	C	T	.	H	*	DP:BC	191	0	129	0	62	33	0	11	0	22
gi|753774531|gb|CP010816.1|	548916	.	C	T	.	H	*	DP:BC	190	0	125	0	65	32	0	11	0	21
gi|753774531|gb|CP010816.1|	548928	.	C	A,G	.	H;M	*	DP:BC	185	1	120	64	0	33	0	10	23	0
gi|753774531|gb|CP010816.1|	548931	.	C	A	.	H	*	DP:BC	185	62	123	0	0	28	18	10	0	0
gi|753774531|gb|CP010816.1|	548937	.	T	C	.	H	*	DP:BC	180	0	65	0	115	28	0	20	0	8
gi|753774531|gb|CP010816.1|	548940	.	G	A	.	H	*	DP:BC	194	66	0	128	0	29	20	0	9	0
gi|753774531|gb|CP010816.1|	548964	.	C	T	.	H	*	DP:BC	194	0	130	0	64	35	0	10	0	25
gi|753774531|gb|CP010816.1|	548973	.	T	C	.	H	*	DP:BC	185	0	65	0	120	33	0	23	0	10
gi|753774531|gb|CP010816.1|	548976	.	C	T	.	H	*	DP:BC	198	0	127	0	71	33	0	10	0	23
gi|753774531|gb|CP010816.1|	548985	.	G	A	.	H	*	DP:BC	188	64	0	124	0	33	23	0	10	0
gi|753774531|gb|CP010816.1|	548986	.	G	A	.	H	*	DP:BC	188	64	0	124	0	33	23	0	10	0
gi|753774531|gb|CP010816.1|	548994	.	T	C	.	H	*	DP:BC	182	0	65	0	117	27	0	20	0	7
gi|753774531|gb|CP010816.1|	549001	.	C	A	.	H	*	DP:BC	172	58	114	0	0	26	21	5	0	0
gi|753774531|gb|CP010816.1|	549009	.	A	G	.	H	*	DP:BC	170	104	0	66	0	26	4	0	22	0
gi|753774531|gb|CP010816.1|	549042	.	A	T	.	H	*	DP:BC	168	57	0	0	111	29	26	0	0	3
gi|753774531|gb|CP010816.1|	549054	.	A	G	.	H	*	DP:BC	170	111	0	59	0	28	4	0	24	0
gi|753774531|gb|CP010816.1|	549063	.	T	G	.	H	*	DP:BC	158	0	0	54	104	25	0	0	21	4
gi|753774531|gb|CP010816.1|	549093	.	G	A	.	H	*	DP:BC	161	101	0	60	0	18	4	0	14	0
gi|753774531|gb|CP010816.1|	549103	.	T	G	.	H	*	DP:BC	137	0	0	5	132	15	0	0	0	15
gi|753774531|gb|CP010816.1|	549120	.	G	T	.	H	*	DP:BC	147	0	0	102	45	15	0	0	2	13
gi|753774531|gb|CP010816.1|	549159	.	G	A,C	.	H;M	*	DP:BC	126	35	3	88	0	16	14	0	2	0
gi|753774531|gb|CP010816.1|	549166	.	C	A	.	H	*	DP:BC	108	28	80	0	0	13	11	2	0	0
gi|753774531|gb|CP010816.1|	549167	.	A	G	.	H	*	DP:BC	137	89	0	48	0	14	2	0	12	0
gi|753774531|gb|CP010816.1|	549180	.	A	C,G	.	H;M	*	DP:BC	118	82	3	33	0	15	2	0	13	0
gi|753774531|gb|CP010816.1|	549182	.	C	G	.	H	*	DP:BC	125	0	120	5	0	18	0	18	0	0
gi|753774531|gb|CP010816.1|	549186	.	G	C,T	.	H;M	*	DP:BC	129	0	32	91	6	16	0	14	2	0
gi|753774531|gb|CP010816.1|	549195	.	G	A	.	H	*	DP:BC	131	5	0	126	0	17	0	0	17	0
gi|753774531|gb|CP010816.1|	549199	.	A	C	.	H	*	DP:BC	123	117	6	0	0	16	16	0	0	0
gi|753774531|gb|CP010816.1|	549219	.	G	A,C	.	H;M	*	DP:BC	246	1	77	168	0	15	0	14	1	0
gi|753774531|gb|CP010816.1|	549228	.	T	C	.	H	*	DP:BC	249	0	80	0	169	15	0	14	0	1
gi|753774531|gb|CP010816.1|	549266	.	G	A	.	H	*	DP:BC	268	83	0	185	0	12	11	0	1	0
gi|753774531|gb|CP010816.1|	549282	.	G	A	.	H	*	DP:BC	261	77	0	184	0	13	12	0	1	0
gi|753774531|gb|CP010816.1|	549296	.	C	G	.	H	*	DP:BC	249	0	179	70	0	13	0	5	8	0
gi|753774531|gb|CP010816.1|	549303	.	C	T	.	H	*	DP:BC	248	0	173	0	75	13	0	5	0	8
gi|753774531|gb|CP010816.1|	549312	.	C	T	.	H	*	DP:BC	266	0	186	0	80	13	0	1	0	12
gi|753774531|gb|CP010816.1|	549369	.	T	C	.	H	*	DP:BC	265	0	45	0	220	13	0	11	0	2
gi|753774531|gb|CP010816.1|	549375	.	C	T	.	H	*	DP:BC	256	0	218	0	38	13	0	2	0	11
gi|753774531|gb|CP010816.1|	549420	.	T	C	.	H	*	DP:BC	236	0	26	0	210	8	0	5	0	3
gi|753774531|gb|CP010816.1|	549423	.	T	C	.	H	*	DP:BC	241	0	26	0	215	8	0	5	0	3
gi|753774531|gb|CP010816.1|	549426	.	C	T	.	H	*	DP:BC	237	0	211	0	26	8	0	3	0	5
gi|753774531|gb|CP010816.1|	549428	.	A	G	.	H	*	DP:BC	233	207	0	26	0	8	3	0	5	0
gi|753774531|gb|CP010816.1|	549430	.	C	A,G	.	H;M	*	DP:BC	234	1	207	26	0	8	0	3	5	0
gi|753774531|gb|CP010816.1|	549435	.	T	C	.	H	*	DP:BC	234	0	26	0	208	8	0	5	0	3
gi|753774531|gb|CP010816.1|	549921	.	T	C,G	.	H;M	*	DP:BC	177	0	14	1	162	5	0	5	0	0
gi|753774531|gb|CP010816.1|	549933	.	A	C	.	H	*	DP:BC	144	130	14	0	0	6	0	6	0	0
gi|753774531|gb|CP010816.1|	549954	.	G	A	.	H	*	DP:BC	208	11	0	197	0	5	5	0	0	0
gi|753774531|gb|CP010816.1|	549955	.	C	A	.	H	*	DP:BC	157	12	145	0	0	5	5	0	0	0
gi|753774531|gb|CP010816.1|	549956	.	G	A	.	H	*	DP:BC	185	12	0	173	0	5	5	0	0	0
gi|753774531|gb|CP010816.1|	549963	.	G	C	.	H	*	DP:BC	179	0	12	167	0	5	0	5	0	0
gi|753774531|gb|CP010816.1|	549966	.	G	T	.	H	*	DP:BC	189	0	0	177	12	5	0	0	0	5
gi|753774531|gb|CP010816.1|	549975	.	C	G	.	H	*	DP:BC	201	0	190	11	0	5	0	0	5	0
gi|753774531|gb|CP010816.1|	550597	.	A	C,G	.	H;M	*	DP:BC	247	216	1	30	0	7	1	0	6	0
gi|753774531|gb|CP010816.1|	550598	.	A	G	.	H	*	DP:BC	259	230	0	29	0	7	1	0	6	0
gi|753774531|gb|CP010816.1|	550612	.	T	C	.	H	*	DP:BC	247	0	31	0	216	7	0	6	0	1
gi|753774531|gb|CP010816.1|	550618	.	A	G	.	H	*	DP:BC	248	216	0	32	0	7	1	0	6	0
gi|753774531|gb|CP010816.1|	550624	.	G	A	.	H	*	DP:BC	241	31	0	210	0	7	6	0	1	0
gi|753774531|gb|CP010816.1|	550627	.	A	C	.	H	*	DP:BC	245	213	32	0	0	7	1	6	0	0
gi|753774531|gb|CP010816.1|	550629	.	A	G	.	H	*	DP:BC	244	212	0	32	0	7	1	0	6	0
gi|753774531|gb|CP010816.1|	550630	.	G	A	.	H	*	DP:BC	241	32	0	209	0	6	5	0	1	0
gi|753774531|gb|CP010816.1|	550648	.	A	G	.	H	*	DP:BC	257	217	0	40	0	7	1	0	6	0
gi|753774531|gb|CP010816.1|	550649	.	C	G	.	H	*	DP:BC	256	0	216	40	0	7	0	1	6	0
gi|753774531|gb|CP010816.1|	550665	.	C	G	.	H	*	DP:BC	245	0	206	39	0	10	0	1	9	0
gi|753774531|gb|CP010816.1|	550669	.	T	A	.	H	*	DP:BC	241	41	0	0	200	10	9	0	0	1
gi|753774531|gb|CP010816.1|	550672	.	A	G	.	H	*	DP:BC	245	204	0	41	0	10	1	0	9	0
gi|753774531|gb|CP010816.1|	550708	.	T	G	.	H	*	DP:BC	256	0	0	48	208	10	0	0	10	0
gi|753774531|gb|CP010816.1|	550712	.	C	T	.	H	*	DP:BC	245	0	203	0	42	8	0	0	0	8
gi|753774531|gb|CP010816.1|	550714	.	T	C	.	H	*	DP:BC	241	0	43	0	198	10	0	10	0	0
gi|753774531|gb|CP010816.1|	550717	.	C	T	.	H	*	DP:BC	249	0	207	0	42	9	0	0	0	9
gi|753774531|gb|CP010816.1|	550726	.	C	T	.	H	*	DP:BC	235	0	196	0	39	8	0	0	0	8
gi|753774531|gb|CP010816.1|	550731	.	C	A,T	.	H;M	*	DP:BC	228	2	190	0	36	6	0	0	0	6
gi|753774531|gb|CP010816.1|	550737	.	T	A	.	H	*	DP:BC	222	36	0	0	186	6	6	0	0	0
gi|753774531|gb|CP010816.1|	550744	.	A	C	.	H	*	DP:BC	220	187	33	0	0	6	0	6	0	0
gi|753774531|gb|CP010816.1|	550753	.	G	A	.	H	*	DP:BC	208	27	0	181	0	6	6	0	0	0
gi|753774531|gb|CP010816.1|	550756	.	T	A	.	H	*	DP:BC	209	27	0	0	182	6	6	0	0	0
gi|753774531|gb|CP010816.1|	550759	.	A	G	.	H	*	DP:BC	212	185	0	27	0	6	0	0	6	0
gi|753774531|gb|CP010816.1|	550762	.	T	C	.	H	*	DP:BC	223	0	28	0	195	6	0	6	0	0
gi|753774531|gb|CP010816.1|	550768	.	A	G	.	H	*	DP:BC	215	187	0	28	0	6	0	0	6	0
gi|753774531|gb|CP010816.1|	550774	.	T	C	.	H	*	DP:BC	221	0	26	0	195	6	0	6	0	0
gi|753774531|gb|CP010816.1|	550780	.	C	G	.	H	*	DP:BC	222	0	199	23	0	6	0	0	6	0
gi|753774531|gb|CP010816.1|	550788	.	G	A	.	H	*	DP:BC	211	22	0	189	0	6	6	0	0	0
gi|753774531|gb|CP010816.1|	556746	.	C	T	.	H	*	DP:BC	104	0	99	0	5	96	0	96	0	0
gi|753774531|gb|CP010816.1|	558258	.	T	G	.	H;Y	*	DP:BC	133	0	0	36	97	29	0	0	0	29
gi|753774531|gb|CP010816.1|	558261	.	T	G	.	H;Y	*	DP:BC	110	0	0	13	97	33	0	0	0	33
gi|753774531|gb|CP010816.1|	558263	.	A	G	.	H;Y	*	DP:BC	100	94	0	6	0	35	35	0	0	0
gi|753774531|gb|CP010816.1|	558283	.	C	A	.	H	*	DP:BC	111	5	106	0	0	32	0	32	0	0
gi|753774531|gb|CP010816.1|	565266	.	A	G	.	H	*	DP:BC	89	84	0	5	0	78	78	0	0	0
gi|753774531|gb|CP010816.1|	565268	.	T	G	.	H;Y	*	DP:BC	90	0	0	5	85	79	0	0	0	79
gi|753774531|gb|CP010816.1|	565288	.	T	C	.	H	*	DP:BC	81	0	7	0	74	79	0	0	0	79
gi|753774531|gb|CP010816.1|	571989	.	T	C	.	*	*	DP:BC	171	0	0	0	171	434	0	10	0	424
gi|753774531|gb|CP010816.1|	583331	.	C	T	.	H	*	DP:BC	132	0	131	0	1	7	0	5	0	2
gi|753774531|gb|CP010816.1|	585663	.	T	C	.	H	*	DP:BC	53	0	4	0	49	79	0	0	0	79
gi|753774531|gb|CP010816.1|	585672	.	G	A	.	H	*	DP:BC	51	5	0	46	0	79	0	0	79	0
gi|753774531|gb|CP010816.1|	588775	.	C	G	.	H	*	DP:BC	125	0	120	5	0	142	0	142	0	0
gi|753774531|gb|CP010816.1|	589024	.	C	T	.	*	*	DP:BC	163	0	163	0	0	110	0	90	0	20
gi|753774531|gb|CP010816.1|	589139	.	T	G	.	H	*	DP:BC	100	0	0	11	89	90	0	0	0	90
gi|753774531|gb|CP010816.1|	589213	.	T	G	.	H	*	DP:BC	116	0	0	5	111	81	0	0	0	81
gi|753774531|gb|CP010816.1|	590595	.	T	G	.	H	*	DP:BC	134	0	0	3	131	902	0	0	1	901
gi|753774531|gb|CP010816.1|	590680	.	T	C,G	.	H;M	*	DP:BC	163	0	0	3	160	903	0	1	0	902
gi|753774531|gb|CP010816.1|	590729	.	A	G	.	H	*	DP:BC	159	152	0	7	0	937	937	0	0	0
gi|753774531|gb|CP010816.1|	590751	.	T	C,G	.	H;M	*	DP:BC	180	0	0	5	175	889	0	1	0	888
gi|753774531|gb|CP010816.1|	591022	.	T	C	.	B	*	DP:BC	189	0	0	0	189	1187	0	9	0	1178
gi|753774531|gb|CP010816.1|	591188	.	C	G,T	.	H;M	*	DP:BC	100	0	97	3	0	1229	0	1228	0	1
gi|753774531|gb|CP010816.1|	591203	.	C	A,T	.	B;H;M	*	DP:BC	123	2	120	0	1	1345	0	1345	0	0
gi|753774531|gb|CP010816.1|	591239	.	A	G,T	.	H;M	*	DP:BC	113	110	0	1	2	1121	1120	0	1	0
gi|753774531|gb|CP010816.1|	591583	.	A	G	.	H	*	DP:BC	98	95	0	3	0	643	642	0	1	0
gi|753774531|gb|CP010816.1|	591590	.	A	G	.	H	*	DP:BC	100	93	0	7	0	616	616	0	0	0
gi|753774531|gb|CP010816.1|	595542	.	C	A	.	H	*	DP:BC	100	7	93	0	0	24	0	24	0	0
gi|753774531|gb|CP010816.1|	600710	.	T	G	.	H	*	DP:BC	72	0	0	5	67	326	0	0	0	326
gi|753774531|gb|CP010816.1|	600742	.	C	G,T	.	H;M	*	DP:BC	79	0	75	2	2	355	0	355	0	0
gi|753774531|gb|CP010816.1|	601387	.	A	G	.	B	*	DP:BC	120	120	0	0	0	940	914	0	26	0
gi|753774531|gb|CP010816.1|	611156	.	C	A	.	H;Y	*	DP:BC	129	6	123	0	0	7	0	7	0	0
gi|753774531|gb|CP010816.1|	614342	.	C	A	.	H	*	DP:BC	121	5	116	0	0	9	0	9	0	0
gi|753774531|gb|CP010816.1|	617922	.	T	G	.	H	*	DP:BC	121	0	0	5	116	22	0	0	0	22
gi|753774531|gb|CP010816.1|	618049	.	G	A	.	H	*	DP:BC	90	10	0	80	0	38	0	0	38	0
gi|753774531|gb|CP010816.1|	620107	.	C	T	.	Y	*	DP:BC	202	0	202	0	0	299	0	293	0	6
gi|753774531|gb|CP010816.1|	620296	.	T	G	.	H	*	DP:BC	109	0	0	5	104	323	0	0	1	322
gi|753774531|gb|CP010816.1|	620302	.	T	A,G	.	H;M	*	DP:BC	121	3	0	0	118	329	0	0	1	328
gi|753774531|gb|CP010816.1|	620331	.	C	G,T	.	H;M	*	DP:BC	135	0	131	2	2	326	0	326	0	0
gi|753774531|gb|CP010816.1|	622739	.	A	G	.	B	*	DP:BC	190	190	0	0	0	997	954	0	43	0
gi|753774531|gb|CP010816.1|	622775	.	A	G	.	B	*	DP:BC	183	183	0	0	0	1441	1419	0	22	0
gi|753774531|gb|CP010816.1|	623165	.	G	A	.	*	*	DP:BC	192	0	0	192	0	130	8	0	122	0
gi|753774531|gb|CP010816.1|	624122	.	G	A	.	*	*	DP:BC	171	0	0	171	0	75	6	0	69	0
gi|753774531|gb|CP010816.1|	626698	.	G	A,C	.	B;H;M	*	DP:BC	135	0	2	133	0	24	2	0	22	0
gi|753774531|gb|CP010816.1|	627733	.	A	C	.	H	*	DP:BC	129	123	6	0	0	11	11	0	0	0
gi|753774531|gb|CP010816.1|	645048	.	C	A	.	H	*	DP:BC	49	10	39	0	0	154	0	154	0	0
gi|753774531|gb|CP010816.1|	645052	.	T	A,C	.	B;H;M	*	DP:BC	45	2	2	0	41	145	0	0	0	145
gi|753774531|gb|CP010816.1|	645175	.	A	C,G	.	H;M	*	DP:BC	60	57	0	3	0	109	108	1	0	0
gi|753774531|gb|CP010816.1|	645742	.	A	C,G	.	B;M	*	DP:BC	143	143	0	0	0	2130	2074	1	55	0
gi|753774531|gb|CP010816.1|	647160	.	A	C	.	*	*	DP:BC	197	197	0	0	0	7	4	3	0	0
gi|753774531|gb|CP010816.1|	649278	.	A	C	.	H	*	DP:BC	185	180	5	0	0	6	6	0	0	0
gi|753774531|gb|CP010816.1|	649388	.	A	C	.	H	*	DP:BC	139	132	7	0	0	16	16	0	0	0
gi|753774531|gb|CP010816.1|	653421	.	C	A,T	.	H;M	*	DP:BC	112	5	106	0	1	90	0	90	0	0
gi|753774531|gb|CP010816.1|	664444	.	T	G	.	H	*	DP:BC	74	0	0	5	69	97	0	0	0	97
gi|753774531|gb|CP010816.1|	665414	.	C	A	.	H	*	DP:BC	109	10	99	0	0	288	0	288	0	0
gi|753774531|gb|CP010816.1|	665504	.	G	A	.	H	*	DP:BC	125	6	0	119	0	295	0	0	295	0
gi|753774531|gb|CP010816.1|	667083	.	C	A	.	H	*	DP:BC	164	6	158	0	0	726	0	726	0	0
gi|753774531|gb|CP010816.1|	667090	.	T	A,C	.	B;H;M	*	DP:BC	162	4	0	0	158	691	0	3	0	688
gi|753774531|gb|CP010816.1|	667746	.	T	C	.	B	*	DP:BC	112	0	0	0	112	143	0	12	0	131
gi|753774531|gb|CP010816.1|	677303	.	C	T	.	*	*	DP:BC	210	0	210	0	0	7	0	2	0	5
gi|753774531|gb|CP010816.1|	677322	.	A	C	.	H	*	DP:BC	186	181	5	0	0	8	8	0	0	0
gi|753774531|gb|CP010816.1|	677398	.	T	C	.	H	*	DP:BC	132	0	6	0	126	15	0	0	0	15
gi|753774531|gb|CP010816.1|	677416	.	T	G	.	H	*	DP:BC	130	0	0	5	125	13	0	0	0	13
gi|753774531|gb|CP010816.1|	681672	.	C	G	.	B	*	DP:BC	116	0	116	0	0	22	0	18	4	0
gi|753774531|gb|CP010816.1|	685555	.	A	C	.	H	*	DP:BC	119	113	6	0	0	7	7	0	0	0
gi|753774531|gb|CP010816.1|	698624	.	A	C,T	.	M	*	DP:BC	193	193	0	0	0	28	26	1	0	1
gi|753774531|gb|CP010816.1|	702194	.	C	G,T	.	H;M	*	DP:BC	114	0	110	3	1	243	0	243	0	0
gi|753774531|gb|CP010816.1|	702328	.	C	G,T	.	H;M	*	DP:BC	138	0	136	2	0	250	0	245	0	5
gi|753774531|gb|CP010816.1|	702693	.	T	G	.	H	*	DP:BC	165	0	0	6	159	318	0	0	0	318
gi|753774531|gb|CP010816.1|	712979	.	C	G	.	*	*	DP:BC	177	0	177	0	0	1287	0	1277	10	0
gi|753774531|gb|CP010816.1|	715090	.	C	A,G	.	B;H;M	*	DP:BC	112	0	104	8	0	562	1	561	0	0
gi|753774531|gb|CP010816.1|	715095	.	C	G	.	H	*	DP:BC	108	0	101	7	0	553	0	553	0	0
gi|753774531|gb|CP010816.1|	715097	.	T	G	.	H	*	DP:BC	111	0	0	5	106	519	0	0	1	518
gi|753774531|gb|CP010816.1|	715118	.	C	A	.	H	*	DP:BC	135	5	130	0	0	558	0	558	0	0
gi|753774531|gb|CP010816.1|	715163	.	A	C	.	H	*	DP:BC	131	126	5	0	0	498	498	0	0	0
gi|753774531|gb|CP010816.1|	715846	.	T	G	.	*	*	DP:BC	136	0	0	0	136	547	0	0	8	539
gi|753774531|gb|CP010816.1|	715851	.	A	C	.	*	*	DP:BC	132	132	0	0	0	552	541	11	0	0
gi|753774531|gb|CP010816.1|	715852	.	T	G	.	*	*	DP:BC	134	0	0	0	134	520	0	0	9	511
gi|753774531|gb|CP010816.1|	715853	.	T	C	.	*	*	DP:BC	143	0	0	0	143	571	0	12	0	559
gi|753774531|gb|CP010816.1|	715858	.	A	T	.	*	*	DP:BC	151	151	0	0	0	666	658	0	0	8
gi|753774531|gb|CP010816.1|	715859	.	A	C,G	.	H;M	*	DP:BC	149	148	0	1	0	616	603	13	0	0
gi|753774531|gb|CP010816.1|	715860	.	G	A	.	*	*	DP:BC	154	0	0	154	0	636	8	0	628	0
gi|753774531|gb|CP010816.1|	717101	.	C	A	.	H	*	DP:BC	138	10	128	0	0	17	0	17	0	0
gi|753774531|gb|CP010816.1|	717114	.	G	A	.	H	*	DP:BC	124	9	0	115	0	11	0	0	11	0
gi|753774531|gb|CP010816.1|	717122	.	T	A	.	H	*	DP:BC	132	16	0	0	116	11	0	0	0	11
gi|753774531|gb|CP010816.1|	717141	.	T	A	.	H	*	DP:BC	112	8	0	0	104	33	0	0	0	33
gi|753774531|gb|CP010816.1|	717148	.	G	T	.	H	*	DP:BC	119	0	0	106	13	51	0	0	51	0
gi|753774531|gb|CP010816.1|	721069	.	T	C,G	.	H;M	*	DP:BC	94	0	0	3	91	1456	0	2	2	1452
gi|753774531|gb|CP010816.1|	721096	.	G	C,T	.	H;M	*	DP:BC	113	0	5	107	1	1626	0	1	1625	0
gi|753774531|gb|CP010816.1|	721880	.	T	C	.	B	*	DP:BC	167	0	0	0	167	844	0	8	0	836
gi|753774531|gb|CP010816.1|	723395	.	C	G,T	.	H;M	*	DP:BC	75	0	72	2	1	2010	0	2009	0	1
gi|753774531|gb|CP010816.1|	723434	.	T	A,C	.	B;H;M	*	DP:BC	75	2	0	0	73	1985	0	2	0	1983
gi|753774531|gb|CP010816.1|	723439	.	A	C	.	H	*	DP:BC	83	80	3	0	0	2047	2046	1	0	0
gi|753774531|gb|CP010816.1|	723476	.	T	A,G	.	H;M	*	DP:BC	91	0	0	2	89	1970	1	0	0	1969
gi|753774531|gb|CP010816.1|	723775	.	T	C	.	B	*	DP:BC	143	0	0	0	143	222	0	7	0	215
gi|753774531|gb|CP010816.1|	726794	.	C	A,T	.	B;H;M	*	DP:BC	214	0	213	0	1	12	2	10	0	0
gi|753774531|gb|CP010816.1|	726797	.	C	A,T	.	B;H;M	*	DP:BC	211	1	210	0	0	12	0	10	0	2
gi|753774531|gb|CP010816.1|	728599	.	A	C,G	.	M	*	DP:BC	219	219	0	0	0	17	15	1	1	0
gi|753774531|gb|CP010816.1|	728782	.	T	G	.	H	*	DP:BC	169	0	0	1	168	21	0	0	2	19
gi|753774531|gb|CP010816.1|	728795	.	T	G	.	H	*	DP:BC	144	0	0	8	136	21	0	0	0	21
gi|753774531|gb|CP010816.1|	730281	.	T	C	.	B	*	DP:BC	199	0	0	0	199	1310	0	9	0	1301
gi|753774531|gb|CP010816.1|	731097	.	C	T	.	*	*	DP:BC	193	0	193	0	0	1860	0	1845	0	15
gi|753774531|gb|CP010816.1|	732063	.	T	C	.	B	*	DP:BC	208	0	0	0	208	1165	0	9	0	1156
gi|753774531|gb|CP010816.1|	733238	.	T	C,G	.	B;M	*	DP:BC	187	0	0	0	187	284	0	8	1	275
gi|753774531|gb|CP010816.1|	739624	.	C	G,T	.	M	*	DP:BC	168	0	168	0	0	91	0	87	1	3
gi|753774531|gb|CP010816.1|	740583	.	G	A	.	*	*	DP:BC	167	0	0	167	0	64	5	0	59	0
gi|753774531|gb|CP010816.1|	741287	.	T	G	.	H	*	DP:BC	131	0	0	8	123	23	0	0	0	23
gi|753774531|gb|CP010816.1|	745249	.	G	T	.	H	*	DP:BC	118	0	0	113	5	887	0	0	887	0
gi|753774531|gb|CP010816.1|	745263	.	A	C,G	.	B;H;M	*	DP:BC	104	100	4	0	0	1166	1165	0	1	0
gi|753774531|gb|CP010816.1|	745269	.	G	T	.	H	*	DP:BC	115	0	0	108	7	1666	0	0	1666	0
gi|753774531|gb|CP010816.1|	746239	.	G	A,C,T	.	H;M	*	DP:BC	201	0	1	199	1	19	2	0	17	0
gi|753774531|gb|CP010816.1|	749193	.	G	A,C	.	M	*	DP:BC	162	0	0	162	0	50	5	1	44	0
gi|753774531|gb|CP010816.1|	749685	.	A	C	.	B;H	*	DP:BC	161	155	6	0	0	39	39	0	0	0
gi|753774531|gb|CP010816.1|	749954	.	G	A,T	.	H;M	*	DP:BC	27	4	0	22	1	18	0	0	18	0
gi|753774531|gb|CP010816.1|	749970	.	T	A	.	H	*	DP:BC	15	8	0	0	7	13	0	0	0	13
gi|753774531|gb|CP010816.1|	764290	.	T	C,G	.	B;M	*	DP:BC	120	0	0	0	120	6	0	1	1	4
gi|753774531|gb|CP010816.1|	764835	.	A	C	.	H	*	DP:BC	163	158	5	0	0	10	10	0	0	0
gi|753774531|gb|CP010816.1|	764879	.	T	G	.	H	*	DP:BC	94	0	0	7	87	11	0	0	0	11
gi|753774531|gb|CP010816.1|	769856	.	G	A	.	H	*	DP:BC	149	8	0	141	0	5	0	0	5	0
gi|753774531|gb|CP010816.1|	772387	.	G	T	.	H	*	DP:BC	91	0	0	86	5	123	0	0	123	0
gi|753774531|gb|CP010816.1|	773607	.	G	A	.	H	*	DP:BC	124	6	0	118	0	652	0	0	652	0
gi|753774531|gb|CP010816.1|	773632	.	A	C	.	H	*	DP:BC	106	102	4	0	0	572	571	1	0	0
gi|753774531|gb|CP010816.1|	773648	.	A	C,T	.	B;H;M	*	DP:BC	111	108	3	0	0	516	514	0	0	2
gi|753774531|gb|CP010816.1|	773729	.	T	C,G	.	H;M	*	DP:BC	79	0	1	2	76	290	0	0	0	290
gi|753774531|gb|CP010816.1|	778387	.	C	A,G	.	H;M	*	DP:BC	85	4	78	3	0	53	0	53	0	0
gi|753774531|gb|CP010816.1|	778392	.	T	A	.	H	*	DP:BC	96	8	0	0	88	54	0	0	0	54
gi|753774531|gb|CP010816.1|	780075	.	T	C	.	H	*	DP:BC	120	0	5	0	115	31	0	0	0	31
gi|753774531|gb|CP010816.1|	789811	.	A	G	.	H	*	DP:BC	85	72	0	13	0	306	306	0	0	0
gi|753774531|gb|CP010816.1|	800597	.	T	C,G	.	B;H;M	*	DP:BC	118	0	1	2	115	1176	0	0	0	1176
gi|753774531|gb|CP010816.1|	800602	.	A	T	.	H	*	DP:BC	97	92	0	0	5	1216	1216	0	0	0
gi|753774531|gb|CP010816.1|	800656	.	C	G,T	.	H;M	*	DP:BC	113	0	110	2	1	1331	0	1331	0	0
gi|753774531|gb|CP010816.1|	800706	.	A	C,T	.	H;M	*	DP:BC	140	137	0	0	3	1270	1269	1	0	0
gi|753774531|gb|CP010816.1|	800712	.	T	A,G	.	H;M	*	DP:BC	142	1	0	138	3	1254	1	0	1253	0
gi|753774531|gb|CP010816.1|	801536	.	A	C,G	.	B;M	*	DP:BC	188	188	0	0	0	4325	4174	2	149	0
gi|753774531|gb|CP010816.1|	810189	.	G	A	.	*	*	DP:BC	145	0	0	145	0	108	6	0	102	0
gi|753774531|gb|CP010816.1|	820664	.	G	T	.	H	*	DP:BC	118	0	0	111	7	294	0	0	294	0
gi|753774531|gb|CP010816.1|	831147	.	A	C,G	.	B;M	*	DP:BC	183	183	0	0	0	7	5	1	1	0
gi|753774531|gb|CP010816.1|	837430	.	C	G	.	H;Y	*	DP:BC	84	0	79	5	0	7	0	7	0	0
gi|753774531|gb|CP010816.1|	839549	.	G	C	.	H;Y	*	DP:BC	121	0	5	116	0	16	0	0	16	0
gi|753774531|gb|CP010816.1|	859537	.	G	A,T	.	H;M	*	DP:BC	207	0	0	206	1	12	2	0	10	0
gi|753774531|gb|CP010816.1|	864932	.	C	T	.	H;Y	*	DP:BC	105	0	97	0	8	73	0	73	0	0
gi|753774531|gb|CP010816.1|	864974	.	C	T	.	H	*	DP:BC	134	0	129	0	5	73	0	73	0	0
gi|753774531|gb|CP010816.1|	865761	.	T	G	.	H	*	DP:BC	106	0	0	8	98	70	0	0	0	70
gi|753774531|gb|CP010816.1|	871241	.	C	T	.	H	*	DP:BC	96	0	89	0	7	9	0	9	0	0
gi|753774531|gb|CP010816.1|	871265	.	A	T	.	H	*	DP:BC	108	102	0	0	6	12	12	0	0	0
gi|753774531|gb|CP010816.1|	877800	.	G	T	.	H	*	DP:BC	139	0	0	133	6	328	0	0	328	0
gi|753774531|gb|CP010816.1|	878830	.	T	G	.	H	*	DP:BC	136	0	0	7	129	213	0	0	0	213
gi|753774531|gb|CP010816.1|	880762	.	C	T	.	*	*	DP:BC	155	0	155	0	0	50	0	46	0	4
gi|753774531|gb|CP010816.1|	881083	.	C	A	.	H;Y	*	DP:BC	57	5	52	0	0	109	0	109	0	0
gi|753774531|gb|CP010816.1|	881087	.	G	A	.	H;Y	*	DP:BC	59	10	0	49	0	110	0	0	110	0
gi|753774531|gb|CP010816.1|	881102	.	A	C	.	H	*	DP:BC	50	46	4	0	0	103	103	0	0	0
gi|753774531|gb|CP010816.1|	882129	.	A	G	.	B	*	DP:BC	136	136	0	0	0	903	895	0	8	0
gi|753774531|gb|CP010816.1|	882874	.	C	A,T	.	H;M	*	DP:BC	111	1	108	0	2	681	0	681	0	0
gi|753774531|gb|CP010816.1|	883099	.	G	A,T	.	H;M	*	DP:BC	188	0	0	185	3	1269	2	0	1267	0
gi|753774531|gb|CP010816.1|	883193	.	A	C,G	.	B;H;M	*	DP:BC	153	150	3	0	0	1683	1682	0	1	0
gi|753774531|gb|CP010816.1|	883587	.	G	A	.	*	*	DP:BC	128	0	0	128	0	1911	13	0	1898	0
gi|753774531|gb|CP010816.1|	883789	.	G	A	.	*	*	DP:BC	185	0	0	185	0	2512	190	0	2322	0
gi|753774531|gb|CP010816.1|	888174	.	T	A	.	H	*	DP:BC	214	1	0	0	213	11	4	0	0	7
gi|753774531|gb|CP010816.1|	891439	.	C	T	.	*	*	DP:BC	162	0	162	0	0	121	0	113	0	8
gi|753774531|gb|CP010816.1|	896027	.	T	C	.	B	*	DP:BC	151	0	0	0	151	740	0	13	0	727
gi|753774531|gb|CP010816.1|	896208	.	A	G,T	.	B;M	*	DP:BC	143	143	0	0	0	1576	1524	0	2	50
gi|753774531|gb|CP010816.1|	896211	.	A	G	.	B	*	DP:BC	150	150	0	0	0	1885	1871	0	14	0
gi|753774531|gb|CP010816.1|	896373	.	G	A	.	*	*	DP:BC	159	0	0	159	0	4273	98	0	4175	0
gi|753774531|gb|CP010816.1|	897048	.	A	C,G	.	H;M	*	DP:BC	175	172	0	3	0	1030	1029	1	0	0
gi|753774531|gb|CP010816.1|	897685	.	T	C,G	.	H;M	*	DP:BC	156	0	2	1	153	4545	0	0	2	4543
gi|753774531|gb|CP010816.1|	898405	.	A	C,G,T	.	H;M	*	DP:BC	124	121	0	2	1	4656	4655	1	0	0
gi|753774531|gb|CP010816.1|	898423	.	C	A,G,T	.	H;M	*	DP:BC	129	0	124	5	0	4862	1	4857	2	2
gi|753774531|gb|CP010816.1|	898427	.	T	G	.	H	*	DP:BC	124	0	0	3	121	4493	0	0	1	4492
gi|753774531|gb|CP010816.1|	899062	.	T	C	.	B	*	DP:BC	209	0	0	0	209	3879	0	14	0	3865
gi|753774531|gb|CP010816.1|	899417	.	T	C	.	B	*	DP:BC	168	0	0	0	168	1704	0	10	0	1694
gi|753774531|gb|CP010816.1|	899426	.	T	C	.	B	*	DP:BC	166	0	0	0	166	243	0	6	0	237
gi|753774531|gb|CP010816.1|	899435	.	T	C	.	B	*	DP:BC	180	0	0	0	180	97	0	11	0	86
gi|753774531|gb|CP010816.1|	899767	.	A	G	.	H;Y	*	DP:BC	96	86	0	10	0	7	7	0	0	0
gi|753774531|gb|CP010816.1|	899772	.	C	A	.	H	*	DP:BC	94	6	88	0	0	8	0	8	0	0
gi|753774531|gb|CP010816.1|	899937	.	A	G	.	H	*	DP:BC	77	72	0	5	0	12	12	0	0	0
gi|753774531|gb|CP010816.1|	902437	.	G	A	.	*	*	DP:BC	187	0	0	187	0	29	21	0	8	0
gi|753774531|gb|CP010816.1|	909757	.	A	C,G	.	H;M	*	DP:BC	89	81	2	6	0	85	85	0	0	0
gi|753774531|gb|CP010816.1|	909771	.	C	A	.	H	*	DP:BC	93	5	88	0	0	77	0	77	0	0
gi|753774531|gb|CP010816.1|	912656	.	C	T	.	*	*	DP:BC	172	0	172	0	0	50	0	44	0	6
gi|753774531|gb|CP010816.1|	915964	.	T	G	.	B;H;Y	*	DP:BC	110	0	0	7	103	16	0	0	0	16
gi|753774531|gb|CP010816.1|	915969	.	T	G	.	H	*	DP:BC	96	0	0	6	90	17	0	0	0	17
gi|753774531|gb|CP010816.1|	918892	.	C	T	.	*	*	DP:BC	179	0	179	0	0	33	0	29	0	4
gi|753774531|gb|CP010816.1|	925805	.	G	A	.	*	*	DP:BC	209	0	0	209	0	2552	21	0	2531	0
gi|753774531|gb|CP010816.1|	928635	.	G	T	.	H	*	DP:BC	62	0	0	54	8	77	0	0	77	0
gi|753774531|gb|CP010816.1|	932031	.	C	T	.	*	*	DP:BC	183	0	183	0	0	317	0	310	0	7
gi|753774531|gb|CP010816.1|	937766	.	C	T	.	*	*	DP:BC	154	0	154	0	0	3011	0	2979	0	32
gi|753774531|gb|CP010816.1|	937877	.	C	T	.	*	*	DP:BC	147	0	147	0	0	2068	0	2056	0	12
gi|753774531|gb|CP010816.1|	938328	.	T	C	.	B	*	DP:BC	128	0	0	0	128	2948	0	15	0	2933
gi|753774531|gb|CP010816.1|	939154	.	A	G	.	H	*	DP:BC	183	182	0	1	0	15	13	0	2	0
gi|753774531|gb|CP010816.1|	942850	.	T	C,G	.	M	*	DP:BC	157	0	0	0	157	27	0	1	1	25
gi|753774531|gb|CP010816.1|	943217	.	T	G	.	H	*	DP:BC	94	0	0	5	89	20	0	0	0	20
gi|753774531|gb|CP010816.1|	943232	.	T	G	.	H	*	DP:BC	97	0	0	6	91	21	0	0	0	21
gi|753774531|gb|CP010816.1|	943267	.	T	G	.	H	*	DP:BC	102	0	0	5	97	27	0	0	0	27
gi|753774531|gb|CP010816.1|	948124	.	G	A	.	B	*	DP:BC	151	0	0	151	0	36	4	0	32	0
gi|753774531|gb|CP010816.1|	949187	.	A	G,T	.	H;M	*	DP:BC	50	46	0	3	1	100	100	0	0	0
gi|753774531|gb|CP010816.1|	954554	.	T	C	.	B	*	DP:BC	199	0	0	0	199	248	0	10	0	238
gi|753774531|gb|CP010816.1|	955508	.	T	A,G	.	H;M	*	DP:BC	114	1	0	8	105	301	0	0	0	301
gi|753774531|gb|CP010816.1|	955521	.	G	A,T	.	H;M	*	DP:BC	121	5	0	115	1	305	2	0	303	0
gi|753774531|gb|CP010816.1|	955534	.	T	A	.	H	*	DP:BC	121	5	0	0	116	277	0	0	0	277
gi|753774531|gb|CP010816.1|	955567	.	T	G	.	H	*	DP:BC	151	0	0	7	144	226	0	0	0	226
gi|753774531|gb|CP010816.1|	957160	.	T	C	.	B	*	DP:BC	176	0	0	0	176	234	0	11	0	223
gi|753774531|gb|CP010816.1|	958589	.	A	G	.	B	*	DP:BC	178	178	0	0	0	151	145	0	6	0
gi|753774531|gb|CP010816.1|	958919	.	G	A	.	*	*	DP:BC	177	0	0	177	0	1426	72	0	1354	0
gi|753774531|gb|CP010816.1|	959972	.	T	G	.	H	*	DP:BC	118	0	0	5	113	222	0	0	0	222
gi|753774531|gb|CP010816.1|	960010	.	T	G	.	H	*	DP:BC	139	0	0	5	134	84	0	0	0	84
gi|753774531|gb|CP010816.1|	961805	.	G	A	.	H;Y	*	DP:BC	82	5	0	77	0	13	0	0	13	0
gi|753774531|gb|CP010816.1|	963164	.	C	A	.	H	*	DP:BC	98	3	95	0	0	490	1	489	0	0
gi|753774531|gb|CP010816.1|	963274	.	C	A	.	H	*	DP:BC	124	7	117	0	0	177	0	177	0	0
gi|753774531|gb|CP010816.1|	964134	.	C	A	.	H	*	DP:BC	102	10	92	0	0	204	0	204	0	0
gi|753774531|gb|CP010816.1|	964223	.	T	C,G	.	H;M	*	DP:BC	92	0	0	3	89	179	0	1	0	178
gi|753774531|gb|CP010816.1|	967049	.	T	C,G	.	H;M	*	DP:BC	84	0	2	0	82	1378	0	0	1	1377
gi|753774531|gb|CP010816.1|	967078	.	T	C,G	.	B;H;M	*	DP:BC	85	0	0	4	81	1348	0	2	4	1342
gi|753774531|gb|CP010816.1|	968144	.	G	T	.	H	*	DP:BC	74	0	0	67	7	21	0	0	21	0
gi|753774531|gb|CP010816.1|	968158	.	A	C	.	H	*	DP:BC	68	61	7	0	0	22	22	0	0	0
gi|753774531|gb|CP010816.1|	968167	.	G	C	.	H;Y	*	DP:BC	74	0	18	56	0	21	0	0	21	0
gi|753774531|gb|CP010816.1|	968171	.	A	C	.	H;Y	*	DP:BC	61	56	5	0	0	20	20	0	0	0
gi|753774531|gb|CP010816.1|	982512	.	G	T	.	H	*	DP:BC	141	0	0	133	8	59	0	0	59	0
gi|753774531|gb|CP010816.1|	982529	.	T	A	.	H	*	DP:BC	122	5	0	0	117	51	0	0	0	51
gi|753774531|gb|CP010816.1|	988309	.	C	A	.	H	*	DP:BC	121	8	113	0	0	66	0	66	0	0
gi|753774531|gb|CP010816.1|	989933	.	C	A,T	.	H;M;Y	*	DP:BC	189	1	184	0	4	3072	0	3072	0	0
gi|753774531|gb|CP010816.1|	989938	.	T	C	.	H	*	DP:BC	176	0	170	0	6	3117	0	3116	0	1
gi|753774531|gb|CP010816.1|	989948	.	C	A,T	.	H;M	*	DP:BC	193	3	190	0	0	3401	0	3400	0	1
gi|753774531|gb|CP010816.1|	990160	.	T	C	.	B	*	DP:BC	192	0	0	0	192	251	0	7	0	244
gi|753774531|gb|CP010816.1|	993730	.	T	A,C,G	.	B;H;M	*	DP:BC	205	0	0	3	202	30845	5	8	5	30827
gi|753774531|gb|CP010816.1|	993788	.	T	C,G	.	B;H;M	*	DP:BC	165	0	0	3	162	27972	0	1	12	27959
gi|753774531|gb|CP010816.1|	996416	.	G	A,T	.	H;M	*	DP:BC	192	0	0	191	1	31	2	0	29	0
gi|753774531|gb|CP010816.1|	1000665	.	C	A	.	H	*	DP:BC	120	5	115	0	0	60	0	60	0	0
gi|753774531|gb|CP010816.1|	1000670	.	C	G	.	H	*	DP:BC	108	0	103	5	0	62	0	62	0	0
gi|753774531|gb|CP010816.1|	1000694	.	T	G	.	H	*	DP:BC	133	0	0	6	127	58	0	0	0	58
gi|753774531|gb|CP010816.1|	1000736	.	A	G	.	H	*	DP:BC	129	123	0	6	0	73	73	0	0	0
gi|753774531|gb|CP010816.1|	1002161	.	G	A,C	.	M	*	DP:BC	153	0	0	153	0	48	1	2	45	0
gi|753774531|gb|CP010816.1|	1004694	.	C	T	.	H	*	DP:BC	138	0	132	0	6	87	0	87	0	0
gi|753774531|gb|CP010816.1|	1005010	.	A	G	.	B	*	DP:BC	160	160	0	0	0	311	304	0	7	0
gi|753774531|gb|CP010816.1|	1005237	.	G	C	.	H	*	DP:BC	143	0	3	140	0	925	0	1	924	0
gi|753774531|gb|CP010816.1|	1005250	.	A	C	.	H	*	DP:BC	131	128	3	0	0	786	785	1	0	0
gi|753774531|gb|CP010816.1|	1011632	.	A	C,G	.	H;M	*	DP:BC	132	131	1	0	0	5	4	0	1	0
gi|753774531|gb|CP010816.1|	1016404	.	A	C,G	.	B;H;M	*	DP:BC	152	151	1	0	0	22	20	0	2	0
gi|753774531|gb|CP010816.1|	1033858	.	T	C	.	B	*	DP:BC	181	0	0	0	181	5	0	3	0	2
gi|753774531|gb|CP010816.1|	1035069	.	C	A,T	.	H;M	*	DP:BC	227	1	226	0	0	12	0	10	0	2
gi|753774531|gb|CP010816.1|	1035371	.	G	T	.	H	*	DP:BC	104	0	0	94	10	15	0	0	15	0
gi|753774531|gb|CP010816.1|	1035383	.	G	A	.	H	*	DP:BC	96	8	0	88	0	17	0	0	17	0
gi|753774531|gb|CP010816.1|	1040582	.	A	C,G	.	B;H;M	*	DP:BC	119	115	4	0	0	1918	1916	1	1	0
gi|753774531|gb|CP010816.1|	1041549	.	C	T	.	H	*	DP:BC	75	0	72	0	3	2030	0	2029	0	1
gi|753774531|gb|CP010816.1|	1041592	.	T	A,C,G	.	H;M	*	DP:BC	80	1	0	5	74	2475	1	2	3	2469
gi|753774531|gb|CP010816.1|	1041619	.	T	C,G	.	H;M	*	DP:BC	89	0	0	6	83	2110	0	1	1	2108
gi|753774531|gb|CP010816.1|	1041658	.	T	C,G	.	H;M	*	DP:BC	103	0	1	4	98	2628	0	0	1	2627
gi|753774531|gb|CP010816.1|	1041924	.	T	C	.	B	*	DP:BC	161	0	0	0	161	359	0	20	0	339
gi|753774531|gb|CP010816.1|	1043052	.	G	C	.	H	*	DP:BC	102	0	5	97	0	15	0	0	15	0
gi|753774531|gb|CP010816.1|	1043088	.	T	C	.	H	*	DP:BC	130	0	7	0	123	11	0	0	0	11
gi|753774531|gb|CP010816.1|	1050594	.	T	C	.	B	*	DP:BC	193	0	0	0	193	1167	0	9	0	1158
gi|753774531|gb|CP010816.1|	1052867	.	G	C	.	*	*	DP:BC	125	0	0	125	0	247	0	6	241	0
gi|753774531|gb|CP010816.1|	1052915	.	A	G	.	H	*	DP:BC	53	46	0	7	0	228	228	0	0	0
gi|753774531|gb|CP010816.1|	1052922	.	C	A,G	.	H;M	*	DP:BC	54	1	51	2	0	239	0	239	0	0
gi|753774531|gb|CP010816.1|	1052951	.	C	A,G	.	H;M	*	DP:BC	63	0	60	3	0	210	1	209	0	0
gi|753774531|gb|CP010816.1|	1052959	.	C	T	.	H;Y	*	DP:BC	65	0	59	0	6	215	0	215	0	0
gi|753774531|gb|CP010816.1|	1052963	.	C	T	.	H;Y	*	DP:BC	70	0	64	0	6	215	0	215	0	0
gi|753774531|gb|CP010816.1|	1052972	.	C	T	.	H	*	DP:BC	72	0	67	0	5	222	0	222	0	0
gi|753774531|gb|CP010816.1|	1053401	.	A	C,G	.	H;M	*	DP:BC	114	110	1	3	0	380	379	1	0	0
gi|753774531|gb|CP010816.1|	1054290	.	C	G,T	.	H;M	*	DP:BC	72	0	69	1	2	397	0	397	0	0
gi|753774531|gb|CP010816.1|	1054303	.	T	G	.	H	*	DP:BC	83	0	0	5	78	225	0	0	0	225
gi|753774531|gb|CP010816.1|	1058523	.	C	T	.	*	*	DP:BC	147	0	147	0	0	790	0	734	0	56
gi|753774531|gb|CP010816.1|	1076349	.	T	C	.	B	*	DP:BC	199	0	0	0	199	27	0	4	0	23
gi|753774531|gb|CP010816.1|	1078391	.	T	C	.	B	*	DP:BC	187	0	0	0	187	65	0	7	0	58
gi|753774531|gb|CP010816.1|	1084006	.	G	T	.	H	*	DP:BC	110	0	0	105	5	36	0	0	36	0
gi|753774531|gb|CP010816.1|	1090030	.	G	A	.	*	*	DP:BC	146	0	0	146	0	863	27	0	836	0
gi|753774531|gb|CP010816.1|	1093199	.	C	T	.	H	*	DP:BC	98	0	90	0	8	32	0	32	0	0
gi|753774531|gb|CP010816.1|	1095156	.	A	G,T	.	H;M	*	DP:BC	84	79	0	4	1	212	212	0	0	0
gi|753774531|gb|CP010816.1|	1095184	.	C	T	.	H	*	DP:BC	89	0	82	0	7	277	0	277	0	0
gi|753774531|gb|CP010816.1|	1102009	.	A	C	.	H	*	DP:BC	140	135	5	0	0	15	15	0	0	0
gi|753774531|gb|CP010816.1|	1105619	.	C	T	.	*	*	DP:BC	126	0	126	0	0	6	0	0	0	6
gi|753774531|gb|CP010816.1|	1116268	.	C	A,G	.	B;H;M	*	DP:BC	124	2	122	0	0	239	0	234	5	0
gi|753774531|gb|CP010816.1|	1116934	.	T	G	.	H	*	DP:BC	107	0	0	5	102	43	0	0	0	43
gi|753774531|gb|CP010816.1|	1117009	.	T	G	.	H	*	DP:BC	117	0	0	5	112	47	0	0	0	47
gi|753774531|gb|CP010816.1|	1119372	.	C	T	.	*	*	DP:BC	124	0	124	0	0	349	0	343	0	6
gi|753774531|gb|CP010816.1|	1120471	.	C	T	.	*	*	DP:BC	126	0	126	0	0	206	0	199	0	7
gi|753774531|gb|CP010816.1|	1125305	.	T	G	.	H	*	DP:BC	112	0	0	7	105	115	0	0	0	115
gi|753774531|gb|CP010816.1|	1125973	.	C	T	.	*	*	DP:BC	173	0	173	0	0	69	0	58	0	11
gi|753774531|gb|CP010816.1|	1129027	.	C	A	.	H	*	DP:BC	119	6	113	0	0	228	0	228	0	0
gi|753774531|gb|CP010816.1|	1129769	.	G	T	.	H	*	DP:BC	89	0	0	84	5	49	0	0	49	0
gi|753774531|gb|CP010816.1|	1131607	.	A	C	.	H	*	DP:BC	153	148	5	0	0	37	37	0	0	0
gi|753774531|gb|CP010816.1|	1133881	.	A	C,G	.	H;M	*	DP:BC	98	94	4	0	0	853	851	1	1	0
gi|753774531|gb|CP010816.1|	1143970	.	G	C,T	.	B;H;M	*	DP:BC	129	0	0	125	4	364	0	2	362	0
gi|753774531|gb|CP010816.1|	1145300	.	T	C	.	*	*	DP:BC	144	0	0	0	144	344	0	10	0	334
gi|753774531|gb|CP010816.1|	1145454	.	G	A	.	*	*	DP:BC	123	0	0	123	0	315	28	0	287	0
gi|753774531|gb|CP010816.1|	1147883	.	C	A,T	.	M	*	DP:BC	176	0	176	0	0	18	1	16	0	1
gi|753774531|gb|CP010816.1|	1155896	.	G	T	.	H	*	DP:BC	147	0	0	136	11	16	0	0	16	0
gi|753774531|gb|CP010816.1|	1155994	.	C	T	.	H	*	DP:BC	181	0	180	0	1	12	0	10	0	2
gi|753774531|gb|CP010816.1|	1159507	.	C	A	.	H	*	DP:BC	102	5	97	0	0	187	0	187	0	0
gi|753774531|gb|CP010816.1|	1162861	.	G	A	.	*	*	DP:BC	173	0	0	173	0	1070	9	0	1061	0
gi|753774531|gb|CP010816.1|	1167863	.	C	T	.	*	*	DP:BC	183	0	183	0	0	3684	0	3670	0	14
gi|753774531|gb|CP010816.1|	1171107	.	G	A	.	*	*	DP:BC	198	0	0	198	0	323	7	0	316	0
gi|753774531|gb|CP010816.1|	1184078	.	C	T	.	*	*	DP:BC	190	0	190	0	0	10	0	5	0	5
gi|753774531|gb|CP010816.1|	1185725	.	A	C,G,T	.	H;M	*	DP:BC	122	119	2	1	0	1241	1240	0	0	1
gi|753774531|gb|CP010816.1|	1186050	.	T	C	.	B	*	DP:BC	143	0	0	0	143	459	0	13	0	446
gi|753774531|gb|CP010816.1|	1195154	.	C	A	.	H	*	DP:BC	91	3	88	0	0	2010	1	2009	0	0
gi|753774531|gb|CP010816.1|	1195525	.	G	A	.	B	*	DP:BC	131	0	0	131	0	1740	11	0	1729	0
gi|753774531|gb|CP010816.1|	1197136	.	T	G	.	H	*	DP:BC	78	0	0	6	72	1005	0	0	0	1005
gi|753774531|gb|CP010816.1|	1197164	.	A	C,G	.	B;H;M	*	DP:BC	87	84	2	1	0	953	953	0	0	0
gi|753774531|gb|CP010816.1|	1197168	.	A	G	.	H	*	DP:BC	74	71	0	3	0	957	956	0	1	0
gi|753774531|gb|CP010816.1|	1197202	.	A	C,G,T	.	B;H;M	*	DP:BC	98	93	0	4	1	836	835	1	0	0
gi|753774531|gb|CP010816.1|	1203187	.	G	A	.	*	*	DP:BC	139	0	0	139	0	573	7	0	566	0
gi|753774531|gb|CP010816.1|	1203831	.	T	G	.	H	*	DP:BC	90	0	0	4	86	479	0	0	1	478
gi|753774531|gb|CP010816.1|	1203892	.	G	A	.	*	*	DP:BC	121	0	0	121	0	445	9	0	436	0
gi|753774531|gb|CP010816.1|	1209137	.	G	T	.	H	*	DP:BC	76	0	0	71	5	44	0	0	44	0
gi|753774531|gb|CP010816.1|	1216309	.	T	C,G	.	B;H;M	*	DP:BC	104	0	0	3	101	5952	0	10	2	5940
gi|753774531|gb|CP010816.1|	1216315	.	A	C,G	.	H;M	*	DP:BC	101	98	0	3	0	5473	5470	2	1	0
gi|753774531|gb|CP010816.1|	1216330	.	T	G	.	H	*	DP:BC	109	0	0	5	104	5237	0	0	3	5234
gi|753774531|gb|CP010816.1|	1216363	.	A	G,T	.	H;M	*	DP:BC	131	128	0	2	1	4964	4964	0	0	0
gi|753774531|gb|CP010816.1|	1219155	.	T	G	.	H;Y	*	DP:BC	102	0	0	6	96	209	0	0	0	209
gi|753774531|gb|CP010816.1|	1222136	.	C	G,T	.	H;M	*	DP:BC	138	0	137	1	0	37	0	35	0	2
gi|753774531|gb|CP010816.1|	1226761	.	C	T	.	H	*	DP:BC	125	0	117	0	8	86	0	86	0	0
gi|753774531|gb|CP010816.1|	1226762	.	G	T	.	H	*	DP:BC	119	0	0	110	9	86	0	0	86	0
gi|753774531|gb|CP010816.1|	1226785	.	A	T	.	H	*	DP:BC	126	119	0	0	7	105	105	0	0	0
gi|753774531|gb|CP010816.1|	1226825	.	G	A	.	H	*	DP:BC	121	8	0	113	0	73	0	0	73	0
gi|753774531|gb|CP010816.1|	1226832	.	G	A	.	H	*	DP:BC	119	10	0	109	0	69	0	0	69	0
gi|753774531|gb|CP010816.1|	1227059	.	T	C	.	H	*	DP:BC	93	0	5	0	88	72	0	0	0	72
gi|753774531|gb|CP010816.1|	1227077	.	C	T	.	H	*	DP:BC	106	0	98	0	8	71	0	71	0	0
gi|753774531|gb|CP010816.1|	1227228	.	G	A	.	H	*	DP:BC	141	6	0	135	0	76	0	0	76	0
gi|753774531|gb|CP010816.1|	1227319	.	G	T	.	H	*	DP:BC	139	0	0	134	5	54	0	0	54	0
gi|753774531|gb|CP010816.1|	1227397	.	C	G	.	B;H	*	DP:BC	134	0	129	5	0	40	0	40	0	0
gi|753774531|gb|CP010816.1|	1227730	.	T	C	.	H	*	DP:BC	140	0	11	0	129	110	0	1	0	109
gi|753774531|gb|CP010816.1|	1229134	.	T	G	.	H	*	DP:BC	92	0	0	8	84	40	0	0	0	40
gi|753774531|gb|CP010816.1|	1229149	.	G	T	.	H	*	DP:BC	104	0	0	99	5	34	0	0	34	0
gi|753774531|gb|CP010816.1|	1233757	.	G	A,T	.	H;M	*	DP:BC	194	0	0	193	1	38	2	0	36	0
gi|753774531|gb|CP010816.1|	1234232	.	C	A	.	H	*	DP:BC	113	5	108	0	0	33	0	33	0	0
gi|753774531|gb|CP010816.1|	1247659	.	C	A	.	H	*	DP:BC	80	5	75	0	0	97	0	97	0	0
gi|753774531|gb|CP010816.1|	1249370	.	G	T	.	H;Y	*	DP:BC	101	0	0	95	6	8	0	0	8	0
gi|753774531|gb|CP010816.1|	1249403	.	T	A	.	H	*	DP:BC	104	6	0	0	98	13	0	0	0	13
gi|753774531|gb|CP010816.1|	1249410	.	G	A	.	H	*	DP:BC	101	7	0	94	0	12	0	0	12	0
gi|753774531|gb|CP010816.1|	1249412	.	C	A	.	H;Y	*	DP:BC	100	7	93	0	0	13	0	13	0	0
gi|753774531|gb|CP010816.1|	1249415	.	T	A	.	H;Y	*	DP:BC	105	8	0	0	97	10	0	0	0	10
gi|753774531|gb|CP010816.1|	1251387	.	A	C,G	.	B;M	*	DP:BC	180	180	0	0	0	900	868	2	30	0
gi|753774531|gb|CP010816.1|	1251389	.	A	G	.	B	*	DP:BC	177	177	0	0	0	951	938	0	13	0
gi|753774531|gb|CP010816.1|	1252395	.	A	G	.	B	*	DP:BC	158	158	0	0	0	1984	1970	0	14	0
gi|753774531|gb|CP010816.1|	1256842	.	G	A,C,T	.	H;M	*	DP:BC	178	4	0	174	0	2874	2	1	2870	1
gi|753774531|gb|CP010816.1|	1257118	.	T	C	.	B	*	DP:BC	207	0	0	0	207	3127	0	19	0	3108
gi|753774531|gb|CP010816.1|	1266970	.	G	A	.	H	*	DP:BC	113	5	0	108	0	22	0	0	22	0
gi|753774531|gb|CP010816.1|	1270661	.	A	C	.	H	*	DP:BC	98	88	10	0	0	37	37	0	0	0
gi|753774531|gb|CP010816.1|	1270688	.	A	T	.	H	*	DP:BC	89	82	0	0	7	54	54	0	0	0
gi|753774531|gb|CP010816.1|	1272016	.	G	A	.	*	*	DP:BC	146	0	0	146	0	221	6	0	215	0
gi|753774531|gb|CP010816.1|	1275273	.	G	A	.	H	*	DP:BC	64	7	0	57	0	15	0	0	15	0
gi|753774531|gb|CP010816.1|	1277197	.	G	T	.	H	*	DP:BC	71	0	0	65	6	14	0	0	14	0
gi|753774531|gb|CP010816.1|	1277221	.	T	A	.	H	*	DP:BC	57	5	0	0	52	12	0	0	0	12
gi|753774531|gb|CP010816.1|	1279395	.	C	A	.	H	*	DP:BC	97	6	91	0	0	131	0	131	0	0
gi|753774531|gb|CP010816.1|	1279518	.	C	T	.	H	*	DP:BC	125	0	120	0	5	91	0	91	0	0
gi|753774531|gb|CP010816.1|	1283965	.	A	C	.	H	*	DP:BC	111	106	5	0	0	552	552	0	0	0
gi|753774531|gb|CP010816.1|	1284000	.	T	G	.	H	*	DP:BC	109	0	0	10	99	564	0	0	0	564
gi|753774531|gb|CP010816.1|	1284006	.	A	T	.	H	*	DP:BC	112	105	0	0	7	638	638	0	0	0
gi|753774531|gb|CP010816.1|	1285417	.	C	G	.	H	*	DP:BC	93	0	88	5	0	102	0	102	0	0
gi|753774531|gb|CP010816.1|	1291928	.	T	C	.	B	*	DP:BC	174	0	0	0	174	1571	0	21	0	1550
gi|753774531|gb|CP010816.1|	1292831	.	T	C	.	B	*	DP:BC	147	0	0	0	147	1697	0	10	0	1687
gi|753774531|gb|CP010816.1|	1293450	.	T	C	.	B	*	DP:BC	162	0	0	0	162	2295	0	18	0	2277
gi|753774531|gb|CP010816.1|	1300775	.	C	A,G	.	H;M	*	DP:BC	85	3	81	1	0	161	0	161	0	0
gi|753774531|gb|CP010816.1|	1300777	.	G	A	.	H	*	DP:BC	97	10	0	87	0	162	0	0	162	0
gi|753774531|gb|CP010816.1|	1302166	.	G	T	.	H	*	DP:BC	93	0	0	86	7	287	0	0	287	0
gi|753774531|gb|CP010816.1|	1302170	.	C	G,T	.	H;M	*	DP:BC	84	0	81	3	0	282	0	280	0	2
gi|753774531|gb|CP010816.1|	1302205	.	G	A,T	.	H;M	*	DP:BC	86	1	0	82	3	259	0	0	259	0
gi|753774531|gb|CP010816.1|	1305796	.	A	G	.	B	*	DP:BC	113	113	0	0	0	241	226	0	15	0
gi|753774531|gb|CP010816.1|	1305872	.	A	G	.	B	*	DP:BC	172	172	0	0	0	686	677	0	9	0
gi|753774531|gb|CP010816.1|	1305964	.	A	G	.	B	*	DP:BC	177	177	0	0	0	989	980	0	9	0
gi|753774531|gb|CP010816.1|	1306981	.	C	T	.	H	*	DP:BC	86	0	81	0	5	29	0	29	0	0
gi|753774531|gb|CP010816.1|	1306999	.	A	C	.	H	*	DP:BC	89	83	6	0	0	25	25	0	0	0
gi|753774531|gb|CP010816.1|	1310018	.	G	A,T	.	M	*	DP:BC	159	0	0	159	0	19	1	0	17	1
gi|753774531|gb|CP010816.1|	1313329	.	A	C,G	.	B;H;M	*	DP:BC	153	152	1	0	0	17	14	0	3	0
gi|753774531|gb|CP010816.1|	1316277	.	G	T	.	H	*	DP:BC	142	0	0	137	5	104	0	0	104	0
gi|753774531|gb|CP010816.1|	1318675	.	G	T	.	*	*	DP:BC	123	0	0	123	0	58	0	0	54	4
gi|753774531|gb|CP010816.1|	1323021	.	A	C,G	.	B;H;M	*	DP:BC	157	156	1	0	0	25	22	0	3	0
gi|753774531|gb|CP010816.1|	1325034	.	C	G,T	.	H;M	*	DP:BC	58	0	52	6	0	239	0	238	0	1
gi|753774531|gb|CP010816.1|	1325042	.	T	A,G	.	B;H;M	*	DP:BC	64	1	0	2	61	245	0	0	0	245
gi|753774531|gb|CP010816.1|	1325150	.	A	G	.	H	*	DP:BC	95	89	0	6	0	195	195	0	0	0
gi|753774531|gb|CP010816.1|	1325541	.	T	C	.	B	*	DP:BC	144	0	0	0	144	267	0	8	0	259
gi|753774531|gb|CP010816.1|	1332036	.	A	C	.	H	*	DP:BC	75	66	9	0	0	7	7	0	0	0
gi|753774531|gb|CP010816.1|	1333254	.	G	A	.	H	*	DP:BC	92	5	0	87	0	5	0	0	5	0
gi|753774531|gb|CP010816.1|	1338646	.	G	T	.	H	*	DP:BC	159	0	0	153	6	12	0	0	12	0
gi|753774531|gb|CP010816.1|	1338664	.	A	C	.	H	*	DP:BC	154	149	5	0	0	16	16	0	0	0
gi|753774531|gb|CP010816.1|	1339254	.	G	A	.	H;Y	*	DP:BC	72	11	0	61	0	20	0	0	20	0
gi|753774531|gb|CP010816.1|	1339266	.	A	C	.	H	*	DP:BC	68	63	5	0	0	18	18	0	0	0
gi|753774531|gb|CP010816.1|	1340320	.	T	C,G	.	B;H;M	*	DP:BC	97	0	0	3	94	1010	0	2	0	1008
gi|753774531|gb|CP010816.1|	1340322	.	C	A,G,T	.	H;M	*	DP:BC	102	1	98	3	0	1014	0	1011	0	3
gi|753774531|gb|CP010816.1|	1341531	.	T	G	.	H	*	DP:BC	98	0	0	13	85	468	0	0	0	468
gi|753774531|gb|CP010816.1|	1344183	.	G	A	.	*	*	DP:BC	173	0	0	173	0	1295	11	0	1284	0
gi|753774531|gb|CP010816.1|	1346072	.	T	C	.	*	*	DP:BC	154	0	0	0	154	118	0	6	0	112
gi|753774531|gb|CP010816.1|	1348045	.	T	A,G	.	H;M	*	DP:BC	246	0	0	1	245	11	2	0	0	9
gi|753774531|gb|CP010816.1|	1352099	.	T	C,G	.	H;M	*	DP:BC	119	0	3	0	116	1880	0	0	1	1879
gi|753774531|gb|CP010816.1|	1352140	.	T	C,G	.	H;M	*	DP:BC	111	0	3	0	108	2112	0	0	1	2111
gi|753774531|gb|CP010816.1|	1352164	.	T	A,C	.	H;M	*	DP:BC	89	0	3	0	86	1860	1	0	0	1859
gi|753774531|gb|CP010816.1|	1373946	.	G	T	.	H	*	DP:BC	218	0	0	208	10	7	0	0	2	5
gi|753774531|gb|CP010816.1|	1380391	.	C	T	.	H	*	DP:BC	126	0	120	0	6	36	0	36	0	0
gi|753774531|gb|CP010816.1|	1382704	.	T	C,G	.	H;M	*	DP:BC	173	0	0	3	170	795	0	2	0	793
gi|753774531|gb|CP010816.1|	1382837	.	T	C,G	.	H;M	*	DP:BC	143	0	3	0	140	979	0	0	1	978
gi|753774531|gb|CP010816.1|	1382879	.	T	A,G	.	H;M	*	DP:BC	112	6	0	0	106	1048	0	0	1	1047
gi|753774531|gb|CP010816.1|	1382892	.	T	A,C	.	H;M	*	DP:BC	103	2	1	0	100	1063	0	0	0	1063
[truncated: 1,637 more rows]

## Sheet: 7-4_PPR56_4
##fileformat=VCFv4.0
##fileDate=20180813
[truncated: 2,843 more rows]

## Sheet: 7-5_WT_BL21(DE3)
##fileformat=VCFv4.0
[truncated: 3,838 more rows]
