# Supplementary material for: Plant-type pentatricopeptide repeat proteins with a DYW domain drive C-to-U RNA editing in Escherichia coli
Source: Commun Biol. 2019 Mar 1;2:85. doi: 10.1038/s42003-019-0328-3 (PMC6397227; doi:10.1038/s42003-019-0328-3)
Supplement: Supplementary file 11 — Supplementary Data 8 [file 42003_2019_328_MOESM11_ESM.zip]

Archive with 201 entries (200 files):
- Supplementary Data 8/
- Supplementary Data 8/1B4BZAI196.ab1
- Supplementary Data 8/1BC7ZAA122.ab1
- Supplementary Data 8/1BC7ZAA123.ab1
- Supplementary Data 8/1BC7ZAA124.ab1
- Supplementary Data 8/1BC7ZAA125.ab1
- Supplementary Data 8/1BC7ZAA126.ab1
- Supplementary Data 8/1BC7ZAA127.ab1
- Supplementary Data 8/1BC7ZAA128.ab1
- Supplementary Data 8/1BC7ZAA130.ab1
- Supplementary Data 8/1BC7ZAA131.ab1
- Supplementary Data 8/1BC7ZAA132.ab1
- Supplementary Data 8/1BC7ZAA133.ab1
- Supplementary Data 8/1BE2PAA001_A10.ab1
- Supplementary Data 8/1BE2PAA001_A11.ab1
- Supplementary Data 8/1BE2PAA001_A12.ab1
- Supplementary Data 8/1BE2PAA001_B8.ab1
- Supplementary Data 8/1BE2PAA001_C1.ab1
- Supplementary Data 8/1BE2PAA001_C8.ab1
- Supplementary Data 8/1BE2PAA001_E10.ab1
- Supplementary Data 8/1BE2PAA001_E11.ab1
- Supplementary Data 8/1BE2PAA001_E12.ab1
- Supplementary Data 8/1BE2PAA001_E2.ab1
- Supplementary Data 8/1BE2PAA001_E3.ab1
- Supplementary Data 8/1BE2PAA001_F1.ab1
- Supplementary Data 8/1BE2PAA001_F2.ab1
- Supplementary Data 8/1BE2PAA001_F3.ab1
- Supplementary Data 8/1BE2PAA001_F4.ab1
- Supplementary Data 8/1BE2PAA001_F5.ab1
- Supplementary Data 8/1BE2PAA001_F7.ab1
- Supplementary Data 8/1BE2PAA002_A10.ab1
- Supplementary Data 8/1BE2PAA002_A11.ab1
- Supplementary Data 8/1BE2PAA002_A12.ab1
- Supplementary Data 8/1BE2PAA002_A6.ab1
- Supplementary Data 8/1BE2PAA002_A9.ab1
- Supplementary Data 8/1BE2PAA002_B10.ab1
- Supplementary Data 8/1BE2PAA002_B11.ab1
- Supplementary Data 8/1BE2PAA002_B12.ab1
- Supplementary Data 8/1BE2PAA002_B6.ab1
- Supplementary Data 8/1BE2PAA002_B7.ab1
- Supplementary Data 8/1BE2PAA002_B8.ab1
- Supplementary Data 8/1BE2PAA002_B9.ab1
- Supplementary Data 8/1BE2PAA002_C1.ab1
- Supplementary Data 8/1BE2PAA002_C10.ab1
- Supplementary Data 8/1BE2PAA002_C11.ab1
- Supplementary Data 8/1BE2PAA002_C12.ab1
- Supplementary Data 8/1BE2PAA002_C2.ab1
- Supplementary Data 8/1BE2PAA002_C3.ab1
- Supplementary Data 8/1BE2PAA002_C4.ab1
- Supplementary Data 8/1BE2PAA002_C5.ab1
- Supplementary Data 8/1BE2PAA002_C6.ab1
- Supplementary Data 8/1BE2PAA002_C7.ab1
- Supplementary Data 8/1BE2PAA002_C8.ab1
- Supplementary Data 8/1BE2PAA002_C9.ab1
- Supplementary Data 8/1BE2PAA002_D1.ab1
- Supplementary Data 8/1BE2PAA002_D3.ab1
- Supplementary Data 8/1BE2PAA002_D4.ab1
- Supplementary Data 8/1BE2PAA002_D5.ab1
- Supplementary Data 8/1BE2PAA002_D6.ab1
- Supplementary Data 8/1BE2PAA002_D7.ab1
- Supplementary Data 8/1C0DPAA001_E11.ab1
- Supplementary Data 8/1C0DPAA001_E12.ab1
- Supplementary Data 8/1C0DPAA001_F1.ab1
- Supplementary Data 8/1C0DPAA001_F10.ab1
- Supplementary Data 8/1C0DPAA001_F11.ab1
- Supplementary Data 8/1C0DPAA001_F12.ab1
- Supplementary Data 8/1C0DPAA001_F2.ab1
- Supplementary Data 8/1C0DPAA001_F8.ab1
- Supplementary Data 8/1C0DPAA001_F9.ab1
- Supplementary Data 8/1C0DPAA001_G1.ab1
- Supplementary Data 8/1C0DPAA001_G2.ab1
- Supplementary Data 8/1C0DPAA001_G5.ab1
- Supplementary Data 8/1C0DPAA001_G6.ab1
- Supplementary Data 8/1C0DPAA002_F10.ab1
- Supplementary Data 8/1C0DPAA002_F11.ab1
- Supplementary Data 8/1C0DPAA002_F12.ab1
- Supplementary Data 8/1C0DPAA002_F6.ab1
- Supplementary Data 8/1C0DPAA002_F7.ab1
- Supplementary Data 8/1C0DPAA002_F8.ab1
- Supplementary Data 8/1C0DPAA002_F9.ab1
- Supplementary Data 8/1C0DPAA002_G1.ab1
- Supplementary Data 8/1C0DPAA002_G10.ab1
- Supplementary Data 8/1C0DPAA002_G12.ab1
- Supplementary Data 8/1C0DPAA002_G5.ab1
- Supplementary Data 8/1C0DPAA002_G8.ab1
- Supplementary Data 8/1C0DPAA002_H1.ab1
- Supplementary Data 8/1C0DPAA002_H2.ab1
- Supplementary Data 8/1C0DPAA002_H3.ab1
- Supplementary Data 8/1C25SAD000_F11.ab1
- Supplementary Data 8/1C25SAD000_G1.ab1
- Supplementary Data 8/1C25SAD000_G12.ab1
- Supplementary Data 8/1C25SAD000_G2.ab1
- Supplementary Data 8/1C25SAD000_G3.ab1
- Supplementary Data 8/1C25SAD000_G4.ab1
- Supplementary Data 8/1C25SAD000_G5.ab1
- Supplementary Data 8/1C25SAD000_G6.ab1
- Supplementary Data 8/1C25SAD000_H1.ab1
- Supplementary Data 8/1C25SAD000_H2.ab1
- Supplementary Data 8/1C25SAD000_H3.ab1
- Supplementary Data 8/1C25SAD000_H4.ab1
- Supplementary Data 8/1C25SAD000_H5.ab1
- Supplementary Data 8/1C25SAD000_H6.ab1
- Supplementary Data 8/1C25SAD001_H4.ab1
- Supplementary Data 8/1C25SAD001_H8.ab1
- Supplementary Data 8/1C25SAD002_A6.ab1
- Supplementary Data 8/1C25SAD002_F10.ab1
- Supplementary Data 8/1C25SAD002_F11.ab1
- Supplementary Data 8/1C25SAD002_F12.ab1
- Supplementary Data 8/1C25SAD002_F5.ab1
- Supplementary Data 8/1C25SAD002_F8.ab1
- Supplementary Data 8/1C25SAD002_G4.ab1
- Supplementary Data 8/1C25SAD003_H1.ab1
- Supplementary Data 8/1C25SAD003_H10.ab1
- Supplementary Data 8/1C25SAD003_H11.ab1
- Supplementary Data 8/1C25SAD003_H2.ab1
- Supplementary Data 8/1C25SAD003_H3.ab1
- Supplementary Data 8/1C25SAD003_H4.ab1
- Supplementary Data 8/1C25SAD003_H5.ab1
- Supplementary Data 8/1C25SAD003_H6.ab1
- Supplementary Data 8/1C25SAD003_H7.ab1
- Supplementary Data 8/1C25SAD003_H8.ab1
- Supplementary Data 8/1C25SAD003_H9.ab1
- Supplementary Data 8/1C37SAC000_B2.ab1
- Supplementary Data 8/1C37SAC000_D10.ab1
- Supplementary Data 8/1C37SAC000_D11.ab1
- Supplementary Data 8/1C37SAC000_D12.ab1
- Supplementary Data 8/1C37SAC000_D9.ab1
- Supplementary Data 8/1C37SAC000_E1.ab1
- Supplementary Data 8/1C37SAC000_E2.ab1
- Supplementary Data 8/1C37SAC000_E3.ab1
- Supplementary Data 8/1C37SAC000_E4.ab1
- Supplementary Data 8/1C37SAC000_E5.ab1
- Supplementary Data 8/1C37SAC001_D10.ab1
- Supplementary Data 8/1C37SAC001_D11.ab1
- Supplementary Data 8/1C37SAC001_D12.ab1
- Supplementary Data 8/1C37SAC001_D2.ab1
- Supplementary Data 8/1C37SAC001_D3.ab1
- Supplementary Data 8/1C37SAC001_D4.ab1
- Supplementary Data 8/1C37SAC001_D5.ab1
- Supplementary Data 8/1C37SAC001_D6.ab1
- Supplementary Data 8/1C37SAC001_D7.ab1
- Supplementary Data 8/1C37SAC001_D8.ab1
- Supplementary Data 8/1C37SAC001_D9.ab1
- Supplementary Data 8/1C37SAC001_E1.ab1
- Supplementary Data 8/1C37SAC001_E2.ab1
- Supplementary Data 8/1C37SAC001_E3.ab1
- Supplementary Data 8/1C37SAC001_E4.ab1
- Supplementary Data 8/1C37SAC001_E8.ab1
- Supplementary Data 8/1C37SAC002_E1.ab1
- Supplementary Data 8/1C37SAC002_E10.ab1
- Supplementary Data 8/1C37SAC002_E11.ab1
- Supplementary Data 8/1C37SAC002_E2.ab1
- Supplementary Data 8/1C37SAC002_E3.ab1
- Supplementary Data 8/1C37SAC002_E4.ab1
- Supplementary Data 8/1C37SAC002_E5.ab1
- Supplementary Data 8/1C37SAC002_E6.ab1
- Supplementary Data 8/1C37SAC002_E7.ab1
- Supplementary Data 8/1C37SAC002_E9.ab1
- Supplementary Data 8/1C37SAC002_F2.ab1
- Supplementary Data 8/1C37SAC002_F3.ab1
- Supplementary Data 8/1C37SAC002_F7.ab1
- Supplementary Data 8/1C37SAC002_F8.ab1
- Supplementary Data 8/1C37SAC002_F9.ab1
- Supplementary Data 8/1C40SAA000_G10.ab1
- Supplementary Data 8/1C40SAA000_G12.ab1
- Supplementary Data 8/1C40SAA000_G8.ab1
- Supplementary Data 8/1C40SAA000_G9.ab1
- Supplementary Data 8/1C40SAA000_H1.ab1
- Supplementary Data 8/1C40SAA000_H2.ab1
- Supplementary Data 8/1C40SAA000_H3.ab1
- Supplementary Data 8/1C40SAA000_H4.ab1
- Supplementary Data 8/1C40SAA002_C10.ab1
- Supplementary Data 8/1C40SAA002_C11.ab1
- Supplementary Data 8/1C40SAA002_C12.ab1
- Supplementary Data 8/1C40SAA002_C7.ab1
- Supplementary Data 8/1C40SAA002_C8.ab1
- Supplementary Data 8/1C40SAA002_C9.ab1
- Supplementary Data 8/1C40SAA002_D1.ab1
- Supplementary Data 8/1C40SAA002_D10.ab1
- Supplementary Data 8/1C40SAA002_D11.ab1
- Supplementary Data 8/1C40SAA002_D12.ab1
- Supplementary Data 8/1C40SAA002_D2.ab1
- Supplementary Data 8/1C40SAA002_D3.ab1
- Supplementary Data 8/1C40SAA002_D4.ab1
- Supplementary Data 8/1C40SAA002_D5.ab1
- Supplementary Data 8/1C40SAA002_D6.ab1
- Supplementary Data 8/1C40SAA002_D9.ab1
- Supplementary Data 8/1C40SAA002_E1.ab1
- Supplementary Data 8/1C40SAA002_E10.ab1
- Supplementary Data 8/1C40SAA002_E11.ab1
- Supplementary Data 8/1C40SAA002_E12.ab1
- Supplementary Data 8/1C40SAA002_E2.ab1
- Supplementary Data 8/1C40SAA002_E3.ab1
- Supplementary Data 8/1C40SAA002_E4.ab1
- Supplementary Data 8/1C40SAA002_E6.ab1
- Supplementary Data 8/1C40SAA002_E8.ab1
- Supplementary Data 8/1C40SAA002_G1.ab1
- Supplementary Data 8/1C40SAA002_G2.ab1
- Supplementary Data 8/1C40SAA002_G3.ab1
- Supplementary Data 8/1C7CZAG149.ab1
- Supplementary Data 8/Description_Supplementary Data 8.xlsx
