# Supplementary material for: Plant-type pentatricopeptide repeat proteins with a DYW domain drive C-to-U RNA editing in Escherichia coli
Source: Commun Biol. 2019 Mar 1;2:85. doi: 10.1038/s42003-019-0328-3 (PMC6397227; doi:10.1038/s42003-019-0328-3)
Supplement: Supplementary file 11 — Supplementary Data 8 [file 42003_2019_328_MOESM11_ESM.zip › Supplementary Data 8/Description_Supplementary Data 8.xlsx]

## Sheet: Sequence deposit YY
Seq. name	Sample	Clone No.	Time
1BE2PAA001_B8	PPR65+ccmFC_BiolR1	1.1	20h
1BE2PAA001_C1	PPR65+ccmFC_BiolR2	2.1	20h
1BE2PAA001_C8	PPR65+ccmFC_BiolR3	3.1	20h
1C25SAD002_A6	PPR65+ccmFC_BiolR4	4.1	20h
1C37SAC001_D2	PPR65+ccmFC n.i.	1.1	20h
1C37SAC001_D3	PPR65 C-term lack+ccmFC	1.1	20h
1C37SAC001_D4	PPR65 C-term lack+ccmFC	2.1	20h
1C25SAD003_H10	PPR65 C-term lack+ccmFC	3.1	20h
1C25SAD003_H11	PPR65 C-term lack+ccmFC	4.1	20h
1C37SAC001_D5	PPR65 trunc+ccmFC n.i.	1.1	20h
1BE2PAA001_E10	PPR65+ccmFC-1ug	1.1	20h
1C25SAD003_H1	PPR65+ccmFC-1ug	2.1	20h
1BE2PAA001_E11	PPR65+ccmFC-2ug	1.1	20h
1C25SAD003_H2	PPR65+ccmFC-2ug	2.1	20h
1B4BZAI196.ab1	PPR65+ccmFC-6gc	2.1	20h
1BE2PAA001_E12	PPR65+ccmFC-6gc	1.1	20h
1C37SAC002_F2	PPR65+ccmFC-7au	3.1	20h
1BE2PAA001_F1	PPR65+ccmFC-7au	1.1	20h
1C37SAC002_F2	PPR65+ccmFC-7au	2.1	20h
1BE2PAA001_F2	PPR65+ccmFC-8gc	1.1	20h
1C25SAD003_H3	PPR65+ccmFC-8gc	2.1	20h
1C37SAC002_F3	PPR65+ccmFC-16gc	3.1	20h
1BE2PAA001_F3	PPR65+ccmFC-16gc	1.1	20h
1C37SAC001_D6	PPR65+ccmFC-16gc	2.1	20h
1BE2PAA001_F4	PPR65+ccmFC-1tc	1.1	20h
1BE2PAA002_A6	PPR65+ccmFC-1tc	2.1	20h
1BE2PAA001_F5	PPR65+ccmFC-2tc	1.1	20h
1C25SAD003_H4	PPR65+ccmFC-2tc	2.1	20h
1C25SAD003_H5	PPR65+ccmFC-2tc	3.1	20h
1BE2PAA001_F7	PPR65+ccmFC-15gc	1.1	20h
1BE2PAA002_A9	PPR65+ccmFC-15gc	2.1	20h
1BE2PAA002_D1	PPR65+ccmFC-9ag	1.1	20h
1C0DPAA002_G8	PPR65+ccmFC-9ag	2.1	20h
1C25SAD000_F11	PPR65+ccmFC-9ag	3.1	20h
1C25SAD003_H6	PPR65+ccmFC-10uc	1.1	20h
1C25SAD003_H7	PPR65+ccmFC-10uc	2.1	20h
1C37SAC002_E11	PPR65+ccmFC-10uc	3.1	20h
1BE2PAA002_D3	PPR65+ccmFC-12ag	1.1	20h
1C0DPAA002_G10	PPR65+ccmFC-12ag	2.1	20h
1C25SAD000_G1	PPR65+ccmFC-12ag	3.1	20h
1C25SAD000_G2	PPR65+ccmFC-13ag	1.1	20h
1C25SAD003_H8	PPR65+ccmFC-13ag	2.1	20h
1C25SAD003_H9	PPR65+ccmFC-13ag	3.1	20h
1BE2PAA002_D4	PPR65+ccmFC-15ga	1.1	20h
1C0DPAA002_G12	PPR65+ccmFC-15ga	2.1	20h
1C25SAD000_G3	PPR65+ccmFC-15ga	3.1	20h
1BE2PAA002_D5	PPR65+ccmFC-6ga	1.1	20h
1C0DPAA002_H1	PPR65+ccmFC-6ga	2.1	20h
1C25SAD000_G4	PPR65+ccmFC-6ga	3.1	20h
1BE2PAA002_D6	PPR65+ccmFC-7ag	1.1	20h
1C0DPAA002_H2	PPR65+ccmFC-7ag	2.1	20h
1C25SAD000_G5	PPR65+ccmFC-7ag	3.1	20h
1BE2PAA002_D7	PPR65+ccmFC-8ga	1.1	20h
1C0DPAA002_H3	PPR65+ccmFC-8ga	2.1	20h
1C25SAD000_G6	PPR65+ccmFC-8ga	3.1	20h
1C37SAC002_E1	PPR65+ccmFC-11gc	1.1	20h
1C37SAC002_E2	PPR65+ccmFC-11gc	2.1	20h
1C37SAC002_E3	PPR65+ccmFC-11gc	3.1	20h
1C37SAC002_E4	PPR65+ccmFC-11ga	1.1	20h
1C37SAC002_E5	PPR65+ccmFC-11ga	2.1	20h
1C37SAC002_E6	PPR65+ccmFC-11ga	3.1	20h
1C37SAC000_D9	PPR65 P3+ccmFC	1.1	20h
1C37SAC000_D10	PPR65 P3+ccmFC	2.1	20h
1C37SAC000_D11	PPR65 P3+ccmFC	3.1	20h
1BE2PAA001_A12	PPR65 S4+ccmFC	1.1	20h
1BE2PAA002_A12	PPR65 S4+ccmFC	2.1	20h
1C37SAC000_E3	PPR65 S4+ccmFC	3.1	20h
1C37SAC000_D12	PPR65 P6+ccmFC	1.1	20h
1C37SAC000_E1	PPR65 P6+ccmFC	2.1	20h
1C37SAC000_E2	PPR65 P6+ccmFC	3.1	20h
1C40SAA000_G8	PPR65 P6+ccmFC	4.1	20h
1C37SAC001_E1	PPR65 ASERLA+ccmFC	1.1	20h
1C37SAC001_E2	PPR65 ASERLA+ccmFC	2.1	20h
1C37SAC001_E3	PPR65 ASERLA+ccmFC	3.1	20h
1BE2PAA001_A10	PPR65 HSEKLA+ccmFC	2.1	20h
1BE2PAA001_A11	PPR65 HSEKLA+ccmFC	1.1	20h
1C37SAC001_E4	PPR65 HSEKLA+ccmFC	3.1	20h
1C40SAA002_G1	PPR65 HSARLA+ccmFC	1.1	20h
1C40SAA002_G2	PPR65 HSARLA+ccmFC	2.1	20h
1C40SAA002_G3	PPR65 HSARLA+ccmFC	3.1	20h
1C37SAC002_E7	PPR65 CGDAH+ccmFC	1.1	20h
1C37SAC002_E9	PPR65 CGDAH+ccmFC	2.1	20h
1C0DPAA001_F1	PPR65 DAW	1.1	20h
1C0DPAA001_F2	PPR65 DAW	2.1	20h
1C37SAC000_E4	PPR65 DAW	3.1	20h
1C37SAC002_F7	PPR65 DFA+ccmFC	1.1	20h
1C37SAC002_F8	PPR65 DFA+ccmFC	2.1	20h
1C37SAC002_F9	PPR65 DFA+ccmFC	3.1	20h
1C0DPAA001_E11	PPR65 DYW	1.1	20h
1C0DPAA001_E12	PPR65 DYW	2.1	20h
1C37SAC000_E5	PPR65 DYW	3.1	20h
1C40SAA000_G9	PPR65 DYW	4.1	20h
1BE2PAA002_A10	PPR65 AGDCH+ccmFC	1.1	20h
1BE2PAA002_A11	PPR65 AGDCH+ccmFC	2.1	20h
1C37SAC002_E10	PPR65 AGDCH+ccmFC	3.1	20h
1C37SAC001_D7	PPR65 P3+ccmFC-6ga	1.1	20h
1C37SAC001_D8	PPR65 P3+ccmFC-6ga	2.1	20h
1C37SAC001_D9	PPR65 P3+ccmFC-6ga	3.1	20h
1C37SAC001_D10	PPR65 S4+ccmFC-7au	1.1	20h
1C37SAC001_D11	PPR65 S4+ccmFC-7au	2.1	20h
1C37SAC001_D12	PPR65 S4+ccmFC-7au	3.1	20h
1BC7ZAA122	PPR56+nad3	1.1	20h
1BC7ZAA123	PPR56+nad3	1.2	20h
1BE2PAA002_B7	PPR56+nad3	1.1	8h
1BE2PAA002_B8	PPR56+nad3	1.2	8h
1BE2PAA002_C4	PPR56+nad3	1.1	4h
1BE2PAA002_C5	PPR56+nad3	1.2	4h
1BC7ZAA124	PPR56+nad3	2.1	20h
1BC7ZAA125	PPR56+nad3	2.2	20h
1BE2PAA002_B9	PPR56+nad3	2.1	8h
1BE2PAA002_B10	PPR56+nad3	2.2	8h
1BE2PAA002_C6	PPR56+nad3	2.1	4h
1BE2PAA002_C7	PPR56+nad3	2.2	4h
1BE2PAA002_B6	PPR56+nad3	3.1	20h
1BC7ZAA126	PPR56+nad3	3.2	20h
1BE2PAA002_B11	PPR56+nad3	3.1	8h
1BE2PAA002_B12	PPR56+nad3	3.2	8h
1BE2PAA002_C8	PPR56+nad3	3.1	4h
1BE2PAA002_C9	PPR56+nad3	3.2	4h
1C0DPAA001_G5	PPR56+nad3	4.1	20h
1C0DPAA001_G6	PPR56+nad3	4.2	20h
1C0DPAA002_G5	PPR56+nad3	2.3	20h
1C25SAD001_H8	PPR56+nad3	2.4	20h
1C25SAD002_G4	PPR56+nad3	2.5	20h
1BC7ZAA127	PPR56+nad4	1.1	20h
1BC7ZAA128	PPR56+nad4	1.2	20h
1BC7ZAA132	PPR56+nad4	1.1	8h
1BC7ZAA133	PPR56+nad4	1.2	8h
1BE2PAA001_E2	PPR56+nad4	1.1	4h
1BE2PAA001_E3	PPR56+nad4	1.2	4h
1C40SAA002_E12	PPR56+nad4	2.1	20h
1BC7ZAA130	PPR56+nad4	2.2	20h
1BE2PAA002_C1	PPR56+nad4	2.1	8h
1BE2PAA002_C2	PPR56+nad4	2.2	8h
1BE2PAA002_C10	PPR56+nad4	2.1	4h
1BE2PAA002_C11	PPR56+nad4	2.2	4h
1BC7ZAA131	PPR56+nad4	3.1	2h
1BE2PAA002_C3	PPR56+nad4	3.1	20h
1BE2PAA002_C12	PPR56+nad4	3.1	20h
1C0DPAA002_F6	PPR56+nad3-6cu	1.2	20h
1C25SAD000_G12	PPR56+nad3-6cu	2.1	20h
1C25SAD002_F5	PPR56+nad3-6cu	3.1	20h
1C0DPAA001_F8	PPR56+nad3-6cu	1.1	20h
1C40SAA002_C7	PPR56+nad3-6cu	1.1	8h
1C40SAA002_C8	PPR56+nad3-6cu	2.1	8h
1C7CZAG149	PPR56+nad3-6cu	1.3	8h
1C0DPAA002_F7	PPR56+nad3-9ug	1.1	20h
1C25SAD000_H1	PPR56+nad3-9ug	2.1	20h
1C40SAA000_G12	PPR56+nad3-12ag	1.1	20h
1C40SAA000_H1	PPR56+nad3-12ag	2.1	20h
1C0DPAA002_F8	PPR56+nad3-16ua	1.2	20h
1C25SAD000_H2	PPR56+nad3-16ua	2.1	20h
1C37SAC001_E8	PPR56+nad3-16ua	3.1	20h
1C0DPAA001_F9	PPR56+nad3-16ua	1.1	20h
1C40SAA000_G10	PPR56+nad3-16ua	4.1	20h
1C0DPAA002_F9	PPR56+nad4-6uc	1.2	20h
1C40SAA002_E8	PPR56+nad4-6uc	1.1	8h
1C25SAD000_H3	PPR56+nad4-6uc	2.1	20h
1C25SAD002_F8	PPR56+nad4-6uc	3.1	20h
1C0DPAA001_F10	PPR56+nad4-6uc	1.1	20h
1C40SAA002_C9	PPR56+nad4-6uc	2.1	8h
1C40SAA002_C10	PPR56+nad4-6uc	3.1	8h
1C40SAA002_D9	PPR56+nad4-6uc	4.1	20h
1C40SAA002_D10	PPR56+nad4-6uc	5.1	20h
1C0DPAA002_F10	PPR56+nad4-9gu	1.2	20h
1C25SAD000_H4	PPR56+nad4-9gu	2.1	20h
1C0DPAA001_F11	PPR56+nad4-9gu	1.1	20h
1C37SAC000_B2	PPR56+nad4-9gu	6.1	20h
1C40SAA002_D11	PPR56+nad4-9gu	3.1	20h
1C40SAA002_D12	PPR56+nad4-9gu	4.1	20h
1C40SAA002_E1	PPR56+nad4-9gu	5.1	20h
1C40SAA002_C11	PPR56+nad4-9gu	1.1	8h
1C40SAA002_C12	PPR56+nad4-9gu	2.1	8h
1C40SAA002_D1	PPR56+nad4-9gu	3.1	8h
1C40SAA000_H2	PPR56+nad4-12ag	1.1	20h
1C40SAA000_H3	PPR56+nad4-12ag	2.1	20h
1C40SAA000_H4	PPR56+nad4-12ag	3.1	20h
1C0DPAA002_F11	PPR56+nad4-16au	1.2	20h
1C40SAA002_E10	PPR56+nad4-16au	1.1	8h
1C25SAD000_H5	PPR56+nad4-16au	2.1	20h
1C25SAD002_F10	PPR56+nad4-16au	3.1	20h
1C0DPAA001_F12	PPR56+nad4-16au	1.1	20h
1C40SAA002_E2	PPR56+nad4-16au	4.1	20h
1C40SAA002_E3	PPR56+nad4-16au	5.1	20h
1C40SAA002_D2	PPR56+nad4-16au	2.1	8h
1C40SAA002_D3	PPR56+nad4-16au	3.1	8h
1C0DPAA002_F12	PPR56+nad4_3	1.2	20h
1C25SAD000_H6	PPR56+nad4_3	2.1	20h
1C25SAD002_F11	PPR56+nad4_3	3.1	20h
1C0DPAA001_G1	PPR56+nad4_3	1.1	20h
1C0DPAA002_G1	PPR56+nad4 mat	1.2	20h
1C25SAD001_H4	PPR56+nad4 mat	2.1	20h
1C25SAD002_F12	PPR56+nad4 mat	3.1	20h
1C0DPAA001_G2	PPR56+nad4 mat	1.1	20h
1C40SAA002_E4	PPR56+nad4 mat	4.1	20h
1C40SAA002_E6	PPR56+nad4 mat	5.1	20h
1C40SAA002_D4	PPR56+nad4 mat	4.1	8h
1C40SAA002_D5	PPR56+nad4 mat	2.1	8h
1C40SAA002_D6	PPR56+nad4 mat	3.1	8h
1C40SAA002_E11	PPR56+nad4 mat	1.1	8h
